# Supplementary material for: Evidence for microRNA-31 dependent Bim-Bax interaction preceding mitochondrial Bax translocation during radiation-induced apoptosis
Source: Sci Rep. 2015 Oct 30;5:15923. doi: 10.1038/srep15923 (PMC4626866; doi:10.1038/srep15923)
Supplement: Supplementary Table S1 [file srep15923-s2.xls]

## Sheet: miR31res_pita_results
Evidence for microRNA-31 dependent Bim-Bax interaction preceding mitochondrial Bax translocation during radiation-induced apoptosis Ashish Kumar, Soma Ghosh and Sudhir Chandna† Natural Radiation Response Mechanisms Group, Division of Radiation Biosciences, Institute of Nuclear Medicine & Allied Sciences, Brig. S.K. Mazumdar Road, Timarpur, Delhi-110054, India. †To whom Correspondence should be ad…
UTR	microRNA	Start	End	Seed	Loop	dGduplex	dG5	dG3	dG0	dG1	dGopen	ddG
nscaf1108 /length=3459965 /lengthwogaps=3165538	bmo-miR-31-5p	1063737	1063730	1899-12-31 07:00:01	0	-9	-6.8	-2.2	-100.03	-93.52	-6.51	-2.48
nscaf1681 /length=5888100 /lengthwogaps=5377136	bmo-miR-31-5p	5872732	5872724	1899-12-31 08:01:00	0	-17.8	-2.1	-15.7	-93.22	-78.73	-14.48	-3.31
nscaf1108 /length=3459965 /lengthwogaps=3165538	bmo-miR-31-5p	669005	668997	1899-12-31 08:01:00	0	-17.4	-6.9	-10.5	-92.92	-71.24	-21.68	4.28
nscaf1108 /length=3459965 /lengthwogaps=3165538	bmo-miR-31-5p	3193075	3193067	1899-12-31 08:01:01	0	-18.3	-4.8	-13.5	-93.57	-71.02	-22.54	4.24
nscaf1108 /length=3459965 /lengthwogaps=3165538	bmo-miR-31-5p	1061093	1061086	1899-12-31 07:00:01	0	-17.41	-7.4	-10.01	-94.01	-70.89	-23.12	5.71
nscaf1071 /length=1318628 /lengthwogaps=1232241	bmo-miR-31-5p	1229381	1229373	1899-12-31 08:01:01	0	-16.1	-4.8	-11.3	-91	-70.61	-20.39	4.29
nscaf1108 /length=3459965 /lengthwogaps=3165538	bmo-miR-31-5p	1231715	1231707	1899-12-31 08:01:00	0	-9.12	-4.2	-4.92	-88.13	-70.17	-17.96	8.84
nscaf1108 /length=3459965 /lengthwogaps=3165538	bmo-miR-31-5p	655726	655719	1899-12-31 07:00:01	0	-14.5	-6.8	-7.7	-86	-68.98	-17.01	2.51
nscaf1108 /length=3459965 /lengthwogaps=3165538	bmo-miR-31-5p	3211185	3211177	1899-12-31 08:01:01	0	-15.8	-4.2	-11.6	-81.83	-68.25	-13.57	-2.22
nscaf1108 /length=3459965 /lengthwogaps=3165538	bmo-miR-31-5p	492173	492165	1899-12-31 08:01:01	0	-17	-5.4	-11.6	-80.1	-67.75	-12.35	-4.64
nscaf1108 /length=3459965 /lengthwogaps=3165538	bmo-miR-31-5p	1434508	1434500	1899-12-31 08:01:01	0	-14.1	-2.6	-11.5	-79.8	-67.7	-12.09	-2
nscaf1108 /length=3459965 /lengthwogaps=3165538	bmo-miR-31-5p	1986970	1986962	1899-12-31 08:01:01	0	-9.2	-2.3	-6.9	-75.79	-67.12	-8.67	-0.52
nscaf1525 /length=41869 /lengthwogaps=18439	bmo-miR-31-5p	29332	29324	1899-12-31 08:01:01	0	-13.9	-4.2	-9.7	-79.1	-66.38	-12.71	-1.18
nscaf1516 /length=39528 /lengthwogaps=39149	bmo-miR-31-5p	14440	14432	1899-12-31 08:01:00	0	-15.91	-6.5	-9.41	-77.83	-65.66	-12.16	-3.74
nscaf1108 /length=3459965 /lengthwogaps=3165538	bmo-miR-31-5p	1434511	1434503	1899-12-31 08:01:01	0	-23.3	-5.4	-17.9	-79.29	-65.01	-14.27	-9.02
nscaf1071 /length=1318628 /lengthwogaps=1232241	bmo-miR-31-5p	1277156	1277148	1899-12-31 08:01:01	0	-9.65	-3.3	-6.35	-73.05	-64.82	-8.22	-1.42
nscaf1071 /length=1318628 /lengthwogaps=1232241	bmo-miR-31-5p	406167	406160	1899-12-31 07:00:01	0	-17.41	-7.4	-10.01	-88.48	-64.35	-24.13	6.72
nscaf1071 /length=1318628 /lengthwogaps=1232241	bmo-miR-31-5p	1228269	1228261	1899-12-31 08:01:01	0	-13.3	-4.8	-8.5	-73.06	-64.22	-8.84	-4.45
nscaf1108 /length=3459965 /lengthwogaps=3165538	bmo-miR-31-5p	546479	546471	1899-12-31 08:01:01	0	-15.1	-4.2	-10.9	-73.84	-63.79	-10.04	-5.05
nscaf1566 /length=60675 /lengthwogaps=36591	bmo-miR-31-5p	26762	26754	1899-12-31 08:01:00	0	-14.76	-4.8	-9.96	-72.72	-63.42	-9.29	-5.46
nscaf1525 /length=41869 /lengthwogaps=18439	bmo-miR-31-5p	29276	29268	1899-12-31 08:01:00	0	-19.2	-7.4	-11.8	-79.02	-63.18	-15.84	-3.35
nscaf1525 /length=41869 /lengthwogaps=18439	bmo-miR-31-5p	34579	34571	1899-12-31 08:01:01	0	-18.5	-4.8	-13.7	-75.08	-62.99	-12.08	-6.41
nscaf1108 /length=3459965 /lengthwogaps=3165538	bmo-miR-31-5p	2546337	2546329	1899-12-31 08:00:01	0	-21.6	-9.5	-12.1	-72.89	-62.89	-10	-11.59
nscaf1108 /length=3459965 /lengthwogaps=3165538	bmo-miR-31-5p	546411	546403	1899-12-31 08:01:00	0	-17.6	-7.4	-10.2	-84.95	-62.85	-22.1	4.5
nscaf125 /length=388166 /lengthwogaps=315338	bmo-miR-31-5p	354337	354331	1899-12-31 06:00:00	0	-17.81	-8.5	-9.31	-71.23	-62.63	-8.59	-9.21
nscaf1108 /length=3459965 /lengthwogaps=3165538	bmo-miR-31-5p	947743	947735	1899-12-31 08:01:01	0	-18.01	-4.8	-13.21	-73.61	-62.44	-11.16	-6.84
nscaf1108 /length=3459965 /lengthwogaps=3165538	bmo-miR-31-5p	3389435	3389427	1899-12-31 08:01:01	0	-13.29	-4.1	-9.19	-71.66	-62.19	-9.46	-3.82
nscaf1485 /length=43559 /lengthwogaps=42665	bmo-miR-31-5p	35083	35075	1899-12-31 08:01:01	0	-18.1	-5.4	-12.7	-76.55	-61.67	-14.88	-3.21
nscaf1531 /length=77564 /lengthwogaps=75130	bmo-miR-31-5p	25381	25374	1899-12-31 07:00:01	0	-14	-6.8	-7.2	-70.04	-61.35	-8.68	-5.31
nscaf1071 /length=1318628 /lengthwogaps=1232241	bmo-miR-31-5p	1214079	1214072	1899-12-31 07:00:01	0	-14.12	-6.8	-7.32	-74.97	-61.33	-13.63	-0.48
nscaf1531 /length=77564 /lengthwogaps=75130	bmo-miR-31-5p	55769	55761	1899-12-31 08:01:01	0	-12.86	-4.8	-8.06	-72.07	-60.82	-11.24	-1.61
nscaf1578 /length=7370 /lengthwogaps=7370	bmo-miR-31-5p	6314	6306	1899-12-31 08:01:00	0	-15.12	-4.8	-10.32	-68.99	-60.77	-8.22	-6.89
nscaf1108 /length=3459965 /lengthwogaps=3165538	bmo-miR-31-5p	1280482	1280474	1899-12-31 08:01:00	0	-15.8	-7.4	-8.4	-76.49	-60.68	-15.8	0.0054
nscaf1108 /length=3459965 /lengthwogaps=3165538	bmo-miR-31-5p	75030	75022	1899-12-31 08:01:01	0	-14.1	-5	-9.1	-87.09	-60.66	-26.42	12.32
nscaf1108 /length=3459965 /lengthwogaps=3165538	bmo-miR-31-5p	669528	669520	1899-12-31 08:01:01	0	-15.8	-5.7	-10.1	-76.01	-60.59	-15.41	-0.38
nscaf1533 /length=26432 /lengthwogaps=25396	bmo-miR-31-5p	22392	22384	1899-12-31 08:01:01	0	-16.2	-5.4	-10.8	-77.44	-60.27	-17.17	0.97
nscaf1108 /length=3459965 /lengthwogaps=3165538	bmo-miR-31-5p	170341	170333	1899-12-31 08:01:00	0	-16.2	-6.5	-9.7	-73.39	-60	-13.38	-2.81
nscaf1108 /length=3459965 /lengthwogaps=3165538	bmo-miR-31-5p	2104395	2104387	1899-12-31 08:01:00	0	-14	-7.1	-6.9	-66.2	-59.9	-6.3	-7.69
nscaf1108 /length=3459965 /lengthwogaps=3165538	bmo-miR-31-5p	1050399	1050391	1899-12-31 08:01:00	0	-9.11	-6.9	-2.21	-64.73	-59.88	-4.84	-4.26
nscaf1108 /length=3459965 /lengthwogaps=3165538	bmo-miR-31-5p	1988640	1988632	1899-12-31 08:01:00	0	-16.3	-7.4	-8.9	-77.62	-59.59	-18.03	1.73
nscaf1108 /length=3459965 /lengthwogaps=3165538	bmo-miR-31-5p	1859788	1859780	1899-12-31 08:01:01	0	-13.5	-4.2	-9.3	-82.39	-59.56	-22.82	9.32
nscaf1071 /length=1318628 /lengthwogaps=1232241	bmo-miR-31-5p	1215052	1215044	1899-12-31 08:00:01	0	-21.4	-9.5	-11.9	-68.4	-59.08	-9.31	-12.08
nscaf1525 /length=41869 /lengthwogaps=18439	bmo-miR-31-5p	29335	29327	1899-12-31 08:01:00	0	-16.85	-7.4	-9.45	-74.46	-59.04	-15.42	-1.42
nscaf1108 /length=3459965 /lengthwogaps=3165538	bmo-miR-31-5p	703871	703864	1899-12-31 07:00:01	0	-14.3	-6.3	-8	-64.65	-59.03	-5.61	-8.68
nscaf1071 /length=1318628 /lengthwogaps=1232241	bmo-miR-31-5p	1017794	1017787	1899-12-31 07:00:01	0	-17.91	-7.4	-10.51	-77.53	-58.92	-18.61	0.7
nscaf1108 /length=3459965 /lengthwogaps=3165538	bmo-miR-31-5p	3139101	3139093	1899-12-31 08:01:01	0	-11.8	-4.5	-7.3	-62.56	-58.85	-3.71	-8.09
nscaf1108 /length=3459965 /lengthwogaps=3165538	bmo-miR-31-5p	796144	796138	1899-12-31 06:00:00	0	-14.3	-8	-6.3	-71.33	-58.68	-12.64	-1.65
nscaf1681 /length=5888100 /lengthwogaps=5377136	bmo-miR-31-5p	5789265	5789257	1899-12-31 08:01:00	0	-16.1	-7.1	-9	-67.34	-58.65	-8.68	-7.41
nscaf1108 /length=3459965 /lengthwogaps=3165538	bmo-miR-31-5p	714981	714975	1899-12-31 06:00:00	0	-15.1	-7.6	-7.5	-78.57	-58.6	-19.96	4.86
nscaf1619 /length=48054 /lengthwogaps=15519	bmo-miR-31-5p	1361	1353	1899-12-31 08:01:01	0	-5.25	-4.2	-1.05	-60.62	-58.5	-2.11	-3.13
nscaf1108 /length=3459965 /lengthwogaps=3165538	bmo-miR-31-5p	2665726	2665720	1899-12-31 06:00:00	0	-13.69	-8.5	-5.19	-68.59	-58.43	-10.16	-3.52
nscaf1071 /length=1318628 /lengthwogaps=1232241	bmo-miR-31-5p	1153130	1153122	1899-12-31 08:01:01	0	-11.7	-4.5	-7.2	-71.41	-58.41	-12.99	1.29
nscaf1108 /length=3459965 /lengthwogaps=3165538	bmo-miR-31-5p	936026	936020	1899-12-31 06:00:00	0	-17.81	-8.5	-9.31	-65.47	-58.11	-7.35	-10.45
nscaf1071 /length=1318628 /lengthwogaps=1232241	bmo-miR-31-5p	157974	157966	1899-12-31 08:01:01	0	-19.5	-2.6	-16.9	-71.72	-58.06	-13.66	-5.83
nscaf1108 /length=3459965 /lengthwogaps=3165538	bmo-miR-31-5p	3296267	3296259	1899-12-31 08:01:01	0	-14.1	-5	-9.1	-80.06	-58.06	-22	7.9
nscaf1169 /length=30096 /lengthwogaps=28607	bmo-miR-31-5p	12495	12488	1899-12-31 07:00:01	0	-17.59	-6.8	-10.79	-61.45	-58.03	-3.41	-14.17
nscaf1169 /length=30096 /lengthwogaps=28607	bmo-miR-31-5p	14426	14419	1899-12-31 07:00:01	0	-17.59	-6.8	-10.79	-61.45	-58.03	-3.41	-14.17
nscaf1202 /length=33724 /lengthwogaps=32006	bmo-miR-31-5p	290	282	1899-12-31 08:01:01	0	-8.2	-4.2	-4	-82.58	-57.79	-24.79	16.59
nscaf1108 /length=3459965 /lengthwogaps=3165538	bmo-miR-31-5p	3211001	3210995	1899-12-31 06:00:00	0	-18.21	-8.5	-9.71	-65.35	-57.75	-7.59	-10.61
nscaf1108 /length=3459965 /lengthwogaps=3165538	bmo-miR-31-5p	2646225	2646217	1899-12-31 08:01:01	0	-19.8	-5.3	-14.5	-79.7	-57.74	-21.96	2.16
nscaf1610 /length=38056 /lengthwogaps=36542	bmo-miR-31-5p	8721	8713	1899-12-31 08:01:00	0	-16.02	-7.4	-8.62	-66.38	-57.64	-8.73	-7.28
nscaf1485 /length=43559 /lengthwogaps=42665	bmo-miR-31-5p	26546	26538	1899-12-31 08:01:00	0	-19.2	-7.9	-11.3	-68.79	-57.61	-11.18	-8.01
nscaf1516 /length=39528 /lengthwogaps=39149	bmo-miR-31-5p	11524	11516	1899-12-31 08:01:00	0	-19.74	-7.1	-12.64	-67.56	-57.48	-10.08	-9.65
nscaf1071 /length=1318628 /lengthwogaps=1232241	bmo-miR-31-5p	358480	358472	1899-12-31 08:01:00	0	-17.12	-7.4	-9.72	-66.95	-57.4	-9.54	-7.57
nscaf1525 /length=41869 /lengthwogaps=18439	bmo-miR-31-5p	28804	28796	1899-12-31 08:01:00	0	-20.8	-7.4	-13.4	-71.68	-57.12	-14.55	-6.24
nscaf1108 /length=3459965 /lengthwogaps=3165538	bmo-miR-31-5p	3452870	3452864	1899-12-31 06:00:00	0	-14.3	-8	-6.3	-63.86	-57.1	-6.75	-7.54
nscaf1108 /length=3459965 /lengthwogaps=3165538	bmo-miR-31-5p	1850564	1850557	1899-12-31 07:00:00	0	-12.76	-8.5	-4.26	-59.09	-57.06	-2.02	-10.73
nscaf1108 /length=3459965 /lengthwogaps=3165538	bmo-miR-31-5p	966251	966244	1899-12-31 07:00:01	0	-16.1	-5.9	-10.2	-72.03	-57.05	-14.98	-1.11
nscaf1071 /length=1318628 /lengthwogaps=1232241	bmo-miR-31-5p	958378	958372	1899-12-31 06:00:00	0	-19.9	-8	-11.9	-66.91	-56.92	-9.98	-9.91
nscaf1531 /length=77564 /lengthwogaps=75130	bmo-miR-31-5p	14699	14691	1899-12-31 08:01:00	0	-13.61	-7.4	-6.21	-58.37	-56.92	-1.45	-12.15
nscaf1108 /length=3459965 /lengthwogaps=3165538	bmo-miR-31-5p	1050410	1050402	1899-12-31 08:00:00	0	-20.6	-10.6	-10	-64.67	-56.89	-7.77	-12.82
nscaf1108 /length=3459965 /lengthwogaps=3165538	bmo-miR-31-5p	284702	284696	1899-12-31 06:00:00	0	-14.33	-8	-6.33	-64.94	-56.52	-8.41	-5.91
nscaf1108 /length=3459965 /lengthwogaps=3165538	bmo-miR-31-5p	658206	658198	1899-12-31 08:01:00	0	-20	-6.9	-13.1	-65.8	-56.47	-9.32	-10.67
nscaf1531 /length=77564 /lengthwogaps=75130	bmo-miR-31-5p	13767	13759	1899-12-31 08:01:01	0	-10.5	-4.8	-5.7	-65	-56.4	-8.6	-1.89
nscaf1485 /length=43559 /lengthwogaps=42665	bmo-miR-31-5p	22666	22658	1899-12-31 08:01:01	0	-11.45	-4.2	-7.25	-67.67	-56.38	-11.28	-0.16
nscaf1071 /length=1318628 /lengthwogaps=1232241	bmo-miR-31-5p	1270141	1270133	1899-12-31 08:01:00	0	-26.27	-7.4	-18.87	-70.77	-56.26	-14.5	-11.76
nscaf1108 /length=3459965 /lengthwogaps=3165538	bmo-miR-31-5p	509187	509179	1899-12-31 08:01:01	0	-14.35	-4.2	-10.15	-63.51	-56.19	-7.32	-7.02
nscaf1108 /length=3459965 /lengthwogaps=3165538	bmo-miR-31-5p	796081	796073	1899-12-31 08:01:00	0	-16.2	-6.5	-9.7	-68.59	-56.01	-12.57	-3.62
nscaf1071 /length=1318628 /lengthwogaps=1232241	bmo-miR-31-5p	806693	806687	1899-12-31 06:00:00	0	-14.3	-8	-6.3	-65.38	-55.92	-9.46	-4.83
nscaf1108 /length=3459965 /lengthwogaps=3165538	bmo-miR-31-5p	1041401	1041393	1899-12-31 08:01:00	0	-15	-4.8	-10.2	-67.49	-55.9	-11.58	-3.41
nscaf1306 /length=18625 /lengthwogaps=17869	bmo-miR-31-5p	14525	14518	1899-12-31 07:00:01	0	-12.51	-6.8	-5.71	-71.46	-55.85	-15.61	3.1
nscaf1071 /length=1318628 /lengthwogaps=1232241	bmo-miR-31-5p	976026	976019	1899-12-31 07:00:01	0	-10.4	-6.3	-4.1	-63.18	-55.65	-7.53	-2.86
nscaf1516 /length=39528 /lengthwogaps=39149	bmo-miR-31-5p	798	790	1899-12-31 08:01:00	0	-15.5	-6.9	-8.6	-68.44	-55.62	-12.81	-2.68
nscaf1071 /length=1318628 /lengthwogaps=1232241	bmo-miR-31-5p	1198701	1198693	1899-12-31 08:01:01	0	-14.7	-5.4	-9.3	-68.56	-55.6	-12.95	-1.74
nscaf1108 /length=3459965 /lengthwogaps=3165538	bmo-miR-31-5p	3369354	3369348	1899-12-31 06:00:00	0	-23.2	-7.6	-15.6	-80.45	-55.34	-25.11	1.91
nscaf1108 /length=3459965 /lengthwogaps=3165538	bmo-miR-31-5p	1763121	1763114	1899-12-31 07:00:00	0	-16.7	-9.4	-7.3	-64.83	-55.26	-9.57	-7.12
nscaf1108 /length=3459965 /lengthwogaps=3165538	bmo-miR-31-5p	3021811	3021803	1899-12-31 08:01:00	0	-10.65	-4.4	-6.25	-67.66	-55.22	-12.44	1.79
nscaf1108 /length=3459965 /lengthwogaps=3165538	bmo-miR-31-5p	1341858	1341851	1899-12-31 07:00:01	0	-7.4	-6.8	-0.6	-70.56	-55.14	-15.42	8.02
nscaf1525 /length=41869 /lengthwogaps=18439	bmo-miR-31-5p	28863	28855	1899-12-31 08:01:00	0	-18.55	-7.4	-11.15	-69.56	-55.02	-14.53	-4.01
nscaf1525 /length=41869 /lengthwogaps=18439	bmo-miR-31-5p	29158	29150	1899-12-31 08:01:00	0	-19.2	-7.4	-11.8	-70.34	-54.98	-15.36	-3.83
nscaf1071 /length=1318628 /lengthwogaps=1232241	bmo-miR-31-5p	349244	349236	1899-12-31 08:01:01	0	-12.6	-2.2	-10.4	-69.43	-54.97	-14.45	1.85
nscaf1525 /length=41869 /lengthwogaps=18439	bmo-miR-31-5p	29019	29011	1899-12-31 08:01:01	0	-17.6	-5.1	-12.5	-73.11	-54.94	-18.17	0.57
nscaf1108 /length=3459965 /lengthwogaps=3165538	bmo-miR-31-5p	294581	294573	1899-12-31 08:01:00	0	-15.5	-4.9	-10.6	-62.32	-54.81	-7.51	-7.98
nscaf1681 /length=5888100 /lengthwogaps=5377136	bmo-miR-31-5p	5801533	5801525	1899-12-31 08:01:01	0	-8.3	-4.2	-4.1	-77.41	-54.78	-22.62	14.32
nscaf1516 /length=39528 /lengthwogaps=39149	bmo-miR-31-5p	6976	6968	1899-12-31 08:00:01	0	-14.5	-8.9	-5.6	-61.57	-54.69	-6.88	-7.61
nscaf1108 /length=3459965 /lengthwogaps=3165538	bmo-miR-31-5p	1603756	1603750	1899-12-31 06:00:00	0	-15.5	-8	-7.5	-69.53	-54.61	-14.91	-0.58
nscaf1108 /length=3459965 /lengthwogaps=3165538	bmo-miR-31-5p	705797	705789	1899-12-31 08:01:00	0	-19.19	-7.1	-12.09	-81.73	-54.59	-27.14	7.95
nscaf125 /length=388166 /lengthwogaps=315338	bmo-miR-31-5p	297560	297552	1899-12-31 08:01:01	0	-14.7	-5.4	-9.3	-69.03	-54.56	-14.46	-0.23
nscaf1531 /length=77564 /lengthwogaps=75130	bmo-miR-31-5p	42335	42327	1899-12-31 08:01:01	0	-14.5	-4.8	-9.7	-64.34	-54.52	-9.82	-4.67
nscaf1108 /length=3459965 /lengthwogaps=3165538	bmo-miR-31-5p	1445627	1445619	1899-12-31 08:01:00	0	-19.26	-7.1	-12.16	-65.35	-54.49	-10.85	-8.4
nscaf1525 /length=41869 /lengthwogaps=18439	bmo-miR-31-5p	28922	28914	1899-12-31 08:01:00	0	-18.55	-7.4	-11.15	-68.08	-54.42	-13.66	-4.88
nscaf1108 /length=3459965 /lengthwogaps=3165538	bmo-miR-31-5p	798481	798473	1899-12-31 08:01:00	0	-10.65	-4.4	-6.25	-68.37	-54.4	-13.96	3.31
nscaf1071 /length=1318628 /lengthwogaps=1232241	bmo-miR-31-5p	931361	931354	1899-12-31 07:00:00	0	-19.1	-8.5	-10.6	-73.51	-54.26	-19.25	0.15
nscaf1108 /length=3459965 /lengthwogaps=3165538	bmo-miR-31-5p	1566406	1566400	1899-12-31 06:00:00	0	-14.3	-8	-6.3	-65.74	-54.24	-11.5	-2.79
nscaf123 /length=24736 /lengthwogaps=24122	bmo-miR-31-5p	23413	23407	1899-12-31 06:00:00	0	-13.19	-8	-5.19	-61.78	-54.22	-7.56	-5.62
nscaf1156 /length=34006 /lengthwogaps=32323	bmo-miR-31-5p	28353	28345	1899-12-31 08:00:01	0	-14.5	-9.5	-5	-62.13	-54.17	-7.95	-6.54
nscaf1531 /length=77564 /lengthwogaps=75130	bmo-miR-31-5p	71302	71294	1899-12-31 08:01:01	0	-12.9	-2.5	-10.4	-63.35	-54.03	-9.31	-3.58
nscaf1108 /length=3459965 /lengthwogaps=3165538	bmo-miR-31-5p	901394	901386	1899-12-31 08:01:01	0	-11.6	-5.4	-6.2	-62.9	-53.98	-8.92	-2.67
nscaf1566 /length=60675 /lengthwogaps=36591	bmo-miR-31-5p	26884	26876	1899-12-31 08:01:00	0	-10.92	-4.2	-6.72	-71.03	-53.98	-17.04	6.12
nscaf1136 /length=28655 /lengthwogaps=12574	bmo-miR-31-5p	25423	25415	1899-12-31 08:01:00	0	-14.5	-4.9	-9.6	-63.25	-53.92	-9.33	-5.16
nscaf1144 /length=14425 /lengthwogaps=14425	bmo-miR-31-5p	14270	14262	1899-12-31 08:00:01	0	-17.8	-9.5	-8.3	-64.02	-53.85	-10.17	-7.62
nscaf1108 /length=3459965 /lengthwogaps=3165538	bmo-miR-31-5p	547015	547007	1899-12-31 08:01:01	0	-10.82	-4.8	-6.02	-58.6	-53.84	-4.76	-6.05
nscaf1108 /length=3459965 /lengthwogaps=3165538	bmo-miR-31-5p	1213088	1213080	1899-12-31 08:01:00	0	-16.7	-7.4	-9.3	-62.81	-53.81	-8.99	-7.7
nscaf1108 /length=3459965 /lengthwogaps=3165538	bmo-miR-31-5p	1418847	1418839	1899-12-31 08:01:01	0	-9.91	-4.7	-5.21	-63.66	-53.79	-9.86	-0.045
nscaf1108 /length=3459965 /lengthwogaps=3165538	bmo-miR-31-5p	2151957	2151951	1899-12-31 06:00:00	0	-18.2	-8	-10.2	-67.66	-53.75	-13.9	-4.29
nscaf1108 /length=3459965 /lengthwogaps=3165538	bmo-miR-31-5p	839522	839514	1899-12-31 08:01:01	0	-13.7	-4.8	-8.9	-62.43	-53.7	-8.72	-4.97
nscaf1108 /length=3459965 /lengthwogaps=3165538	bmo-miR-31-5p	2503649	2503641	1899-12-31 08:01:01	0	-13.1	-5.4	-7.7	-67.14	-53.68	-13.45	0.35
nscaf1071 /length=1318628 /lengthwogaps=1232241	bmo-miR-31-5p	858926	858918	1899-12-31 08:01:01	0	-11.4	-4.2	-7.2	-81.34	-53.6	-27.74	16.34
nscaf1071 /length=1318628 /lengthwogaps=1232241	bmo-miR-31-5p	858932	858924	1899-12-31 08:01:00	0	-13	-7.7	-5.3	-77.58	-53.6	-23.98	10.98
nscaf1079 /length=7148 /lengthwogaps=7148	bmo-miR-31-5p	6392	6385	1899-12-31 07:00:01	0	-19.3	-6.8	-12.5	-66.62	-53.55	-13.07	-6.22
nscaf125 /length=388166 /lengthwogaps=315338	bmo-miR-31-5p	225988	225980	1899-12-31 08:01:01	0	-11.1	-4.2	-6.9	-68.39	-53.46	-14.93	3.83
nscaf1071 /length=1318628 /lengthwogaps=1232241	bmo-miR-31-5p	1317033	1317025	1899-12-31 08:01:01	0	-12.61	-4.8	-7.81	-60.95	-53.45	-7.5	-5.1
nscaf1071 /length=1318628 /lengthwogaps=1232241	bmo-miR-31-5p	305094	305088	1899-12-31 06:00:00	0	-19.3	-8	-11.3	-65.5	-53.36	-12.14	-7.15
nscaf1525 /length=41869 /lengthwogaps=18439	bmo-miR-31-5p	29442	29434	1899-12-31 08:01:00	0	-18.95	-7.4	-11.55	-66.88	-53.36	-13.51	-5.43
nscaf1619 /length=48054 /lengthwogaps=15519	bmo-miR-31-5p	43843	43835	1899-12-31 08:01:01	0	-16.71	-2.2	-14.51	-65.27	-53.34	-11.93	-4.77
nscaf1071 /length=1318628 /lengthwogaps=1232241	bmo-miR-31-5p	931269	931262	1899-12-31 07:00:01	0	-17.2	-7.4	-9.8	-64	-53.32	-10.68	-6.51
nscaf1108 /length=3459965 /lengthwogaps=3165538	bmo-miR-31-5p	2518706	2518698	1899-12-31 08:01:01	0	-14.5	-4.3	-10.2	-61.25	-53.32	-7.92	-6.57
nscaf1108 /length=3459965 /lengthwogaps=3165538	bmo-miR-31-5p	2988389	2988381	1899-12-31 08:01:01	0	-10.48	-4.2	-6.28	-60.83	-53.32	-7.5	-2.97
nscaf1108 /length=3459965 /lengthwogaps=3165538	bmo-miR-31-5p	2254686	2254678	1899-12-31 08:01:01	0	-14.3	-5.2	-9.1	-59.43	-53.29	-6.13	-8.16
nscaf1306 /length=18625 /lengthwogaps=17869	bmo-miR-31-5p	10416	10410	1899-12-31 06:00:00	0	-14.3	-8	-6.3	-64.08	-53.26	-10.81	-3.48
nscaf1071 /length=1318628 /lengthwogaps=1232241	bmo-miR-31-5p	775260	775253	1899-12-31 07:00:01	0	-14.56	-6.8	-7.76	-60.15	-53.02	-7.12	-7.43
nscaf1108 /length=3459965 /lengthwogaps=3165538	bmo-miR-31-5p	1561234	1561228	1899-12-31 06:00:00	0	-14.3	-8	-6.3	-64.82	-52.9	-11.92	-2.37
nscaf1071 /length=1318628 /lengthwogaps=1232241	bmo-miR-31-5p	1196487	1196479	1899-12-31 08:01:00	0	-8.8	-6.6	-2.2	-67.63	-52.88	-14.75	5.95
nscaf1108 /length=3459965 /lengthwogaps=3165538	bmo-miR-31-5p	1552441	1552433	1899-12-31 08:01:01	0	-12.9	-5.4	-7.5	-64.8	-52.88	-11.92	-0.97
nscaf1108 /length=3459965 /lengthwogaps=3165538	bmo-miR-31-5p	2028275	2028269	1899-12-31 06:00:00	0	-19.3	-8	-11.3	-64.06	-52.72	-11.33	-7.96
nscaf1071 /length=1318628 /lengthwogaps=1232241	bmo-miR-31-5p	849970	849964	1899-12-31 06:00:00	0	-14.3	-8	-6.3	-65.69	-52.71	-12.97	-1.32
nscaf1194 /length=5574 /lengthwogaps=5574	bmo-miR-31-5p	4232	4226	1899-12-31 06:00:00	0	-19.3	-8	-11.3	-64.9	-52.7	-12.19	-7.1
nscaf1071 /length=1318628 /lengthwogaps=1232241	bmo-miR-31-5p	1079746	1079739	1899-12-31 07:00:01	0	-12.45	-5.9	-6.55	-55.38	-52.69	-2.69	-9.75
nscaf1108 /length=3459965 /lengthwogaps=3165538	bmo-miR-31-5p	1872111	1872104	1899-12-31 07:00:00	0	-18	-8.5	-9.5	-64.83	-52.69	-12.13	-5.86
nscaf1108 /length=3459965 /lengthwogaps=3165538	bmo-miR-31-5p	1265099	1265093	1899-12-31 06:00:00	0	-14.3	-8	-6.3	-62.8	-52.63	-10.17	-4.12
nscaf1108 /length=3459965 /lengthwogaps=3165538	bmo-miR-31-5p	490948	490942	1899-12-31 06:00:00	0	-13.19	-8	-5.19	-65.44	-52.59	-12.85	-0.33
nscaf1108 /length=3459965 /lengthwogaps=3165538	bmo-miR-31-5p	673082	673074	1899-12-31 08:01:00	0	-15.5	-7.1	-8.4	-68.52	-52.58	-15.93	0.43
nscaf1578 /length=7370 /lengthwogaps=7370	bmo-miR-31-5p	6470	6462	1899-12-31 08:00:01	0	-16.64	-8.9	-7.74	-66.45	-52.56	-13.89	-2.75
nscaf1108 /length=3459965 /lengthwogaps=3165538	bmo-miR-31-5p	2243036	2243030	1899-12-31 06:00:00	0	-19.9	-8	-11.9	-63.25	-52.53	-10.71	-9.18
nscaf1071 /length=1318628 /lengthwogaps=1232241	bmo-miR-31-5p	637068	637062	1899-12-31 06:00:00	0	-13.19	-8	-5.19	-55.43	-52.5	-2.93	-10.25
nscaf1108 /length=3459965 /lengthwogaps=3165538	bmo-miR-31-5p	659288	659280	1899-12-31 08:01:01	0	-18.43	-1.6	-16.83	-61.71	-52.4	-9.3	-9.12
nscaf1108 /length=3459965 /lengthwogaps=3165538	bmo-miR-31-5p	2515214	2515207	1899-12-31 07:00:00	0	-15.9	-8.9	-7	-57.06	-52.39	-4.66	-11.23
nscaf1108 /length=3459965 /lengthwogaps=3165538	bmo-miR-31-5p	2389377	2389371	1899-12-31 06:00:00	0	-15.4	-8	-7.4	-67.41	-52.36	-15.04	-0.35
nscaf1108 /length=3459965 /lengthwogaps=3165538	bmo-miR-31-5p	966297	966289	1899-12-31 08:01:01	0	-15.5	-5.4	-10.1	-67.1	-52.35	-14.75	-0.74
nscaf1525 /length=41869 /lengthwogaps=18439	bmo-miR-31-5p	33596	33590	1899-12-31 06:00:00	0	-17.72	-7.6	-10.12	-69.1	-52.32	-16.78	-0.93
nscaf1531 /length=77564 /lengthwogaps=75130	bmo-miR-31-5p	72007	71999	1899-12-31 08:01:01	0	-15.8	-6.3	-9.5	-61.7	-52.3	-9.39	-6.4
nscaf1108 /length=3459965 /lengthwogaps=3165538	bmo-miR-31-5p	1788040	1788032	1899-12-31 08:01:01	0	-14.15	-4.1	-10.05	-58.95	-52.28	-6.67	-7.47
nscaf1289 /length=99776 /lengthwogaps=93690	bmo-miR-31-5p	30302	30294	1899-12-31 08:01:00	0	-15.71	-6.5	-9.21	-54.62	-52.25	-2.37	-13.33
nscaf1681 /length=5888100 /lengthwogaps=5377136	bmo-miR-31-5p	5801530	5801522	1899-12-31 08:01:01	0	-7.41	-4.2	-3.21	-78.05	-52.23	-25.82	18.41
nscaf1516 /length=39528 /lengthwogaps=39149	bmo-miR-31-5p	805	797	1899-12-31 08:01:00	0	-17.3	-7.4	-9.9	-68.38	-52.18	-16.19	-1.1
nscaf1108 /length=3459965 /lengthwogaps=3165538	bmo-miR-31-5p	2996414	2996406	1899-12-31 08:01:01	0	-16.89	-5.4	-11.49	-65.51	-52.17	-13.33	-3.55
nscaf1525 /length=41869 /lengthwogaps=18439	bmo-miR-31-5p	28981	28973	1899-12-31 08:01:00	0	-15.9	-7.4	-8.5	-69.34	-52.16	-17.17	1.27
nscaf1108 /length=3459965 /lengthwogaps=3165538	bmo-miR-31-5p	1041523	1041515	1899-12-31 08:01:01	0	-13.25	-2.8	-10.45	-65.55	-52.15	-13.39	0.14
nscaf1108 /length=3459965 /lengthwogaps=3165538	bmo-miR-31-5p	1859677	1859669	1899-12-31 08:01:00	0	-15.8	-4.2	-11.6	-56.77	-52.12	-4.64	-11.15
nscaf1108 /length=3459965 /lengthwogaps=3165538	bmo-miR-31-5p	3144072	3144064	1899-12-31 08:01:01	0	-11.61	-5.4	-6.21	-59.23	-52.08	-7.14	-4.46
nscaf1108 /length=3459965 /lengthwogaps=3165538	bmo-miR-31-5p	3297888	3297880	1899-12-31 08:01:01	0	-10.4	-4.2	-6.2	-55.51	-52.06	-3.44	-6.95
nscaf1108 /length=3459965 /lengthwogaps=3165538	bmo-miR-31-5p	796176	796168	1899-12-31 08:01:01	0	-10	-4.5	-5.5	-65.92	-52.01	-13.9	3.9
nscaf1108 /length=3459965 /lengthwogaps=3165538	bmo-miR-31-5p	2933702	2933694	1899-12-31 08:01:01	0	-11.25	-4.8	-6.45	-71.3	-51.94	-19.35	8.1
nscaf1289 /length=99776 /lengthwogaps=93690	bmo-miR-31-5p	54071	54065	1899-12-31 06:00:00	0	-14.3	-8	-6.3	-64.38	-51.85	-12.53	-1.76
nscaf1336 /length=40128 /lengthwogaps=37082	bmo-miR-31-5p	28877	28869	1899-12-31 08:01:00	0	-12.64	-6.9	-5.74	-59.41	-51.85	-7.55	-5.08
nscaf1108 /length=3459965 /lengthwogaps=3165538	bmo-miR-31-5p	3351348	3351340	1899-12-31 08:01:01	0	-10.15	-4.8	-5.35	-59.59	-51.81	-7.77	-2.37
nscaf1108 /length=3459965 /lengthwogaps=3165538	bmo-miR-31-5p	1752870	1752862	1899-12-31 08:01:01	0	-15.3	-4.8	-10.5	-65.03	-51.77	-13.25	-2.04
nscaf1108 /length=3459965 /lengthwogaps=3165538	bmo-miR-31-5p	1866800	1866793	1899-12-31 07:00:00	0	-14.46	-8.9	-5.56	-59.14	-51.75	-7.39	-7.06
nscaf1641 /length=4753 /lengthwogaps=4753	bmo-miR-31-5p	4633	4626	1899-12-31 07:00:01	0	-13.1	-6.8	-6.3	-73.75	-51.71	-22.04	8.94
nscaf1071 /length=1318628 /lengthwogaps=1232241	bmo-miR-31-5p	807934	807926	1899-12-31 08:01:00	0	-22.5	-7.1	-15.4	-66.64	-51.67	-14.97	-7.52
nscaf1516 /length=39528 /lengthwogaps=39149	bmo-miR-31-5p	5601	5593	1899-12-31 08:01:01	0	-10.1	-4.5	-5.6	-65.54	-51.62	-13.92	3.82
nscaf1071 /length=1318628 /lengthwogaps=1232241	bmo-miR-31-5p	468437	468429	1899-12-31 08:01:00	0	-13.09	-4.9	-8.19	-57.99	-51.55	-6.44	-6.64
nscaf1531 /length=77564 /lengthwogaps=75130	bmo-miR-31-5p	20008	20000	1899-12-31 08:01:01	0	-15.9	-5.4	-10.5	-62.12	-51.53	-10.59	-5.3
nscaf1578 /length=7370 /lengthwogaps=7370	bmo-miR-31-5p	6494	6486	1899-12-31 08:01:01	0	-11.9	-4.2	-7.7	-63.47	-51.51	-11.95	0.058
nscaf1533 /length=26432 /lengthwogaps=25396	bmo-miR-31-5p	22659	22651	1899-12-31 08:01:01	0	-11.21	-4.2	-7.01	-67.56	-51.5	-16.05	4.84
nscaf125 /length=388166 /lengthwogaps=315338	bmo-miR-31-5p	113770	113762	1899-12-31 08:01:01	0	-14.7	-5.4	-9.3	-61.73	-51.49	-10.23	-4.46
nscaf1108 /length=3459965 /lengthwogaps=3165538	bmo-miR-31-5p	658168	658160	1899-12-31 08:01:00	0	-11.89	-6.9	-4.99	-72.4	-51.44	-20.96	9.07
nscaf1108 /length=3459965 /lengthwogaps=3165538	bmo-miR-31-5p	2121827	2121819	1899-12-31 08:01:01	0	-12.3	-5.4	-6.9	-61.21	-51.42	-9.78	-2.51
nscaf1108 /length=3459965 /lengthwogaps=3165538	bmo-miR-31-5p	684906	684898	1899-12-31 08:01:01	0	-12.81	-4.8	-8.01	-59.72	-51.36	-8.36	-4.44
nscaf1427 /length=7286 /lengthwogaps=6424	bmo-miR-31-5p	6086	6080	1899-12-31 06:00:00	0	-14.73	-8	-6.73	-61.51	-51.33	-10.18	-4.54
nscaf1071 /length=1318628 /lengthwogaps=1232241	bmo-miR-31-5p	840812	840806	1899-12-31 06:00:00	0	-13.8	-8	-5.8	-64.51	-51.28	-13.23	-0.56
nscaf1071 /length=1318628 /lengthwogaps=1232241	bmo-miR-31-5p	1302501	1302493	1899-12-31 08:01:00	0	-18.4	-6.9	-11.5	-62.6	-51.27	-11.33	-7.06
nscaf1108 /length=3459965 /lengthwogaps=3165538	bmo-miR-31-5p	1941530	1941524	1899-12-31 06:00:00	0	-19.3	-8	-11.3	-60.47	-51.27	-9.2	-10.09
nscaf1108 /length=3459965 /lengthwogaps=3165538	bmo-miR-31-5p	966806	966798	1899-12-31 08:01:01	0	-13.91	-4.2	-9.71	-51.85	-51.26	-0.58	-13.32
nscaf1299 /length=357319 /lengthwogaps=234257	bmo-miR-31-5p	123622	123614	1899-12-31 08:01:01	0	-10.5	-5.4	-5.1	-63.39	-51.17	-12.22	1.72
nscaf1071 /length=1318628 /lengthwogaps=1232241	bmo-miR-31-5p	947868	947862	1899-12-31 06:00:00	0	-12.4	-7.6	-4.8	-64.31	-51.11	-13.19	0.79
nscaf1108 /length=3459965 /lengthwogaps=3165538	bmo-miR-31-5p	2191087	2191081	1899-12-31 06:00:00	0	-22.4	-8	-14.4	-61.8	-51.1	-10.69	-11.7
nscaf1108 /length=3459965 /lengthwogaps=3165538	bmo-miR-31-5p	1066857	1066849	1899-12-31 08:01:01	0	-16.3	-4.5	-11.8	-59.99	-51.07	-8.92	-7.37
nscaf1071 /length=1318628 /lengthwogaps=1232241	bmo-miR-31-5p	931315	931307	1899-12-31 08:01:00	0	-15.2	-7.4	-7.8	-65.38	-51.06	-14.31	-0.88
nscaf1071 /length=1318628 /lengthwogaps=1232241	bmo-miR-31-5p	1280298	1280290	1899-12-31 08:01:01	0	-9.4	-4.8	-4.6	-62.69	-51.05	-11.64	2.24
nscaf1108 /length=3459965 /lengthwogaps=3165538	bmo-miR-31-5p	1481823	1481817	1899-12-31 06:00:00	0	-14.59	-8	-6.59	-61.03	-51.03	-9.99	-4.59
nscaf1108 /length=3459965 /lengthwogaps=3165538	bmo-miR-31-5p	2087154	2087148	1899-12-31 06:00:00	0	-14.3	-8	-6.3	-65.24	-51.03	-14.2	-0.095
nscaf1108 /length=3459965 /lengthwogaps=3165538	bmo-miR-31-5p	2708975	2708969	1899-12-31 06:00:00	0	-14.3	-8	-6.3	-62.56	-51.03	-11.53	-2.76
nscaf1108 /length=3459965 /lengthwogaps=3165538	bmo-miR-31-5p	3313144	3313136	1899-12-31 08:01:01	0	-11.2	-3.9	-7.3	-67.86	-50.97	-16.89	5.69
nscaf1654 /length=48283 /lengthwogaps=24147	bmo-miR-31-5p	41302	41296	1899-12-31 06:00:00	0	-19.9	-8	-11.9	-59.43	-50.97	-8.46	-11.44
nscaf1108 /length=3459965 /lengthwogaps=3165538	bmo-miR-31-5p	1233795	1233787	1899-12-31 08:01:00	0	-9.2	-7.9	-1.3	-54.79	-50.94	-3.85	-5.34
nscaf1542 /length=28245 /lengthwogaps=27386	bmo-miR-31-5p	16822	16814	1899-12-31 08:01:01	0	-12.3	-2.2	-10.1	-65.53	-50.93	-14.59	2.29
nscaf1654 /length=48283 /lengthwogaps=24147	bmo-miR-31-5p	39336	39328	1899-12-31 08:01:01	0	-14.8	-5.4	-9.4	-68.77	-50.92	-17.84	3.04
nscaf1108 /length=3459965 /lengthwogaps=3165538	bmo-miR-31-5p	1210424	1210416	1899-12-31 08:01:01	0	-12.01	-4.8	-7.21	-68.77	-50.9	-17.87	5.86
nscaf1108 /length=3459965 /lengthwogaps=3165538	bmo-miR-31-5p	1373867	1373860	1899-12-31 07:00:01	0	-17.3	-7.4	-9.9	-60.57	-50.9	-9.66	-7.63
nscaf1071 /length=1318628 /lengthwogaps=1232241	bmo-miR-31-5p	945390	945382	1899-12-31 08:00:01	0	-15.41	-9.5	-5.91	-55.98	-50.84	-5.13	-10.27
nscaf125 /length=388166 /lengthwogaps=315338	bmo-miR-31-5p	245433	245427	1899-12-31 06:00:00	0	-14.7	-8	-6.7	-61.46	-50.8	-10.65	-4.04
nscaf1108 /length=3459965 /lengthwogaps=3165538	bmo-miR-31-5p	2511193	2511185	1899-12-31 08:01:01	0	-9.51	-2.3	-7.21	-58.71	-50.77	-7.93	-1.57
nscaf1108 /length=3459965 /lengthwogaps=3165538	bmo-miR-31-5p	2312764	2312756	1899-12-31 08:01:00	0	-11.6	-4.9	-6.7	-69.44	-50.73	-18.7	7.1
nscaf1371 /length=22445 /lengthwogaps=18075	bmo-miR-31-5p	21723	21717	1899-12-31 06:00:00	0	-19.3	-8	-11.3	-62.75	-50.66	-12.08	-7.21
nscaf1108 /length=3459965 /lengthwogaps=3165538	bmo-miR-31-5p	1818230	1818223	1899-12-31 07:00:01	0	-10.2	-6.8	-3.4	-55.02	-50.61	-4.4	-5.79
nscaf1108 /length=3459965 /lengthwogaps=3165538	bmo-miR-31-5p	2641813	2641805	1899-12-31 08:01:01	0	-12.01	-5.1	-6.91	-58.47	-50.59	-7.88	-4.12
nscaf1108 /length=3459965 /lengthwogaps=3165538	bmo-miR-31-5p	3349008	3349002	1899-12-31 06:00:00	0	-19.3	-8	-11.3	-67.38	-50.55	-16.82	-2.47
nscaf1108 /length=3459965 /lengthwogaps=3165538	bmo-miR-31-5p	796269	796263	1899-12-31 06:00:00	0	-15.51	-8.5	-7.01	-56.9	-50.51	-6.38	-9.12
nscaf1289 /length=99776 /lengthwogaps=93690	bmo-miR-31-5p	62049	62043	1899-12-31 06:00:00	0	-14.3	-8	-6.3	-64.1	-50.45	-13.65	-0.64
nscaf1681 /length=5888100 /lengthwogaps=5377136	bmo-miR-31-5p	5878310	5878304	1899-12-31 06:00:00	0	-12.7	-8	-4.7	-59.29	-50.45	-8.84	-3.85
nscaf1299 /length=357319 /lengthwogaps=234257	bmo-miR-31-5p	56934	56926	1899-12-31 08:01:01	0	-10.6	-2.2	-8.4	-61.23	-50.42	-10.8	0.2
nscaf1108 /length=3459965 /lengthwogaps=3165538	bmo-miR-31-5p	3136558	3136551	1899-12-31 07:00:01	0	-13.2	-5.9	-7.3	-58.8	-50.37	-8.43	-4.76
nscaf1525 /length=41869 /lengthwogaps=18439	bmo-miR-31-5p	41774	41766	1899-12-31 08:01:01	0	-17.21	-4.5	-12.71	-64.91	-50.34	-14.57	-2.63
nscaf1071 /length=1318628 /lengthwogaps=1232241	bmo-miR-31-5p	1215818	1215810	1899-12-31 08:01:00	0	-13.09	-4.9	-8.19	-54.16	-50.28	-3.88	-9.2
nscaf1071 /length=1318628 /lengthwogaps=1232241	bmo-miR-31-5p	328989	328983	1899-12-31 06:00:00	0	-14.3	-8	-6.3	-62.87	-50.28	-12.59	-1.7
nscaf1588 /length=8059 /lengthwogaps=8049	bmo-miR-31-5p	5013	5007	1899-12-31 06:00:00	0	-19.3	-8	-11.3	-61.67	-50.26	-11.41	-7.88
nscaf1071 /length=1318628 /lengthwogaps=1232241	bmo-miR-31-5p	858929	858921	1899-12-31 08:01:01	0	-10.2	-4.2	-6	-78.23	-50.25	-27.97	17.77
nscaf1108 /length=3459965 /lengthwogaps=3165538	bmo-miR-31-5p	1606423	1606415	1899-12-31 08:01:00	0	-13.09	-4.9	-8.19	-60.12	-50.24	-9.87	-3.21
nscaf1071 /length=1318628 /lengthwogaps=1232241	bmo-miR-31-5p	770426	770418	1899-12-31 08:01:01	0	-12.7	-4.8	-7.9	-58.69	-50.21	-8.48	-4.21
nscaf1108 /length=3459965 /lengthwogaps=3165538	bmo-miR-31-5p	1942395	1942387	1899-12-31 08:01:00	0	-18.32	-6.6	-11.72	-62.58	-50.21	-12.37	-5.94
nscaf1108 /length=3459965 /lengthwogaps=3165538	bmo-miR-31-5p	2581339	2581333	1899-12-31 06:00:00	0	-18.1	-8	-10.1	-57.83	-50.2	-7.62	-10.47
nscaf1108 /length=3459965 /lengthwogaps=3165538	bmo-miR-31-5p	393145	393137	1899-12-31 08:01:01	0	-10.5	-4.8	-5.7	-57.84	-50.18	-7.66	-2.83
nscaf1071 /length=1318628 /lengthwogaps=1232241	bmo-miR-31-5p	1214046	1214038	1899-12-31 08:01:01	0	-19.8	-5.3	-14.5	-73.94	-50.17	-23.77	3.97
nscaf1071 /length=1318628 /lengthwogaps=1232241	bmo-miR-31-5p	1242029	1242021	1899-12-31 08:01:01	0	-15	-5	-10	-60.15	-50.13	-10.02	-4.97
nscaf1071 /length=1318628 /lengthwogaps=1232241	bmo-miR-31-5p	351421	351415	1899-12-31 06:00:00	0	-18.11	-8.5	-9.61	-59.81	-49.99	-9.81	-8.29
nscaf1108 /length=3459965 /lengthwogaps=3165538	bmo-miR-31-5p	331375	331369	1899-12-31 06:00:00	0	-19.9	-8	-11.9	-62.39	-49.98	-12.41	-7.48
nscaf1108 /length=3459965 /lengthwogaps=3165538	bmo-miR-31-5p	2026430	2026422	1899-12-31 08:01:00	0	-12.21	-7.1	-5.11	-57.65	-49.96	-7.68	-4.52
nscaf1071 /length=1318628 /lengthwogaps=1232241	bmo-miR-31-5p	1200794	1200786	1899-12-31 08:01:01	0	-13.82	-4.8	-9.02	-62.49	-49.95	-12.53	-1.28
nscaf1108 /length=3459965 /lengthwogaps=3165538	bmo-miR-31-5p	225171	225165	1899-12-31 06:00:00	0	-14.3	-8	-6.3	-66.07	-49.95	-16.12	1.82
nscaf125 /length=388166 /lengthwogaps=315338	bmo-miR-31-5p	225991	225983	1899-12-31 08:01:00	0	-9.9	-4.9	-5	-65.22	-49.94	-15.28	5.38
nscaf1108 /length=3459965 /lengthwogaps=3165538	bmo-miR-31-5p	437289	437281	1899-12-31 08:01:01	0	-9.8	-5.4	-4.4	-54.47	-49.93	-4.53	-5.26
nscaf1654 /length=48283 /lengthwogaps=24147	bmo-miR-31-5p	14243	14237	1899-12-31 06:00:00	0	-18.9	-7.6	-11.3	-62.28	-49.92	-12.35	-6.54
nscaf1071 /length=1318628 /lengthwogaps=1232241	bmo-miR-31-5p	1061936	1061928	1899-12-31 08:01:00	0	-16.4	-4.4	-12	-64.01	-49.89	-14.11	-2.28
nscaf1108 /length=3459965 /lengthwogaps=3165538	bmo-miR-31-5p	2523940	2523932	1899-12-31 08:01:01	0	-14.7	-5.4	-9.3	-60.3	-49.88	-10.41	-4.28
nscaf1371 /length=22445 /lengthwogaps=18075	bmo-miR-31-5p	1021	1013	1899-12-31 08:01:01	0	-12.4	-2.7	-9.7	-59.32	-49.87	-9.45	-2.94
nscaf125 /length=388166 /lengthwogaps=315338	bmo-miR-31-5p	213064	213058	1899-12-31 06:00:00	0	-19.3	-8	-11.3	-63.96	-49.85	-14.1	-5.19
nscaf1108 /length=3459965 /lengthwogaps=3165538	bmo-miR-31-5p	1656450	1656442	1899-12-31 08:01:01	0	-13.7	-5.4	-8.3	-60.52	-49.84	-10.67	-3.02
nscaf1108 /length=3459965 /lengthwogaps=3165538	bmo-miR-31-5p	3032640	3032634	1899-12-31 06:00:00	0	-14.3	-8	-6.3	-60.95	-49.83	-11.11	-3.18
nscaf1289 /length=99776 /lengthwogaps=93690	bmo-miR-31-5p	95193	95185	1899-12-31 08:01:01	0	-12.9	-4.3	-8.6	-64.18	-49.83	-14.34	1.44
nscaf1108 /length=3459965 /lengthwogaps=3165538	bmo-miR-31-5p	2497106	2497100	1899-12-31 06:00:00	0	-19.3	-8	-11.3	-62.48	-49.82	-12.66	-6.63
nscaf1071 /length=1318628 /lengthwogaps=1232241	bmo-miR-31-5p	1039451	1039443	1899-12-31 08:01:01	0	-14.35	-5.1	-9.25	-56.81	-49.8	-7.01	-7.33
nscaf1108 /length=3459965 /lengthwogaps=3165538	bmo-miR-31-5p	1915798	1915790	1899-12-31 08:01:00	0	-15.89	-6.9	-8.99	-54.75	-49.8	-4.94	-10.94
nscaf125 /length=388166 /lengthwogaps=315338	bmo-miR-31-5p	21116	21109	1899-12-31 07:00:01	0	-11.1	-5.9	-5.2	-61.55	-49.69	-11.86	0.76
nscaf1071 /length=1318628 /lengthwogaps=1232241	bmo-miR-31-5p	288046	288040	1899-12-31 06:00:00	0	-14.49	-8	-6.49	-65.03	-49.68	-15.35	0.86
nscaf1289 /length=99776 /lengthwogaps=93690	bmo-miR-31-5p	85385	85379	1899-12-31 06:00:00	0	-17.3	-7.6	-9.7	-61.46	-49.62	-11.84	-5.45
nscaf1071 /length=1318628 /lengthwogaps=1232241	bmo-miR-31-5p	1246747	1246739	1899-12-31 08:01:01	0	-12.8	-5	-7.8	-61.94	-49.59	-12.34	-0.45
nscaf1516 /length=39528 /lengthwogaps=39149	bmo-miR-31-5p	10934	10928	1899-12-31 06:00:00	0	-16.2	-8	-8.2	-62.73	-49.59	-13.13	-3.06
nscaf1108 /length=3459965 /lengthwogaps=3165538	bmo-miR-31-5p	2502301	2502295	1899-12-31 06:00:00	0	-14.3	-8	-6.3	-61.34	-49.58	-11.75	-2.54
nscaf1108 /length=3459965 /lengthwogaps=3165538	bmo-miR-31-5p	49744	49738	1899-12-31 06:00:00	0	-19.3	-8	-11.3	-58.14	-49.5	-8.64	-10.65
nscaf1108 /length=3459965 /lengthwogaps=3165538	bmo-miR-31-5p	2407777	2407769	1899-12-31 08:01:01	0	-6.9	-2.3	-4.6	-55.51	-49.49	-6.02	-0.87
nscaf1108 /length=3459965 /lengthwogaps=3165538	bmo-miR-31-5p	2607725	2607717	1899-12-31 08:01:01	0	-12.93	-5.4	-7.53	-62.15	-49.49	-12.65	-0.27
nscaf1108 /length=3459965 /lengthwogaps=3165538	bmo-miR-31-5p	1160509	1160503	1899-12-31 06:00:00	0	-14.3	-8	-6.3	-61.79	-49.45	-12.34	-1.95
nscaf1108 /length=3459965 /lengthwogaps=3165538	bmo-miR-31-5p	2994590	2994584	1899-12-31 06:00:00	0	-14.3	-8	-6.3	-65.18	-49.45	-15.73	1.43
nscaf1071 /length=1318628 /lengthwogaps=1232241	bmo-miR-31-5p	975999	975992	1899-12-31 07:00:00	0	-15.81	-9.4	-6.41	-57.32	-49.42	-7.9	-7.9
nscaf125 /length=388166 /lengthwogaps=315338	bmo-miR-31-5p	129181	129173	1899-12-31 08:01:00	0	-12.35	-5.3	-7.05	-60.71	-49.39	-11.32	-1.02
nscaf1071 /length=1318628 /lengthwogaps=1232241	bmo-miR-31-5p	655281	655273	1899-12-31 08:01:01	0	-16.91	-5.7	-11.21	-60.81	-49.36	-11.44	-5.46
nscaf1079 /length=7148 /lengthwogaps=7148	bmo-miR-31-5p	6325	6318	1899-12-31 07:00:01	0	-15.9	-6.8	-9.1	-61.43	-49.34	-12.08	-3.81
nscaf1588 /length=8059 /lengthwogaps=8049	bmo-miR-31-5p	5593	5585	1899-12-31 08:01:00	0	-18.9	-7.4	-11.5	-62.43	-49.33	-13.09	-5.8
nscaf1108 /length=3459965 /lengthwogaps=3165538	bmo-miR-31-5p	3211291	3211284	1899-12-31 07:00:01	0	-12.51	-6.8	-5.71	-60.63	-49.32	-11.31	-1.19
nscaf1071 /length=1318628 /lengthwogaps=1232241	bmo-miR-31-5p	350692	350684	1899-12-31 08:01:00	0	-13.09	-4.9	-8.19	-60.07	-49.29	-10.77	-2.31
nscaf1108 /length=3459965 /lengthwogaps=3165538	bmo-miR-31-5p	1406232	1406224	1899-12-31 08:01:00	0	-15.96	-6.9	-9.06	-61.06	-49.28	-11.78	-4.17
nscaf1108 /length=3459965 /lengthwogaps=3165538	bmo-miR-31-5p	1009685	1009677	1899-12-31 08:01:00	0	-16.59	-6.9	-9.69	-64.97	-49.25	-15.71	-0.87
nscaf1108 /length=3459965 /lengthwogaps=3165538	bmo-miR-31-5p	2605833	2605825	1899-12-31 08:00:01	0	-16.21	-8.9	-7.31	-57.33	-49.25	-8.08	-8.12
nscaf1525 /length=41869 /lengthwogaps=18439	bmo-miR-31-5p	30006	30000	1899-12-31 06:00:00	0	-19	-8.5	-10.5	-63.31	-49.23	-14.07	-4.92
nscaf1108 /length=3459965 /lengthwogaps=3165538	bmo-miR-31-5p	1929986	1929978	1899-12-31 08:01:00	0	-14.84	-6.9	-7.94	-58.09	-49.22	-8.86	-5.97
nscaf1108 /length=3459965 /lengthwogaps=3165538	bmo-miR-31-5p	2537909	2537903	1899-12-31 06:00:00	0	-19.3	-8	-11.3	-64.06	-49.2	-14.85	-4.44
nscaf1108 /length=3459965 /lengthwogaps=3165538	bmo-miR-31-5p	2166148	2166142	1899-12-31 06:00:00	0	-14.3	-8	-6.3	-60.38	-49.19	-11.19	-3.1
nscaf1108 /length=3459965 /lengthwogaps=3165538	bmo-miR-31-5p	2672688	2672682	1899-12-31 06:00:00	0	-13.19	-8	-5.19	-56.5	-49.19	-7.3	-5.88
nscaf1108 /length=3459965 /lengthwogaps=3165538	bmo-miR-31-5p	270776	270768	1899-12-31 08:01:00	0	-15.9	-6.6	-9.3	-62.84	-49.19	-13.65	-2.24
nscaf1108 /length=3459965 /lengthwogaps=3165538	bmo-miR-31-5p	2842025	2842019	1899-12-31 06:00:00	0	-15.4	-8	-7.4	-61.63	-49.14	-12.48	-2.91
nscaf1531 /length=77564 /lengthwogaps=75130	bmo-miR-31-5p	24346	24338	1899-12-31 08:01:00	0	-13.81	-6.5	-7.31	-60.8	-49.14	-11.65	-2.15
nscaf1108 /length=3459965 /lengthwogaps=3165538	bmo-miR-31-5p	3233975	3233969	1899-12-31 06:00:00	0	-14.3	-8	-6.3	-63.13	-49.08	-14.04	-0.25
nscaf1071 /length=1318628 /lengthwogaps=1232241	bmo-miR-31-5p	477547	477541	1899-12-31 06:00:00	0	-19.3	-8	-11.3	-61.14	-49.07	-12.07	-7.22
nscaf1071 /length=1318628 /lengthwogaps=1232241	bmo-miR-31-5p	40273	40267	1899-12-31 06:00:00	0	-14.3	-8	-6.3	-58.45	-49.06	-9.39	-4.9
nscaf1108 /length=3459965 /lengthwogaps=3165538	bmo-miR-31-5p	1276312	1276304	1899-12-31 08:01:01	0	-14.9	-5.4	-9.5	-61.94	-49.05	-12.89	-2
nscaf1108 /length=3459965 /lengthwogaps=3165538	bmo-miR-31-5p	434778	434772	1899-12-31 06:00:00	0	-14.3	-8	-6.3	-59.65	-49.05	-10.6	-3.69
nscaf1516 /length=39528 /lengthwogaps=39149	bmo-miR-31-5p	11554	11546	1899-12-31 08:01:01	0	-16.2	-4.8	-11.4	-62.01	-49.03	-12.97	-3.22
nscaf1108 /length=3459965 /lengthwogaps=3165538	bmo-miR-31-5p	1629825	1629819	1899-12-31 06:00:00	0	-14.1	-8.5	-5.6	-63.83	-48.95	-14.88	0.78
nscaf1108 /length=3459965 /lengthwogaps=3165538	bmo-miR-31-5p	2825079	2825072	1899-12-31 07:00:01	0	-8.11	-5.9	-2.21	-59.1	-48.94	-10.16	2.05
nscaf1058 /length=11328 /lengthwogaps=11224	bmo-miR-31-5p	4367	4359	1899-12-31 08:01:01	0	-12.4	-4.3	-8.1	-55.87	-48.91	-6.95	-5.44
nscaf1485 /length=43559 /lengthwogaps=42665	bmo-miR-31-5p	43271	43265	1899-12-31 06:00:00	0	-14.9	-8	-6.9	-60.14	-48.91	-11.22	-3.67
nscaf1654 /length=48283 /lengthwogaps=24147	bmo-miR-31-5p	5963	5955	1899-12-31 08:01:00	0	-14.3	-6.5	-7.8	-64.73	-48.84	-15.88	1.58
nscaf1108 /length=3459965 /lengthwogaps=3165538	bmo-miR-31-5p	966210	966202	1899-12-31 08:01:01	0	-14.7	-5.4	-9.3	-68.32	-48.81	-19.51	4.81
nscaf1108 /length=3459965 /lengthwogaps=3165538	bmo-miR-31-5p	2142260	2142253	1899-12-31 07:00:00	0	-20.2	-8.9	-11.3	-62.99	-48.8	-14.19	-6
nscaf125 /length=388166 /lengthwogaps=315338	bmo-miR-31-5p	76201	76193	1899-12-31 08:01:01	0	-16.6	-5.4	-11.2	-64.64	-48.8	-15.84	-0.75
nscaf125 /length=388166 /lengthwogaps=315338	bmo-miR-31-5p	150160	150154	1899-12-31 06:00:00	0	-19.3	-8	-11.3	-60.77	-48.79	-11.98	-7.31
nscaf1108 /length=3459965 /lengthwogaps=3165538	bmo-miR-31-5p	2127366	2127360	1899-12-31 06:00:00	0	-20.4	-8	-12.4	-64.84	-48.77	-16.07	-4.32
nscaf1108 /length=3459965 /lengthwogaps=3165538	bmo-miR-31-5p	2660656	2660648	1899-12-31 08:01:01	0	-8.6	-1.8	-6.8	-54.48	-48.77	-5.71	-2.88
nscaf1108 /length=3459965 /lengthwogaps=3165538	bmo-miR-31-5p	1649739	1649733	1899-12-31 06:00:00	0	-17.5	-8	-9.5	-57.5	-48.76	-8.74	-8.75
nscaf1108 /length=3459965 /lengthwogaps=3165538	bmo-miR-31-5p	813552	813546	1899-12-31 06:00:00	0	-16.8	-8.5	-8.3	-58.01	-48.75	-9.26	-7.53
nscaf1108 /length=3459965 /lengthwogaps=3165538	bmo-miR-31-5p	2677911	2677904	1899-12-31 07:00:00	0	-18	-8.5	-9.5	-57.18	-48.71	-8.47	-9.52
nscaf1467 /length=2922 /lengthwogaps=2922	bmo-miR-31-5p	363	355	1899-12-31 08:01:01	0	-16.7	-4.2	-12.5	-58.18	-48.69	-9.48	-7.21
nscaf1108 /length=3459965 /lengthwogaps=3165538	bmo-miR-31-5p	1800125	1800117	1899-12-31 08:01:01	0	-7.6	-1.6	-6	-56.27	-48.68	-7.58	-0.013
nscaf1108 /length=3459965 /lengthwogaps=3165538	bmo-miR-31-5p	296868	296860	1899-12-31 08:01:00	0	-11.3	-6.5	-4.8	-58.45	-48.68	-9.76	-1.53
nscaf1108 /length=3459965 /lengthwogaps=3165538	bmo-miR-31-5p	2689594	2689586	1899-12-31 08:01:01	0	-12.66	-5.1	-7.56	-51.83	-48.67	-3.15	-9.5
nscaf1071 /length=1318628 /lengthwogaps=1232241	bmo-miR-31-5p	1153942	1153935	1899-12-31 07:00:01	0	-10.1	-5.9	-4.2	-60.78	-48.6	-12.18	2.08
nscaf1681 /length=5888100 /lengthwogaps=5377136	bmo-miR-31-5p	5804889	5804883	1899-12-31 06:00:00	0	-19.3	-8	-11.3	-59.99	-48.6	-11.38	-7.91
nscaf1079 /length=7148 /lengthwogaps=7148	bmo-miR-31-5p	6458	6450	1899-12-31 08:01:01	0	-15.3	-3.9	-11.4	-65.73	-48.58	-17.14	1.84
nscaf1108 /length=3459965 /lengthwogaps=3165538	bmo-miR-31-5p	608143	608135	1899-12-31 08:01:00	0	-15.4	-7.4	-8	-55.27	-48.58	-6.69	-8.7
nscaf1108 /length=3459965 /lengthwogaps=3165538	bmo-miR-31-5p	3111543	3111535	1899-12-31 08:01:01	0	-11.4	-4.2	-7.2	-56.01	-48.56	-7.44	-3.95
nscaf1108 /length=3459965 /lengthwogaps=3165538	bmo-miR-31-5p	1275758	1275752	1899-12-31 06:00:00	0	-19.3	-8	-11.3	-60.69	-48.55	-12.13	-7.16
nscaf1108 /length=3459965 /lengthwogaps=3165538	bmo-miR-31-5p	2394060	2394053	1899-12-31 07:00:00	0	-19.62	-9.4	-10.22	-61.33	-48.53	-12.8	-6.82
nscaf1108 /length=3459965 /lengthwogaps=3165538	bmo-miR-31-5p	1840930	1840924	1899-12-31 06:00:00	0	-19.3	-8	-11.3	-62.62	-48.5	-14.12	-5.17
nscaf1108 /length=3459965 /lengthwogaps=3165538	bmo-miR-31-5p	1224799	1224793	1899-12-31 06:00:00	0	-14.3	-8	-6.3	-59.83	-48.48	-11.34	-2.95
nscaf1108 /length=3459965 /lengthwogaps=3165538	bmo-miR-31-5p	1278141	1278135	1899-12-31 06:00:00	0	-17.1	-8	-9.1	-61.76	-48.45	-13.3	-3.79
nscaf1108 /length=3459965 /lengthwogaps=3165538	bmo-miR-31-5p	176346	176340	1899-12-31 06:00:00	0	-19.3	-8	-11.3	-63.35	-48.42	-14.92	-4.37
nscaf125 /length=388166 /lengthwogaps=315338	bmo-miR-31-5p	228888	228880	1899-12-31 08:01:01	0	-7.42	-4.8	-2.62	-57.25	-48.42	-8.82	1.4
nscaf1108 /length=3459965 /lengthwogaps=3165538	bmo-miR-31-5p	3103621	3103613	1899-12-31 08:01:01	0	-14.7	-5.4	-9.3	-63.92	-48.38	-15.53	0.83
nscaf1108 /length=3459965 /lengthwogaps=3165538	bmo-miR-31-5p	3445433	3445427	1899-12-31 06:00:00	0	-14.3	-8	-6.3	-68.06	-48.38	-19.67	5.37
nscaf1108 /length=3459965 /lengthwogaps=3165538	bmo-miR-31-5p	2312836	2312828	1899-12-31 08:01:00	0	-18.79	-6.9	-11.89	-60.28	-48.37	-11.91	-6.87
nscaf1531 /length=77564 /lengthwogaps=75130	bmo-miR-31-5p	13692	13686	1899-12-31 06:00:00	0	-14.1	-8.5	-5.6	-57.83	-48.36	-9.47	-4.62
nscaf1071 /length=1318628 /lengthwogaps=1232241	bmo-miR-31-5p	1215106	1215100	1899-12-31 06:00:00	0	-17.52	-8	-9.52	-65.17	-48.35	-16.81	-0.7
nscaf1108 /length=3459965 /lengthwogaps=3165538	bmo-miR-31-5p	1916832	1916826	1899-12-31 06:00:00	0	-14	-8	-6	-57.68	-48.33	-9.34	-4.65
nscaf1108 /length=3459965 /lengthwogaps=3165538	bmo-miR-31-5p	134542	134536	1899-12-31 06:00:00	0	-19.3	-8	-11.3	-61.47	-48.31	-13.16	-6.13
nscaf1108 /length=3459965 /lengthwogaps=3165538	bmo-miR-31-5p	1762526	1762520	1899-12-31 06:00:00	0	-13.7	-8.5	-5.2	-53.94	-48.27	-5.67	-8.02
nscaf1681 /length=5888100 /lengthwogaps=5377136	bmo-miR-31-5p	5767219	5767211	1899-12-31 08:01:01	0	-8.5	-1.8	-6.7	-56.86	-48.27	-8.58	0.089
nscaf1108 /length=3459965 /lengthwogaps=3165538	bmo-miR-31-5p	2215859	2215853	1899-12-31 06:00:00	0	-18.1	-8	-10.1	-55.4	-48.22	-7.18	-10.91
nscaf1299 /length=357319 /lengthwogaps=234257	bmo-miR-31-5p	44998	44990	1899-12-31 08:01:01	0	-16.51	-5	-11.51	-55.1	-48.2	-6.89	-9.61
nscaf1542 /length=28245 /lengthwogaps=27386	bmo-miR-31-5p	11271	11265	1899-12-31 06:00:00	0	-13.19	-8	-5.19	-56.95	-48.17	-8.78	-4.4
nscaf1108 /length=3459965 /lengthwogaps=3165538	bmo-miR-31-5p	2279361	2279355	1899-12-31 06:00:00	0	-19.3	-8	-11.3	-60.53	-48.16	-12.36	-6.93
nscaf1108 /length=3459965 /lengthwogaps=3165538	bmo-miR-31-5p	2485587	2485581	1899-12-31 06:00:00	0	-22.5	-8	-14.5	-62.27	-48.16	-14.11	-8.38
nscaf1681 /length=5888100 /lengthwogaps=5377136	bmo-miR-31-5p	5817568	5817560	1899-12-31 08:01:01	0	-13.41	-5.4	-8.01	-57.28	-48.16	-9.12	-4.28
nscaf125 /length=388166 /lengthwogaps=315338	bmo-miR-31-5p	9355	9347	1899-12-31 08:01:00	0	-17.21	-6.9	-10.31	-59.79	-48.15	-11.64	-5.56
nscaf1071 /length=1318628 /lengthwogaps=1232241	bmo-miR-31-5p	486247	486241	1899-12-31 06:00:00	0	-14.3	-8	-6.3	-66.43	-48.14	-18.28	3.98
nscaf1108 /length=3459965 /lengthwogaps=3165538	bmo-miR-31-5p	1053576	1053570	1899-12-31 06:00:00	0	-16.7	-8	-8.7	-69.61	-48.14	-21.47	4.77
nscaf1071 /length=1318628 /lengthwogaps=1232241	bmo-miR-31-5p	1273231	1273223	1899-12-31 08:01:00	0	-15.57	-7.4	-8.17	-54.64	-48.13	-6.5	-9.06
nscaf1071 /length=1318628 /lengthwogaps=1232241	bmo-miR-31-5p	38999	38991	1899-12-31 08:01:01	0	-16.8	-4.3	-12.5	-55.32	-48.13	-7.18	-9.61
nscaf1071 /length=1318628 /lengthwogaps=1232241	bmo-miR-31-5p	512987	512979	1899-12-31 08:01:01	0	-14.7	-5.4	-9.3	-58.68	-48.12	-10.55	-4.14
nscaf1681 /length=5888100 /lengthwogaps=5377136	bmo-miR-31-5p	5788290	5788284	1899-12-31 06:00:00	0	-13.19	-8	-5.19	-61.98	-48.09	-13.89	0.7
nscaf1641 /length=4753 /lengthwogaps=4753	bmo-miR-31-5p	4326	4318	1899-12-31 08:01:01	0	-16.23	-5.4	-10.83	-68.17	-48.06	-20.1	3.87
nscaf1108 /length=3459965 /lengthwogaps=3165538	bmo-miR-31-5p	10244	10236	1899-12-31 08:01:01	0	-18.52	-5.4	-13.12	-61.05	-48.05	-13	-5.51
nscaf1108 /length=3459965 /lengthwogaps=3165538	bmo-miR-31-5p	1644008	1644000	1899-12-31 08:01:01	0	-9.5	-2.3	-7.2	-57.06	-48.04	-9.02	-0.47
nscaf1384 /length=10732 /lengthwogaps=10578	bmo-miR-31-5p	4282	4274	1899-12-31 08:01:01	0	-15.44	-4.7	-10.74	-60.64	-48.03	-12.6	-2.83
nscaf1108 /length=3459965 /lengthwogaps=3165538	bmo-miR-31-5p	1958938	1958932	1899-12-31 06:00:00	0	-19.3	-8	-11.3	-59.04	-48.02	-11.02	-8.27
nscaf1390 /length=5469 /lengthwogaps=5469	bmo-miR-31-5p	4875	4869	1899-12-31 06:00:00	0	-19.3	-8	-11.3	-63.53	-48.02	-15.5	-3.79
nscaf1542 /length=28245 /lengthwogaps=27386	bmo-miR-31-5p	5460	5454	1899-12-31 06:00:00	0	-19.3	-8	-11.3	-60.33	-48.02	-12.3	-6.99
nscaf1071 /length=1318628 /lengthwogaps=1232241	bmo-miR-31-5p	1101732	1101724	1899-12-31 08:01:01	0	-10.4	-3.4	-7	-63.94	-48	-15.93	5.53
nscaf1108 /length=3459965 /lengthwogaps=3165538	bmo-miR-31-5p	2544294	2544286	1899-12-31 08:01:01	0	-13.2	-5.4	-7.8	-57.41	-47.99	-9.42	-3.77
nscaf1108 /length=3459965 /lengthwogaps=3165538	bmo-miR-31-5p	662522	662514	1899-12-31 08:01:00	0	-16.3	-7.7	-8.6	-57.76	-47.97	-9.78	-6.51
nscaf125 /length=388166 /lengthwogaps=315338	bmo-miR-31-5p	167121	167113	1899-12-31 08:01:00	0	-21.1	-6.9	-14.2	-58.53	-47.97	-10.55	-10.54
nscaf1323 /length=21958 /lengthwogaps=21958	bmo-miR-31-5p	711	704	1899-12-31 07:00:01	0	-9.4	-6.8	-2.6	-54.48	-47.93	-6.55	-2.84
nscaf1299 /length=357319 /lengthwogaps=234257	bmo-miR-31-5p	22398	22392	1899-12-31 06:00:00	0	-14.95	-8	-6.95	-51.93	-47.92	-4	-10.94
nscaf1108 /length=3459965 /lengthwogaps=3165538	bmo-miR-31-5p	309999	309991	1899-12-31 08:01:01	0	-5.2	-2.2	-3	-57.45	-47.88	-9.57	4.37
nscaf1071 /length=1318628 /lengthwogaps=1232241	bmo-miR-31-5p	18377	18369	1899-12-31 08:01:01	0	-14.26	-5.4	-8.86	-56.66	-47.87	-8.78	-5.47
nscaf1071 /length=1318628 /lengthwogaps=1232241	bmo-miR-31-5p	1190199	1190193	1899-12-31 06:00:00	0	-14.3	-8	-6.3	-60.98	-47.77	-13.2	-1.09
nscaf1531 /length=77564 /lengthwogaps=75130	bmo-miR-31-5p	23972	23966	1899-12-31 06:00:00	0	-15.73	-8	-7.73	-56.79	-47.76	-9.02	-6.7
nscaf1108 /length=3459965 /lengthwogaps=3165538	bmo-miR-31-5p	1207741	1207733	1899-12-31 08:01:01	0	-17.52	-5.4	-12.12	-62.75	-47.75	-14.99	-2.52
nscaf1108 /length=3459965 /lengthwogaps=3165538	bmo-miR-31-5p	3036947	3036939	1899-12-31 08:01:01	0	-14.55	-5.4	-9.15	-60.55	-47.75	-12.79	-1.75
nscaf1108 /length=3459965 /lengthwogaps=3165538	bmo-miR-31-5p	1258840	1258832	1899-12-31 08:01:01	0	-14.81	-4.8	-10.01	-55.71	-47.74	-7.96	-6.84
nscaf1071 /length=1318628 /lengthwogaps=1232241	bmo-miR-31-5p	1081975	1081967	1899-12-31 08:01:01	0	-11.8	-2.3	-9.5	-61.79	-47.71	-14.08	2.28
nscaf1108 /length=3459965 /lengthwogaps=3165538	bmo-miR-31-5p	2637658	2637652	1899-12-31 06:00:00	0	-19.3	-8	-11.3	-62.47	-47.69	-14.78	-4.51
nscaf1071 /length=1318628 /lengthwogaps=1232241	bmo-miR-31-5p	1204240	1204232	1899-12-31 08:01:01	0	-11.8	-0.5	-11.3	-57.49	-47.68	-9.8	-1.99
nscaf1108 /length=3459965 /lengthwogaps=3165538	bmo-miR-31-5p	1005343	1005335	1899-12-31 08:01:01	0	-9.6	-5	-4.6	-52.78	-47.64	-5.13	-4.46
nscaf1108 /length=3459965 /lengthwogaps=3165538	bmo-miR-31-5p	2063834	2063826	1899-12-31 08:01:00	0	-20.6	-7.4	-13.2	-61.01	-47.62	-13.38	-7.21
nscaf1156 /length=34006 /lengthwogaps=32323	bmo-miR-31-5p	3980	3972	1899-12-31 08:01:01	0	-14.5	-4.8	-9.7	-63.82	-47.6	-16.21	1.71
nscaf1071 /length=1318628 /lengthwogaps=1232241	bmo-miR-31-5p	821049	821041	1899-12-31 08:01:01	0	-13.1	-1.8	-11.3	-54.4	-47.59	-6.81	-6.28
nscaf1108 /length=3459965 /lengthwogaps=3165538	bmo-miR-31-5p	1040064	1040058	1899-12-31 06:00:00	0	-14.3	-8	-6.3	-58.87	-47.58	-11.28	-3.01
nscaf1108 /length=3459965 /lengthwogaps=3165538	bmo-miR-31-5p	1556170	1556164	1899-12-31 06:00:00	0	-19.9	-8	-11.9	-60.95	-47.57	-13.38	-6.51
nscaf1108 /length=3459965 /lengthwogaps=3165538	bmo-miR-31-5p	2995526	2995520	1899-12-31 06:00:00	0	-19.9	-8	-11.9	-60.95	-47.57	-13.38	-6.51
nscaf1108 /length=3459965 /lengthwogaps=3165538	bmo-miR-31-5p	954505	954499	1899-12-31 06:00:00	0	-19.9	-8	-11.9	-60.95	-47.57	-13.38	-6.51
nscaf1108 /length=3459965 /lengthwogaps=3165538	bmo-miR-31-5p	449042	449036	1899-12-31 06:00:00	0	-14.3	-8	-6.3	-59.95	-47.56	-12.39	-1.9
nscaf125 /length=388166 /lengthwogaps=315338	bmo-miR-31-5p	360367	360359	1899-12-31 08:01:01	0	-16.03	-5.4	-10.63	-61.96	-47.56	-14.4	-1.62
nscaf1299 /length=357319 /lengthwogaps=234257	bmo-miR-31-5p	357257	357249	1899-12-31 08:01:01	0	-13.85	-5.3	-8.55	-52.85	-47.56	-5.28	-8.56
nscaf1071 /length=1318628 /lengthwogaps=1232241	bmo-miR-31-5p	1171856	1171850	1899-12-31 06:00:00	0	-17.1	-8	-9.1	-60.11	-47.55	-12.55	-4.54
nscaf1108 /length=3459965 /lengthwogaps=3165538	bmo-miR-31-5p	3287421	3287415	1899-12-31 06:00:00	0	-19.9	-8	-11.9	-62.55	-47.54	-15	-4.89
nscaf1566 /length=60675 /lengthwogaps=36591	bmo-miR-31-5p	28616	28610	1899-12-31 06:00:00	0	-14.3	-8	-6.3	-63.61	-47.54	-16.07	1.77
nscaf1071 /length=1318628 /lengthwogaps=1232241	bmo-miR-31-5p	101947	101939	1899-12-31 08:01:01	0	-12.68	-4.8	-7.88	-59.3	-47.52	-11.77	-0.9
nscaf15 /length=30234 /lengthwogaps=26690	bmo-miR-31-5p	29441	29435	1899-12-31 06:00:00	0	-14.25	-8	-6.25	-61.9	-47.46	-14.43	0.18
nscaf125 /length=388166 /lengthwogaps=315338	bmo-miR-31-5p	239249	239243	1899-12-31 06:00:00	0	-14.93	-8	-6.93	-61.68	-47.44	-14.24	-0.68
nscaf1108 /length=3459965 /lengthwogaps=3165538	bmo-miR-31-5p	3008125	3008119	1899-12-31 06:00:00	0	-14.3	-8	-6.3	-59.21	-47.43	-11.78	-2.51
nscaf1067 /length=3818 /lengthwogaps=3818	bmo-miR-31-5p	2754	2746	1899-12-31 08:01:01	0	-14.7	-5.4	-9.3	-61.13	-47.4	-13.73	-0.96
nscaf1108 /length=3459965 /lengthwogaps=3165538	bmo-miR-31-5p	1678878	1678870	1899-12-31 08:01:01	0	-18.6	-4.5	-14.1	-59.23	-47.4	-11.82	-6.77
nscaf1108 /length=3459965 /lengthwogaps=3165538	bmo-miR-31-5p	2219837	2219831	1899-12-31 06:00:00	0	-19.3	-8	-11.3	-59.15	-47.37	-11.78	-7.51
nscaf1108 /length=3459965 /lengthwogaps=3165538	bmo-miR-31-5p	613179	613172	1899-12-31 07:00:01	0	-9.2	-6.3	-2.9	-52.03	-47.37	-4.65	-4.54
nscaf1108 /length=3459965 /lengthwogaps=3165538	bmo-miR-31-5p	1879040	1879034	1899-12-31 06:00:00	0	-15.61	-8	-7.61	-63.45	-47.36	-16.09	0.48
nscaf1485 /length=43559 /lengthwogaps=42665	bmo-miR-31-5p	39744	39736	1899-12-31 08:01:01	0	-14.1	-4.8	-9.3	-57.88	-47.35	-10.52	-3.57
nscaf1071 /length=1318628 /lengthwogaps=1232241	bmo-miR-31-5p	1073895	1073887	1899-12-31 08:01:01	0	-2.5	-1.8	-0.7	-49.2	-47.34	-1.85	-0.64
nscaf1274 /length=6148 /lengthwogaps=6148	bmo-miR-31-5p	5062	5056	1899-12-31 06:00:00	0	-14.3	-8	-6.3	-60.88	-47.33	-13.55	-0.74
nscaf1267 /length=19330 /lengthwogaps=18893	bmo-miR-31-5p	557	551	1899-12-31 06:00:00	0	-19.3	-8	-11.3	-60.57	-47.32	-13.25	-6.04
nscaf125 /length=388166 /lengthwogaps=315338	bmo-miR-31-5p	22590	22584	1899-12-31 06:00:00	0	-13.33	-8	-5.33	-63.31	-47.3	-16.01	2.68
nscaf125 /length=388166 /lengthwogaps=315338	bmo-miR-31-5p	275604	275598	1899-12-31 06:00:00	0	-14.3	-8	-6.3	-60.31	-47.3	-13.01	-1.28
nscaf1299 /length=357319 /lengthwogaps=234257	bmo-miR-31-5p	348505	348497	1899-12-31 08:01:01	0	-14.7	-5.4	-9.3	-55.75	-47.3	-8.45	-6.25
nscaf1071 /length=1318628 /lengthwogaps=1232241	bmo-miR-31-5p	40329	40321	1899-12-31 08:01:01	0	-9.2	-4.5	-4.7	-60.46	-47.28	-13.17	3.97
nscaf1071 /length=1318628 /lengthwogaps=1232241	bmo-miR-31-5p	209814	209806	1899-12-31 08:00:01	0	-21.5	-9.5	-12	-62.29	-47.27	-15.01	-6.48
nscaf1108 /length=3459965 /lengthwogaps=3165538	bmo-miR-31-5p	1827572	1827564	1899-12-31 08:01:01	0	-14.7	-5.4	-9.3	-62.01	-47.27	-14.73	0.037
nscaf1108 /length=3459965 /lengthwogaps=3165538	bmo-miR-31-5p	32540	32533	1899-12-31 07:00:00	0	-18.4	-8.9	-9.5	-58.43	-47.26	-11.16	-7.23
nscaf1071 /length=1318628 /lengthwogaps=1232241	bmo-miR-31-5p	1281303	1281297	1899-12-31 06:00:00	0	-17.5	-8	-9.5	-56	-47.24	-8.75	-8.74
nscaf125 /length=388166 /lengthwogaps=315338	bmo-miR-31-5p	121473	121467	1899-12-31 06:00:00	0	-14.3	-8	-6.3	-58.98	-47.24	-11.73	-2.56
nscaf1289 /length=99776 /lengthwogaps=93690	bmo-miR-31-5p	15567	15561	1899-12-31 06:00:00	0	-19.3	-8	-11.3	-60.25	-47.23	-13.02	-6.27
nscaf1108 /length=3459965 /lengthwogaps=3165538	bmo-miR-31-5p	1067831	1067825	1899-12-31 06:00:00	0	-19.9	-8	-11.9	-61.22	-47.21	-14.01	-5.88
nscaf1108 /length=3459965 /lengthwogaps=3165538	bmo-miR-31-5p	169973	169967	1899-12-31 06:00:00	0	-15.7	-8	-7.7	-62.72	-47.18	-15.53	-0.16
nscaf1108 /length=3459965 /lengthwogaps=3165538	bmo-miR-31-5p	2695733	2695725	1899-12-31 08:01:01	0	-12.82	-4.8	-8.02	-55	-47.18	-7.82	-4.99
nscaf1108 /length=3459965 /lengthwogaps=3165538	bmo-miR-31-5p	598039	598031	1899-12-31 08:01:00	0	-16.68	-7.4	-9.28	-58.77	-47.16	-11.6	-5.07
nscaf1071 /length=1318628 /lengthwogaps=1232241	bmo-miR-31-5p	1013799	1013793	1899-12-31 06:00:00	0	-19.3	-8	-11.3	-60.97	-47.15	-13.81	-5.48
nscaf1289 /length=99776 /lengthwogaps=93690	bmo-miR-31-5p	5373	5365	1899-12-31 08:01:01	0	-18.9	-5.4	-13.5	-60.36	-47.15	-13.2	-5.69
nscaf1108 /length=3459965 /lengthwogaps=3165538	bmo-miR-31-5p	2047342	2047336	1899-12-31 06:00:00	0	-14.3	-8	-6.3	-61.21	-47.12	-14.08	-0.21
nscaf1108 /length=3459965 /lengthwogaps=3165538	bmo-miR-31-5p	16131	16123	1899-12-31 08:01:00	0	-22.6	-7.9	-14.7	-56.53	-47.09	-9.43	-13.16
nscaf1108 /length=3459965 /lengthwogaps=3165538	bmo-miR-31-5p	2571010	2571003	1899-12-31 07:00:00	0	-17	-8.9	-8.1	-58.11	-47.09	-11.02	-5.97
nscaf1108 /length=3459965 /lengthwogaps=3165538	bmo-miR-31-5p	651656	651650	1899-12-31 06:00:00	0	-14.3	-7.6	-6.7	-57.46	-47.09	-10.36	-3.93
nscaf1108 /length=3459965 /lengthwogaps=3165538	bmo-miR-31-5p	862632	862624	1899-12-31 08:00:00	0	-17.87	-10.6	-7.27	-51.21	-47.09	-4.12	-13.74
nscaf1578 /length=7370 /lengthwogaps=7370	bmo-miR-31-5p	2057	2049	1899-12-31 08:01:00	0	-18.3	-6.5	-11.8	-58.12	-47.09	-11.02	-7.27
nscaf1108 /length=3459965 /lengthwogaps=3165538	bmo-miR-31-5p	3310585	3310578	1899-12-31 07:00:01	0	-10.14	-6.3	-3.84	-53.63	-47.03	-6.6	-3.53
nscaf1108 /length=3459965 /lengthwogaps=3165538	bmo-miR-31-5p	715173	715166	1899-12-31 07:00:01	0	-16	-6.8	-9.2	-54.2	-47.03	-7.17	-8.82
nscaf1299 /length=357319 /lengthwogaps=234257	bmo-miR-31-5p	319000	318992	1899-12-31 08:00:00	0	-16.7	-10.6	-6.1	-61.92	-47.03	-14.89	-1.8
nscaf1108 /length=3459965 /lengthwogaps=3165538	bmo-miR-31-5p	1350786	1350778	1899-12-31 08:01:01	0	-18.67	-0.07	-18.6	-56.52	-47	-9.51	-9.15
nscaf1108 /length=3459965 /lengthwogaps=3165538	bmo-miR-31-5p	1598597	1598591	1899-12-31 06:00:00	0	-17.4	-8	-9.4	-60.36	-46.99	-13.37	-4.02
nscaf1108 /length=3459965 /lengthwogaps=3165538	bmo-miR-31-5p	2154315	2154309	1899-12-31 06:00:00	0	-18.9	-7.6	-11.3	-58.56	-46.98	-11.58	-7.31
nscaf1108 /length=3459965 /lengthwogaps=3165538	bmo-miR-31-5p	1632135	1632129	1899-12-31 06:00:00	0	-14.3	-8	-6.3	-62.32	-46.97	-15.34	1.04
nscaf1108 /length=3459965 /lengthwogaps=3165538	bmo-miR-31-5p	1437127	1437119	1899-12-31 08:01:01	0	-20.5	-4.8	-15.7	-67.94	-46.96	-20.98	0.48
nscaf125 /length=388166 /lengthwogaps=315338	bmo-miR-31-5p	267918	267910	1899-12-31 08:01:00	0	-16.5	-6.9	-9.6	-57.87	-46.93	-10.94	-5.55
nscaf1071 /length=1318628 /lengthwogaps=1232241	bmo-miR-31-5p	782096	782090	1899-12-31 06:00:00	0	-14.7	-8	-6.7	-60.58	-46.92	-13.66	-1.03
nscaf1108 /length=3459965 /lengthwogaps=3165538	bmo-miR-31-5p	2602064	2602058	1899-12-31 06:00:00	0	-14.3	-8	-6.3	-56.77	-46.92	-9.85	-4.44
nscaf1108 /length=3459965 /lengthwogaps=3165538	bmo-miR-31-5p	2988682	2988676	1899-12-31 06:00:00	0	-14.3	-8	-6.3	-63.65	-46.9	-16.75	2.45
nscaf1108 /length=3459965 /lengthwogaps=3165538	bmo-miR-31-5p	3176678	3176670	1899-12-31 08:01:01	0	-11.7	-4.8	-6.9	-61.42	-46.88	-14.54	2.84
nscaf1654 /length=48283 /lengthwogaps=24147	bmo-miR-31-5p	16203	16195	1899-12-31 08:01:01	0	-10.39	-4.3	-6.09	-53.55	-46.87	-6.67	-3.71
nscaf1071 /length=1318628 /lengthwogaps=1232241	bmo-miR-31-5p	1140807	1140799	1899-12-31 08:01:01	0	-18.62	-4.2	-14.42	-63.18	-46.86	-16.32	-2.29
nscaf1108 /length=3459965 /lengthwogaps=3165538	bmo-miR-31-5p	1233792	1233784	1899-12-31 08:01:01	0	-5.5	-4.2	-1.3	-53.71	-46.86	-6.84	1.34
nscaf1108 /length=3459965 /lengthwogaps=3165538	bmo-miR-31-5p	2405237	2405229	1899-12-31 08:01:01	0	-8.83	-4.2	-4.63	-54.73	-46.85	-7.88	-0.94
nscaf1071 /length=1318628 /lengthwogaps=1232241	bmo-miR-31-5p	54815	54807	1899-12-31 08:01:01	0	-14.18	-5.4	-8.78	-59.74	-46.81	-12.92	-1.25
nscaf1108 /length=3459965 /lengthwogaps=3165538	bmo-miR-31-5p	1827015	1827007	1899-12-31 08:01:01	0	-7.52	-1.6	-5.92	-50.57	-46.81	-3.76	-3.75
nscaf1108 /length=3459965 /lengthwogaps=3165538	bmo-miR-31-5p	3357300	3357293	1899-12-31 07:00:01	0	-9.84	-5.9	-3.94	-61.53	-46.77	-14.76	4.92
nscaf1108 /length=3459965 /lengthwogaps=3165538	bmo-miR-31-5p	3194862	3194855	1899-12-31 07:00:00	0	-15.16	-8.9	-6.26	-61.56	-46.72	-14.84	-0.31
nscaf1108 /length=3459965 /lengthwogaps=3165538	bmo-miR-31-5p	554029	554022	1899-12-31 07:00:01	0	-10.31	-6.8	-3.51	-50.51	-46.72	-3.79	-6.51
nscaf1108 /length=3459965 /lengthwogaps=3165538	bmo-miR-31-5p	567696	567690	1899-12-31 06:00:00	0	-15.6	-8	-7.6	-63.9	-46.71	-17.18	1.58
nscaf1071 /length=1318628 /lengthwogaps=1232241	bmo-miR-31-5p	301136	301128	1899-12-31 08:01:00	0	-13.09	-4.9	-8.19	-53.6	-46.7	-6.9	-6.18
nscaf1108 /length=3459965 /lengthwogaps=3165538	bmo-miR-31-5p	1418226	1418218	1899-12-31 08:01:00	0	-15.6	-7.4	-8.2	-55.47	-46.68	-8.78	-6.81
nscaf1108 /length=3459965 /lengthwogaps=3165538	bmo-miR-31-5p	1251804	1251797	1899-12-31 07:00:00	0	-11.73	-8.5	-3.23	-51.03	-46.66	-4.36	-7.36
nscaf1108 /length=3459965 /lengthwogaps=3165538	bmo-miR-31-5p	761304	761298	1899-12-31 06:00:00	0	-15.9	-8	-7.9	-59.47	-46.66	-12.8	-3.09
nscaf1071 /length=1318628 /lengthwogaps=1232241	bmo-miR-31-5p	1306813	1306806	1899-12-31 07:00:00	0	-17	-8.9	-8.1	-58	-46.64	-11.36	-5.63
nscaf1108 /length=3459965 /lengthwogaps=3165538	bmo-miR-31-5p	2500425	2500417	1899-12-31 08:01:01	0	-10.2	-5.4	-4.8	-58.08	-46.63	-11.45	1.25
nscaf1108 /length=3459965 /lengthwogaps=3165538	bmo-miR-31-5p	299766	299758	1899-12-31 08:01:01	0	-8.71	-2.2	-6.51	-51.91	-46.62	-5.28	-3.42
nscaf1108 /length=3459965 /lengthwogaps=3165538	bmo-miR-31-5p	2562498	2562490	1899-12-31 08:00:01	0	-16.2	-8.9	-7.3	-52.71	-46.58	-6.13	-10.06
nscaf1108 /length=3459965 /lengthwogaps=3165538	bmo-miR-31-5p	2602745	2602737	1899-12-31 08:01:01	0	-12.6	-2.2	-10.4	-62.4	-46.58	-15.82	3.22
nscaf1299 /length=357319 /lengthwogaps=234257	bmo-miR-31-5p	313609	313601	1899-12-31 08:01:01	0	-6.3	-2.2	-4.1	-50.52	-46.57	-3.95	-2.34
nscaf1299 /length=357319 /lengthwogaps=234257	bmo-miR-31-5p	328206	328200	1899-12-31 06:00:00	0	-13.2	-8	-5.2	-62.69	-46.57	-16.12	2.92
nscaf1108 /length=3459965 /lengthwogaps=3165538	bmo-miR-31-5p	57525	57519	1899-12-31 06:00:00	0	-19.3	-8	-11.3	-58.55	-46.55	-11.99	-7.3
nscaf1108 /length=3459965 /lengthwogaps=3165538	bmo-miR-31-5p	3086863	3086855	1899-12-31 08:01:00	0	-14.4	-7.9	-6.5	-58.32	-46.54	-11.77	-2.62
nscaf1516 /length=39528 /lengthwogaps=39149	bmo-miR-31-5p	20744	20737	1899-12-31 07:00:01	0	-15.74	-7.4	-8.34	-53.79	-46.54	-7.24	-8.49
nscaf1108 /length=3459965 /lengthwogaps=3165538	bmo-miR-31-5p	2646335	2646327	1899-12-31 08:01:01	0	-16.86	-4.8	-12.06	-62.01	-46.51	-15.49	-1.36
nscaf1071 /length=1318628 /lengthwogaps=1232241	bmo-miR-31-5p	1242902	1242894	1899-12-31 08:01:00	0	-15.5	-6.9	-8.6	-57.55	-46.5	-11.05	-4.44
nscaf1071 /length=1318628 /lengthwogaps=1232241	bmo-miR-31-5p	1152818	1152810	1899-12-31 08:01:01	0	-12.81	-4.2	-8.61	-61.1	-46.48	-14.61	1.8
nscaf1071 /length=1318628 /lengthwogaps=1232241	bmo-miR-31-5p	1036348	1036340	1899-12-31 08:01:01	0	-11.9	-5.3	-6.6	-59.02	-46.47	-12.54	0.64
nscaf1071 /length=1318628 /lengthwogaps=1232241	bmo-miR-31-5p	1022409	1022401	1899-12-31 08:01:00	0	-16.2	-6.9	-9.3	-57.49	-46.46	-11.03	-5.16
nscaf1071 /length=1318628 /lengthwogaps=1232241	bmo-miR-31-5p	691593	691585	1899-12-31 08:01:00	0	-6.6	-4.4	-2.2	-48.23	-46.45	-1.78	-4.81
nscaf1071 /length=1318628 /lengthwogaps=1232241	bmo-miR-31-5p	825654	825648	1899-12-31 06:00:00	0	-19.3	-8	-11.3	-59.05	-46.45	-12.59	-6.7
nscaf1108 /length=3459965 /lengthwogaps=3165538	bmo-miR-31-5p	1177698	1177690	1899-12-31 08:01:01	0	-19.1	-4.8	-14.3	-59.47	-46.41	-13.06	-6.03
nscaf1375 /length=11050 /lengthwogaps=11050	bmo-miR-31-5p	3344	3336	1899-12-31 08:01:00	0	-15	-4.8	-10.2	-52.15	-46.36	-5.79	-9.2
nscaf1108 /length=3459965 /lengthwogaps=3165538	bmo-miR-31-5p	1445525	1445517	1899-12-31 08:01:00	0	-15	-7.9	-7.1	-54.13	-46.35	-7.77	-7.22
nscaf1108 /length=3459965 /lengthwogaps=3165538	bmo-miR-31-5p	2727166	2727158	1899-12-31 08:01:01	0	-9.1	-4.5	-4.6	-55.59	-46.35	-9.23	0.13
nscaf1071 /length=1318628 /lengthwogaps=1232241	bmo-miR-31-5p	994374	994368	1899-12-31 06:00:00	0	-14.3	-8	-6.3	-56.67	-46.32	-10.34	-3.95
nscaf1299 /length=357319 /lengthwogaps=234257	bmo-miR-31-5p	130434	130427	1899-12-31 07:00:00	0	-15.6	-9.4	-6.2	-52.44	-46.31	-6.13	-9.46
nscaf1071 /length=1318628 /lengthwogaps=1232241	bmo-miR-31-5p	550328	550320	1899-12-31 08:01:01	0	-13.83	-5.4	-8.43	-60.94	-46.3	-14.63	0.8
nscaf125 /length=388166 /lengthwogaps=315338	bmo-miR-31-5p	373136	373129	1899-12-31 07:00:01	0	-10.9	-5.9	-5	-60.84	-46.28	-14.55	3.65
nscaf1375 /length=11050 /lengthwogaps=11050	bmo-miR-31-5p	7792	7784	1899-12-31 08:01:00	0	-14.66	-7.9	-6.76	-52.16	-46.28	-5.88	-8.77
nscaf1071 /length=1318628 /lengthwogaps=1232241	bmo-miR-31-5p	868122	868116	1899-12-31 06:00:00	0	-14.2	-8	-6.2	-60.66	-46.25	-14.41	0.21
nscaf1108 /length=3459965 /lengthwogaps=3165538	bmo-miR-31-5p	1389893	1389887	1899-12-31 06:00:00	0	-19.3	-8	-11.3	-59.88	-46.24	-13.64	-5.65
nscaf1108 /length=3459965 /lengthwogaps=3165538	bmo-miR-31-5p	2162182	2162176	1899-12-31 06:00:00	0	-14.3	-8	-6.3	-57.62	-46.24	-11.37	-2.92
nscaf1108 /length=3459965 /lengthwogaps=3165538	bmo-miR-31-5p	2309790	2309782	1899-12-31 08:01:01	0	-9.37	-2.2	-7.17	-61.63	-46.22	-15.4	6.03
nscaf1108 /length=3459965 /lengthwogaps=3165538	bmo-miR-31-5p	1892208	1892200	1899-12-31 08:01:00	0	-19	-7.4	-11.6	-56.6	-46.2	-10.4	-8.59
nscaf1332 /length=6707 /lengthwogaps=6707	bmo-miR-31-5p	599	591	1899-12-31 08:01:01	0	-4.8	-1.6	-3.2	-52.13	-46.2	-5.93	1.13
nscaf1071 /length=1318628 /lengthwogaps=1232241	bmo-miR-31-5p	1200471	1200465	1899-12-31 06:00:00	0	-16.34	-7.6	-8.74	-64.46	-46.17	-18.29	1.95
nscaf1071 /length=1318628 /lengthwogaps=1232241	bmo-miR-31-5p	770125	770118	1899-12-31 07:00:01	0	-11.8	-6.8	-5	-52.63	-46.17	-6.46	-5.33
nscaf1108 /length=3459965 /lengthwogaps=3165538	bmo-miR-31-5p	1647067	1647059	1899-12-31 08:01:01	0	-16.7	-3.9	-12.8	-53.44	-46.17	-7.26	-9.43
nscaf1108 /length=3459965 /lengthwogaps=3165538	bmo-miR-31-5p	2772354	2772348	1899-12-31 06:00:00	0	-12.89	-8	-4.89	-57.54	-46.17	-11.36	-1.52
nscaf1108 /length=3459965 /lengthwogaps=3165538	bmo-miR-31-5p	2366010	2366004	1899-12-31 06:00:00	0	-17.5	-8	-9.5	-57.58	-46.14	-11.44	-6.05
nscaf1108 /length=3459965 /lengthwogaps=3165538	bmo-miR-31-5p	602581	602573	1899-12-31 08:01:01	0	-15.8	-5.7	-10.1	-55.34	-46.14	-9.2	-6.59
nscaf1108 /length=3459965 /lengthwogaps=3165538	bmo-miR-31-5p	1054302	1054295	1899-12-31 07:00:01	0	-10.9	-5.9	-5	-53.93	-46.13	-7.8	-3.09
nscaf1108 /length=3459965 /lengthwogaps=3165538	bmo-miR-31-5p	1468636	1468628	1899-12-31 08:00:00	0	-16.9	-10.6	-6.3	-51.61	-46.12	-5.49	-11.4
nscaf1108 /length=3459965 /lengthwogaps=3165538	bmo-miR-31-5p	3047416	3047410	1899-12-31 06:00:00	0	-14.3	-8	-6.3	-55.47	-46.09	-9.38	-4.91
nscaf1108 /length=3459965 /lengthwogaps=3165538	bmo-miR-31-5p	2881480	2881474	1899-12-31 06:00:00	0	-19.3	-8	-11.3	-60.33	-46.07	-14.25	-5.04
nscaf1108 /length=3459965 /lengthwogaps=3165538	bmo-miR-31-5p	941121	941114	1899-12-31 07:00:01	0	-19.93	-7.4	-12.53	-50.93	-46.06	-4.86	-15.06
nscaf1071 /length=1318628 /lengthwogaps=1232241	bmo-miR-31-5p	437055	437049	1899-12-31 06:00:00	0	-19.3	-8	-11.3	-58.51	-46.04	-12.47	-6.82
nscaf1531 /length=77564 /lengthwogaps=75130	bmo-miR-31-5p	47668	47660	1899-12-31 08:01:01	0	-4	-3.3	-0.7	-55.95	-46.03	-9.92	5.92
nscaf1319 /length=4817 /lengthwogaps=4817	bmo-miR-31-5p	4686	4678	1899-12-31 08:01:01	0	-14.5	-5	-9.5	-57.93	-46.02	-11.9	-2.59
nscaf1681 /length=5888100 /lengthwogaps=5377136	bmo-miR-31-5p	5786140	5786134	1899-12-31 06:00:00	0	-16.2	-8	-8.2	-57.45	-46.01	-11.44	-4.75
nscaf1108 /length=3459965 /lengthwogaps=3165538	bmo-miR-31-5p	2483036	2483028	1899-12-31 08:01:01	0	-8.37	-4.2	-4.17	-50.07	-46	-4.06	-4.3
nscaf125 /length=388166 /lengthwogaps=315338	bmo-miR-31-5p	771	765	1899-12-31 06:00:00	0	-14.3	-8	-6.3	-58.32	-46	-12.32	-1.97
nscaf1071 /length=1318628 /lengthwogaps=1232241	bmo-miR-31-5p	355644	355638	1899-12-31 06:00:00	0	-19.3	-8	-11.3	-62.43	-45.99	-16.43	-2.86
nscaf1108 /length=3459965 /lengthwogaps=3165538	bmo-miR-31-5p	109209	109203	1899-12-31 06:00:00	0	-18.7	-8	-10.7	-58.8	-45.96	-12.84	-5.85
nscaf1108 /length=3459965 /lengthwogaps=3165538	bmo-miR-31-5p	1445827	1445821	1899-12-31 06:00:00	0	-14.23	-8	-6.23	-59.84	-45.96	-13.88	-0.34
nscaf1108 /length=3459965 /lengthwogaps=3165538	bmo-miR-31-5p	2250295	2250289	1899-12-31 06:00:00	0	-19.9	-8	-11.9	-56.38	-45.96	-10.42	-9.47
nscaf1108 /length=3459965 /lengthwogaps=3165538	bmo-miR-31-5p	555047	555041	1899-12-31 06:00:00	0	-19.3	-8	-11.3	-59.63	-45.95	-13.68	-5.61
nscaf1071 /length=1318628 /lengthwogaps=1232241	bmo-miR-31-5p	321723	321715	1899-12-31 08:00:01	0	-18.8	-8.9	-9.9	-54.9	-45.94	-8.95	-9.84
nscaf1108 /length=3459965 /lengthwogaps=3165538	bmo-miR-31-5p	1098095	1098089	1899-12-31 06:00:00	0	-17.4	-8	-9.4	-60.2	-45.93	-14.27	-3.12
nscaf1071 /length=1318628 /lengthwogaps=1232241	bmo-miR-31-5p	587158	587151	1899-12-31 07:00:00	0	-15.9	-8.9	-7	-53.91	-45.91	-8	-7.89
nscaf1531 /length=77564 /lengthwogaps=75130	bmo-miR-31-5p	74773	74765	1899-12-31 08:01:01	0	-13.1	-5.3	-7.8	-54.09	-45.91	-8.17	-4.92
nscaf1108 /length=3459965 /lengthwogaps=3165538	bmo-miR-31-5p	1163581	1163574	1899-12-31 07:00:01	0	-14.5	-6.8	-7.7	-51.13	-45.9	-5.23	-9.26
nscaf1108 /length=3459965 /lengthwogaps=3165538	bmo-miR-31-5p	3378353	3378346	1899-12-31 07:00:01	0	-9.4	-6.8	-2.6	-52.47	-45.9	-6.56	-2.83
nscaf1108 /length=3459965 /lengthwogaps=3165538	bmo-miR-31-5p	2967273	2967265	1899-12-31 08:01:01	0	-12.6	-2.2	-10.4	-62.66	-45.88	-16.77	4.17
nscaf1108 /length=3459965 /lengthwogaps=3165538	bmo-miR-31-5p	855048	855042	1899-12-31 06:00:00	0	-17.5	-8	-9.5	-62.22	-45.87	-16.34	-1.15
nscaf1108 /length=3459965 /lengthwogaps=3165538	bmo-miR-31-5p	1330132	1330124	1899-12-31 08:01:00	0	-14.5	-7.1	-7.4	-57.29	-45.85	-11.43	-3.06
nscaf1108 /length=3459965 /lengthwogaps=3165538	bmo-miR-31-5p	3311835	3311829	1899-12-31 06:00:00	0	-14.3	-8	-6.3	-60.83	-45.84	-14.99	0.69
nscaf1108 /length=3459965 /lengthwogaps=3165538	bmo-miR-31-5p	712442	712434	1899-12-31 08:01:01	0	-14.06	-2.7	-11.36	-60.54	-45.84	-14.69	0.63
nscaf1108 /length=3459965 /lengthwogaps=3165538	bmo-miR-31-5p	2168837	2168831	1899-12-31 06:00:00	0	-19.3	-8	-11.3	-61.25	-45.81	-15.43	-3.86
nscaf1071 /length=1318628 /lengthwogaps=1232241	bmo-miR-31-5p	702678	702672	1899-12-31 06:00:00	0	-14	-8.5	-5.5	-58.85	-45.79	-13.05	-0.94
nscaf1108 /length=3459965 /lengthwogaps=3165538	bmo-miR-31-5p	1977714	1977708	1899-12-31 06:00:00	0	-15.5	-8.5	-7	-54.9	-45.79	-9.1	-6.39
nscaf1108 /length=3459965 /lengthwogaps=3165538	bmo-miR-31-5p	538348	538340	1899-12-31 08:01:01	0	-12.76	-5.4	-7.36	-54.76	-45.79	-8.96	-3.79
nscaf1299 /length=357319 /lengthwogaps=234257	bmo-miR-31-5p	53319	53311	1899-12-31 08:01:01	0	-16.1	-5.4	-10.7	-60.71	-45.77	-14.94	-1.15
nscaf1071 /length=1318628 /lengthwogaps=1232241	bmo-miR-31-5p	743557	743549	1899-12-31 08:01:01	0	-5.82	-1.8	-4.02	-61.22	-45.75	-15.46	9.64
nscaf1108 /length=3459965 /lengthwogaps=3165538	bmo-miR-31-5p	2805144	2805136	1899-12-31 08:01:01	0	-16.3	-5.4	-10.9	-59.47	-45.74	-13.73	-2.56
nscaf125 /length=388166 /lengthwogaps=315338	bmo-miR-31-5p	146025	146019	1899-12-31 06:00:00	0	-16.4	-8	-8.4	-54.82	-45.74	-9.08	-7.31
nscaf1108 /length=3459965 /lengthwogaps=3165538	bmo-miR-31-5p	1203615	1203609	1899-12-31 06:00:00	0	-14.3	-8	-6.3	-58.38	-45.72	-12.65	-1.64
nscaf1108 /length=3459965 /lengthwogaps=3165538	bmo-miR-31-5p	1243004	1242996	1899-12-31 08:01:00	0	-14.9	-6.9	-8	-57.62	-45.72	-11.9	-2.99
nscaf1108 /length=3459965 /lengthwogaps=3165538	bmo-miR-31-5p	2147835	2147827	1899-12-31 08:01:01	0	-15.49	-5.4	-10.09	-54.81	-45.7	-9.11	-6.37
nscaf1071 /length=1318628 /lengthwogaps=1232241	bmo-miR-31-5p	21389	21382	1899-12-31 07:00:01	0	-8.5	-6.3	-2.2	-56.52	-45.69	-10.82	2.32
nscaf125 /length=388166 /lengthwogaps=315338	bmo-miR-31-5p	288183	288175	1899-12-31 08:01:01	0	-14.7	-5.4	-9.3	-56.82	-45.69	-11.13	-3.56
nscaf1071 /length=1318628 /lengthwogaps=1232241	bmo-miR-31-5p	550309	550301	1899-12-31 08:01:01	0	-7.5	-2.2	-5.3	-56.02	-45.68	-10.33	2.83
nscaf1108 /length=3459965 /lengthwogaps=3165538	bmo-miR-31-5p	826193	826185	1899-12-31 08:01:01	0	-9	-2.2	-6.8	-55.01	-45.68	-9.33	0.33
nscaf1108 /length=3459965 /lengthwogaps=3165538	bmo-miR-31-5p	353655	353647	1899-12-31 08:01:01	0	-15.5	-5.4	-10.1	-56.16	-45.67	-10.48	-5.01
nscaf1108 /length=3459965 /lengthwogaps=3165538	bmo-miR-31-5p	229404	229397	1899-12-31 07:00:00	0	-13.5	-8.5	-5	-61.41	-45.66	-15.74	2.24
nscaf1071 /length=1318628 /lengthwogaps=1232241	bmo-miR-31-5p	1316342	1316334	1899-12-31 08:01:01	0	-8.6	-2.3	-6.3	-53.77	-45.65	-8.12	-0.47
nscaf1108 /length=3459965 /lengthwogaps=3165538	bmo-miR-31-5p	1814635	1814629	1899-12-31 06:00:00	0	-14.3	-8	-6.3	-54.9	-45.65	-9.24	-5.05
nscaf1071 /length=1318628 /lengthwogaps=1232241	bmo-miR-31-5p	858832	858825	1899-12-31 07:00:01	0	-12.9	-6.8	-6.1	-50.11	-45.64	-4.47	-8.42
nscaf1108 /length=3459965 /lengthwogaps=3165538	bmo-miR-31-5p	750613	750607	1899-12-31 06:00:00	0	-13.19	-8	-5.19	-54.48	-45.62	-8.85	-4.33
nscaf125 /length=388166 /lengthwogaps=315338	bmo-miR-31-5p	96735	96727	1899-12-31 08:01:01	0	-12.3	-5.4	-6.9	-56.4	-45.59	-10.81	-1.48
nscaf1071 /length=1318628 /lengthwogaps=1232241	bmo-miR-31-5p	1050373	1050365	1899-12-31 08:01:01	0	-12.2	-4.2	-8	-56.78	-45.58	-11.19	-1
nscaf1108 /length=3459965 /lengthwogaps=3165538	bmo-miR-31-5p	1406631	1406623	1899-12-31 08:01:01	0	-10.11	-4.2	-5.91	-53.51	-45.57	-7.94	-2.16
nscaf1052 /length=2962 /lengthwogaps=2962	bmo-miR-31-5p	313	305	1899-12-31 08:01:01	0	-9.8	-5	-4.8	-53.79	-45.55	-8.24	-1.55
nscaf1071 /length=1318628 /lengthwogaps=1232241	bmo-miR-31-5p	931424	931418	1899-12-31 06:00:00	0	-17	-7.6	-9.4	-54.8	-45.54	-9.25	-7.74
nscaf1108 /length=3459965 /lengthwogaps=3165538	bmo-miR-31-5p	972450	972442	1899-12-31 08:01:01	0	-7.91	-2.7	-5.21	-52.42	-45.52	-6.89	-1.01
nscaf1299 /length=357319 /lengthwogaps=234257	bmo-miR-31-5p	297205	297197	1899-12-31 08:01:01	0	-12.9	-2.2	-10.7	-59.88	-45.52	-14.36	1.46
nscaf1108 /length=3459965 /lengthwogaps=3165538	bmo-miR-31-5p	1026624	1026616	1899-12-31 08:01:01	0	-14.7	-5.4	-9.3	-56.88	-45.5	-11.37	-3.32
nscaf1136 /length=28655 /lengthwogaps=12574	bmo-miR-31-5p	25677	25669	1899-12-31 08:01:01	0	-12.4	-4.2	-8.2	-59.83	-45.5	-14.33	1.93
nscaf1194 /length=5574 /lengthwogaps=5574	bmo-miR-31-5p	3840	3833	1899-12-31 07:00:01	0	-10	-6.8	-3.2	-51	-45.48	-5.51	-4.48
nscaf1071 /length=1318628 /lengthwogaps=1232241	bmo-miR-31-5p	257911	257903	1899-12-31 08:01:01	0	-15.7	-5.2	-10.5	-60.53	-45.47	-15.05	-0.64
nscaf1108 /length=3459965 /lengthwogaps=3165538	bmo-miR-31-5p	412059	412053	1899-12-31 06:00:00	0	-11.91	-8.5	-3.41	-53.06	-45.47	-7.58	-4.32
nscaf1071 /length=1318628 /lengthwogaps=1232241	bmo-miR-31-5p	771877	771869	1899-12-31 08:01:00	0	-13.93	-7.9	-6.03	-60.38	-45.46	-14.92	0.99
nscaf1108 /length=3459965 /lengthwogaps=3165538	bmo-miR-31-5p	3379858	3379850	1899-12-31 08:01:01	0	-8.96	-3.3	-5.66	-54.54	-45.43	-9.1	0.14
nscaf1108 /length=3459965 /lengthwogaps=3165538	bmo-miR-31-5p	602673	602667	1899-12-31 06:00:00	0	-14	-8	-6	-52.78	-45.43	-7.35	-6.64
nscaf1108 /length=3459965 /lengthwogaps=3165538	bmo-miR-31-5p	1214377	1214369	1899-12-31 08:01:01	0	-14.7	-5.4	-9.3	-58.5	-45.42	-13.08	-1.61
nscaf1108 /length=3459965 /lengthwogaps=3165538	bmo-miR-31-5p	1468955	1468949	1899-12-31 06:00:00	0	-15.5	-8	-7.5	-68.96	-45.42	-23.54	8.04
nscaf1108 /length=3459965 /lengthwogaps=3165538	bmo-miR-31-5p	2252424	2252416	1899-12-31 08:01:01	0	-11.5	-3.9	-7.6	-59.1	-45.42	-13.68	2.18
nscaf1108 /length=3459965 /lengthwogaps=3165538	bmo-miR-31-5p	2290762	2290754	1899-12-31 08:01:01	0	-12.7	-5.4	-7.3	-57.44	-45.42	-12.02	-0.67
nscaf1071 /length=1318628 /lengthwogaps=1232241	bmo-miR-31-5p	988038	988030	1899-12-31 08:01:01	0	-14	-5.4	-8.6	-58.22	-45.41	-12.81	-1.18
nscaf1108 /length=3459965 /lengthwogaps=3165538	bmo-miR-31-5p	2331943	2331935	1899-12-31 08:01:01	0	-12.6	-2.2	-10.4	-61.26	-45.41	-15.85	3.25
nscaf1108 /length=3459965 /lengthwogaps=3165538	bmo-miR-31-5p	279779	279772	1899-12-31 07:00:01	0	-18.44	-6.8	-11.64	-52.38	-45.41	-6.97	-11.46
nscaf1108 /length=3459965 /lengthwogaps=3165538	bmo-miR-31-5p	721666	721658	1899-12-31 08:01:01	0	-11.2	-4.5	-6.7	-53.09	-45.41	-7.68	-3.51
nscaf1071 /length=1318628 /lengthwogaps=1232241	bmo-miR-31-5p	324596	324588	1899-12-31 08:01:01	0	-9.2	-4.3	-4.9	-52.27	-45.4	-6.86	-2.33
nscaf1108 /length=3459965 /lengthwogaps=3165538	bmo-miR-31-5p	723870	723862	1899-12-31 08:01:01	0	-10.8	-5.1	-5.7	-61.43	-45.4	-16.03	5.23
nscaf1108 /length=3459965 /lengthwogaps=3165538	bmo-miR-31-5p	1575321	1575315	1899-12-31 06:00:00	0	-14.3	-8	-6.3	-57.5	-45.39	-12.11	-2.18
nscaf1071 /length=1318628 /lengthwogaps=1232241	bmo-miR-31-5p	590613	590606	1899-12-31 07:00:00	0	-16	-8.9	-7.1	-56.98	-45.37	-11.61	-4.38
nscaf1108 /length=3459965 /lengthwogaps=3165538	bmo-miR-31-5p	1561643	1561635	1899-12-31 08:01:01	0	-12.5	-5.1	-7.4	-55.93	-45.37	-10.56	-1.94
nscaf1681 /length=5888100 /lengthwogaps=5377136	bmo-miR-31-5p	5801740	5801733	1899-12-31 07:00:00	0	-17.8	-8.5	-9.3	-61.49	-45.37	-16.12	-1.67
nscaf1108 /length=3459965 /lengthwogaps=3165538	bmo-miR-31-5p	411703	411695	1899-12-31 08:01:01	0	-12.86	-4.8	-8.06	-55.84	-45.36	-10.48	-2.37
nscaf1108 /length=3459965 /lengthwogaps=3165538	bmo-miR-31-5p	2077871	2077863	1899-12-31 08:01:01	0	-14.7	-5.4	-9.3	-56.52	-45.35	-11.17	-3.52
nscaf1071 /length=1318628 /lengthwogaps=1232241	bmo-miR-31-5p	29512	29504	1899-12-31 08:01:01	0	-14.7	-5.4	-9.3	-56.46	-45.34	-11.11	-3.58
nscaf1108 /length=3459965 /lengthwogaps=3165538	bmo-miR-31-5p	1085316	1085308	1899-12-31 08:01:00	0	-12.21	-1.51	-10.7	-50.71	-45.33	-5.37	-6.83
nscaf1632 /length=8973 /lengthwogaps=8953	bmo-miR-31-5p	8130	8122	1899-12-31 08:01:00	0	-15.5	-7.9	-7.6	-53.29	-45.33	-7.96	-7.53
nscaf1108 /length=3459965 /lengthwogaps=3165538	bmo-miR-31-5p	3309787	3309781	1899-12-31 06:00:00	0	-19.9	-8	-11.9	-62.12	-45.31	-16.81	-3.08
nscaf1108 /length=3459965 /lengthwogaps=3165538	bmo-miR-31-5p	123616	123610	1899-12-31 06:00:00	0	-19.3	-8	-11.3	-58.87	-45.3	-13.57	-5.72
nscaf1071 /length=1318628 /lengthwogaps=1232241	bmo-miR-31-5p	1036341	1036333	1899-12-31 08:01:01	0	-9.57	-1.8	-7.77	-54.92	-45.29	-9.63	0.066
nscaf1071 /length=1318628 /lengthwogaps=1232241	bmo-miR-31-5p	1253186	1253178	1899-12-31 08:00:01	0	-18.8	-9.5	-9.3	-52.88	-45.28	-7.6	-11.19
nscaf1071 /length=1318628 /lengthwogaps=1232241	bmo-miR-31-5p	256142	256136	1899-12-31 06:00:00	0	-12.9	-8	-4.9	-55.48	-45.26	-10.22	-2.67
nscaf1071 /length=1318628 /lengthwogaps=1232241	bmo-miR-31-5p	340378	340372	1899-12-31 06:00:00	0	-19.3	-8	-11.3	-59.99	-45.26	-14.72	-4.57
nscaf1108 /length=3459965 /lengthwogaps=3165538	bmo-miR-31-5p	1893268	1893260	1899-12-31 08:01:01	0	-14.7	-5.4	-9.3	-56.77	-45.26	-11.51	-3.18
nscaf1427 /length=7286 /lengthwogaps=6424	bmo-miR-31-5p	1573	1565	1899-12-31 08:01:01	0	-13.3	-4.8	-8.5	-79.26	-45.26	-33.99	20.69
nscaf1108 /length=3459965 /lengthwogaps=3165538	bmo-miR-31-5p	1235050	1235042	1899-12-31 08:01:01	0	-14.7	-5.4	-9.3	-58.46	-45.23	-13.22	-1.47
nscaf1108 /length=3459965 /lengthwogaps=3165538	bmo-miR-31-5p	2686732	2686724	1899-12-31 08:01:01	0	-12.6	-2.2	-10.4	-61.15	-45.23	-15.92	3.32
nscaf1289 /length=99776 /lengthwogaps=93690	bmo-miR-31-5p	42140	42132	1899-12-31 08:01:01	0	-16.4	-5.4	-11	-57.55	-45.23	-12.32	-4.07
nscaf1071 /length=1318628 /lengthwogaps=1232241	bmo-miR-31-5p	1153543	1153535	1899-12-31 08:01:01	0	-14.8	-5.4	-9.4	-53.33	-45.2	-8.12	-6.67
nscaf1513 /length=18505 /lengthwogaps=18016	bmo-miR-31-5p	12230	12222	1899-12-31 08:01:01	0	-14.7	-4.2	-10.5	-55.09	-45.2	-9.88	-4.81
nscaf1108 /length=3459965 /lengthwogaps=3165538	bmo-miR-31-5p	2050261	2050254	1899-12-31 07:00:00	0	-16.44	-8.5	-7.94	-58.44	-45.19	-13.25	-3.18
nscaf1071 /length=1318628 /lengthwogaps=1232241	bmo-miR-31-5p	122933	122925	1899-12-31 08:01:01	0	-12.2	-4.8	-7.4	-50.29	-45.18	-5.1	-7.09
nscaf1071 /length=1318628 /lengthwogaps=1232241	bmo-miR-31-5p	698037	698029	1899-12-31 08:01:00	0	-17.59	-6.9	-10.69	-57.78	-45.17	-12.61	-4.97
nscaf1071 /length=1318628 /lengthwogaps=1232241	bmo-miR-31-5p	257575	257567	1899-12-31 08:01:01	0	-13.31	-4.3	-9.01	-55.79	-45.16	-10.63	-2.67
nscaf1108 /length=3459965 /lengthwogaps=3165538	bmo-miR-31-5p	1584064	1584058	1899-12-31 06:00:00	0	-14.3	-8	-6.3	-55.83	-45.15	-10.67	-3.62
nscaf1108 /length=3459965 /lengthwogaps=3165538	bmo-miR-31-5p	1966996	1966988	1899-12-31 08:01:00	0	-12.6	-6.5	-6.1	-58.09	-45.14	-12.94	0.34
nscaf1108 /length=3459965 /lengthwogaps=3165538	bmo-miR-31-5p	1886794	1886786	1899-12-31 08:01:01	0	-14.4	-4.5	-9.9	-55.37	-45.13	-10.23	-4.16
nscaf1108 /length=3459965 /lengthwogaps=3165538	bmo-miR-31-5p	608248	608241	1899-12-31 07:00:01	0	-13.3	-6.8	-6.5	-54.65	-45.12	-9.52	-3.77
nscaf1572 /length=7560 /lengthwogaps=6692	bmo-miR-31-5p	4418	4411	1899-12-31 07:00:01	0	-11.1	-5.9	-5.2	-58.82	-45.09	-13.72	2.62
nscaf1108 /length=3459965 /lengthwogaps=3165538	bmo-miR-31-5p	1041390	1041382	1899-12-31 08:01:01	0	-14.7	-5.1	-9.6	-64.8	-45.08	-19.71	5.01
nscaf1108 /length=3459965 /lengthwogaps=3165538	bmo-miR-31-5p	3128143	3128135	1899-12-31 08:01:01	0	-17.16	-5.4	-11.76	-62.94	-45.08	-17.85	0.69
nscaf1566 /length=60675 /lengthwogaps=36591	bmo-miR-31-5p	16613	16607	1899-12-31 06:00:00	0	-16.59	-8	-8.59	-57.03	-45.08	-11.94	-4.64
nscaf1071 /length=1318628 /lengthwogaps=1232241	bmo-miR-31-5p	1283367	1283359	1899-12-31 08:01:01	0	-12.09	-2.3	-9.79	-54.97	-45.07	-9.89	-2.19
nscaf1071 /length=1318628 /lengthwogaps=1232241	bmo-miR-31-5p	262835	262827	1899-12-31 08:01:01	0	-9.69	-4.8	-4.89	-55.95	-45.05	-10.9	1.21
nscaf1108 /length=3459965 /lengthwogaps=3165538	bmo-miR-31-5p	3144037	3144029	1899-12-31 08:01:00	0	-10	-7.7	-2.3	-48.81	-45.05	-3.76	-6.23
nscaf1495 /length=18416 /lengthwogaps=17222	bmo-miR-31-5p	1201	1195	1899-12-31 06:00:00	0	-13.2	-8	-5.2	-61.96	-45.05	-16.91	3.71
nscaf1516 /length=39528 /lengthwogaps=39149	bmo-miR-31-5p	25912	25904	1899-12-31 08:01:01	0	-13.6	-3.6	-10	-60.15	-45.04	-15.11	1.51
nscaf1108 /length=3459965 /lengthwogaps=3165538	bmo-miR-31-5p	760454	760446	1899-12-31 08:01:01	0	-14.1	-5.4	-8.7	-54.95	-45.03	-9.91	-4.18
nscaf1133 /length=5869 /lengthwogaps=5869	bmo-miR-31-5p	3730	3722	1899-12-31 08:01:01	0	-16.4	-5.4	-11	-58.53	-45.03	-13.5	-2.89
nscaf1071 /length=1318628 /lengthwogaps=1232241	bmo-miR-31-5p	669192	669185	1899-12-31 07:00:01	0	-9.42	-6.8	-2.62	-53.13	-45.01	-8.12	-1.29
nscaf1108 /length=3459965 /lengthwogaps=3165538	bmo-miR-31-5p	1480709	1480701	1899-12-31 08:01:01	0	-12.6	-5.4	-7.2	-61.61	-45.01	-16.59	3.99
nscaf1108 /length=3459965 /lengthwogaps=3165538	bmo-miR-31-5p	1525003	1524995	1899-12-31 08:01:01	0	-14.7	-5.4	-9.3	-56.26	-45.01	-11.25	-3.44
nscaf1108 /length=3459965 /lengthwogaps=3165538	bmo-miR-31-5p	2160364	2160358	1899-12-31 06:00:00	0	-19.3	-8	-11.3	-60.63	-45.01	-15.62	-3.67
nscaf1108 /length=3459965 /lengthwogaps=3165538	bmo-miR-31-5p	2791800	2791792	1899-12-31 08:01:01	0	-14.8	-4.3	-10.5	-65.47	-45.01	-20.45	5.65
nscaf1108 /length=3459965 /lengthwogaps=3165538	bmo-miR-31-5p	1531460	1531452	1899-12-31 08:01:01	0	-13.4	-4.8	-8.6	-56.14	-45	-11.13	-2.26
nscaf1108 /length=3459965 /lengthwogaps=3165538	bmo-miR-31-5p	1566343	1566336	1899-12-31 07:00:00	0	-16.4	-8.5	-7.9	-56.71	-44.99	-11.72	-4.67
nscaf1108 /length=3459965 /lengthwogaps=3165538	bmo-miR-31-5p	2878522	2878515	1899-12-31 07:00:01	0	-10.3	-5.9	-4.4	-58.88	-44.98	-13.9	3.6
nscaf1108 /length=3459965 /lengthwogaps=3165538	bmo-miR-31-5p	3404365	3404357	1899-12-31 08:01:01	0	-12.5	-4.7	-7.8	-54.5	-44.98	-9.52	-2.97
nscaf1681 /length=5888100 /lengthwogaps=5377136	bmo-miR-31-5p	5876626	5876618	1899-12-31 08:01:01	0	-15.2	-5.3	-9.9	-52.03	-44.98	-7.05	-8.14
nscaf1108 /length=3459965 /lengthwogaps=3165538	bmo-miR-31-5p	423252	423246	1899-12-31 06:00:00	0	-18.06	-8	-10.06	-60.27	-44.97	-15.29	-2.76
nscaf1071 /length=1318628 /lengthwogaps=1232241	bmo-miR-31-5p	305801	305793	1899-12-31 08:01:01	0	-14.7	-5.4	-9.3	-53.45	-44.96	-8.49	-6.2
nscaf1108 /length=3459965 /lengthwogaps=3165538	bmo-miR-31-5p	1596934	1596926	1899-12-31 08:01:01	0	-16.3	-5.4	-10.9	-57.49	-44.96	-12.53	-3.76
nscaf1108 /length=3459965 /lengthwogaps=3165538	bmo-miR-31-5p	1233656	1233650	1899-12-31 06:00:00	0	-19.6	-8	-11.6	-59.51	-44.95	-14.55	-5.04
nscaf1108 /length=3459965 /lengthwogaps=3165538	bmo-miR-31-5p	1399324	1399316	1899-12-31 08:00:00	0	-17.8	-10.6	-7.2	-55.88	-44.93	-10.94	-6.85
nscaf1071 /length=1318628 /lengthwogaps=1232241	bmo-miR-31-5p	757117	757109	1899-12-31 08:01:01	0	-7.65	-4.2	-3.45	-51.4	-44.92	-6.47	-1.17
nscaf1108 /length=3459965 /lengthwogaps=3165538	bmo-miR-31-5p	2446705	2446698	1899-12-31 07:00:01	0	-21.39	-6.8	-14.59	-55.47	-44.91	-10.56	-10.82
nscaf1108 /length=3459965 /lengthwogaps=3165538	bmo-miR-31-5p	406569	406561	1899-12-31 08:01:00	0	-10.9	-7.7	-3.2	-51.62	-44.91	-6.71	-4.18
nscaf15 /length=30234 /lengthwogaps=26690	bmo-miR-31-5p	25961	25953	1899-12-31 08:01:00	0	-11.3	-6.6	-4.7	-54.11	-44.91	-9.2	-2.09
nscaf1108 /length=3459965 /lengthwogaps=3165538	bmo-miR-31-5p	2390164	2390156	1899-12-31 08:01:01	0	-14.7	-5.4	-9.3	-56.62	-44.9	-11.71	-2.98
nscaf1299 /length=357319 /lengthwogaps=234257	bmo-miR-31-5p	89781	89773	1899-12-31 08:01:00	0	-15.5	-4.4	-11.1	-48.82	-44.9	-3.91	-11.58
nscaf1108 /length=3459965 /lengthwogaps=3165538	bmo-miR-31-5p	2069132	2069124	1899-12-31 08:01:01	0	-11.96	-4.2	-7.76	-54.7	-44.88	-9.81	-2.14
nscaf1108 /length=3459965 /lengthwogaps=3165538	bmo-miR-31-5p	2742922	2742915	1899-12-31 07:00:01	0	-13.5	-7.4	-6.1	-50.49	-44.88	-5.61	-7.88
nscaf1108 /length=3459965 /lengthwogaps=3165538	bmo-miR-31-5p	2343573	2343566	1899-12-31 07:00:01	0	-17.5	-5.9	-11.6	-59.86	-44.87	-14.99	-2.5
nscaf1108 /length=3459965 /lengthwogaps=3165538	bmo-miR-31-5p	807002	806996	1899-12-31 06:00:00	0	-14.3	-8	-6.3	-56.58	-44.86	-11.72	-2.57
nscaf1180 /length=7691 /lengthwogaps=7567	bmo-miR-31-5p	6490	6482	1899-12-31 08:01:01	0	-12.6	-5.4	-7.2	-55.76	-44.86	-10.9	-1.69
nscaf1295 /length=927 /lengthwogaps=927	bmo-miR-31-5p	353	346	1899-12-31 07:00:01	0	-9.4	-6.8	-2.6	-51.47	-44.84	-6.63	-2.76
nscaf1346 /length=8019 /lengthwogaps=7998	bmo-miR-31-5p	5418	5410	1899-12-31 08:01:01	0	-14.7	-5.4	-9.3	-57.77	-44.84	-12.93	-1.76
nscaf1299 /length=357319 /lengthwogaps=234257	bmo-miR-31-5p	70467	70459	1899-12-31 08:01:00	0	-16.8	-7.4	-9.4	-60.25	-44.83	-15.42	-1.37
nscaf1071 /length=1318628 /lengthwogaps=1232241	bmo-miR-31-5p	534512	534504	1899-12-31 08:01:01	0	-14.7	-5.4	-9.3	-59.17	-44.82	-14.35	-0.34
nscaf1299 /length=357319 /lengthwogaps=234257	bmo-miR-31-5p	343020	343012	1899-12-31 08:01:01	0	-14.8	-5.7	-9.1	-53.6	-44.82	-8.77	-6.02
nscaf1467 /length=2922 /lengthwogaps=2922	bmo-miR-31-5p	366	358	1899-12-31 08:01:00	0	-17.1	-7.7	-9.4	-54.08	-44.82	-9.25	-7.84
nscaf1108 /length=3459965 /lengthwogaps=3165538	bmo-miR-31-5p	2999393	2999386	1899-12-31 07:00:01	0	-7.7	-6.8	-0.9	-46.8	-44.8	-2	-5.69
nscaf1108 /length=3459965 /lengthwogaps=3165538	bmo-miR-31-5p	1289354	1289348	1899-12-31 06:00:00	0	-14.3	-8	-6.3	-58.03	-44.79	-13.24	-1.05
nscaf1108 /length=3459965 /lengthwogaps=3165538	bmo-miR-31-5p	1536376	1536368	1899-12-31 08:01:01	0	-13.1	-2.2	-10.9	-49.9	-44.78	-5.11	-7.98
nscaf1108 /length=3459965 /lengthwogaps=3165538	bmo-miR-31-5p	1507645	1507637	1899-12-31 08:01:01	0	-9.27	-4.5	-4.77	-56.16	-44.77	-11.39	2.12
nscaf1299 /length=357319 /lengthwogaps=234257	bmo-miR-31-5p	332095	332089	1899-12-31 06:00:00	0	-17.4	-8.5	-8.9	-54.53	-44.77	-9.76	-7.63
nscaf1108 /length=3459965 /lengthwogaps=3165538	bmo-miR-31-5p	2509582	2509576	1899-12-31 06:00:00	0	-13.8	-8	-5.8	-55.96	-44.74	-11.21	-2.58
nscaf125 /length=388166 /lengthwogaps=315338	bmo-miR-31-5p	107240	107232	1899-12-31 08:01:01	0	-14.7	-5.4	-9.3	-58.52	-44.74	-13.78	-0.91
nscaf1108 /length=3459965 /lengthwogaps=3165538	bmo-miR-31-5p	2328143	2328136	1899-12-31 07:00:00	0	-18.01	-9.4	-8.61	-56.73	-44.71	-12.01	-5.99
nscaf1108 /length=3459965 /lengthwogaps=3165538	bmo-miR-31-5p	2328497	2328490	1899-12-31 07:00:01	0	-9.4	-6.8	-2.6	-52.27	-44.71	-7.56	-1.83
nscaf1202 /length=33724 /lengthwogaps=32006	bmo-miR-31-5p	10377	10369	1899-12-31 08:01:00	0	-15.3	-7.9	-7.4	-59.3	-44.71	-14.58	-0.71
nscaf125 /length=388166 /lengthwogaps=315338	bmo-miR-31-5p	345541	345533	1899-12-31 08:01:01	0	-12.39	-5.4	-6.99	-58.65	-44.71	-13.94	1.55
nscaf1542 /length=28245 /lengthwogaps=27386	bmo-miR-31-5p	16320	16313	1899-12-31 07:00:01	0	-11.3	-6.3	-5	-49.33	-44.69	-4.64	-6.65
nscaf1108 /length=3459965 /lengthwogaps=3165538	bmo-miR-31-5p	1065655	1065649	1899-12-31 06:00:00	0	-13.19	-8	-5.19	-55.56	-44.68	-10.87	-2.31
nscaf1071 /length=1318628 /lengthwogaps=1232241	bmo-miR-31-5p	304681	304674	1899-12-31 07:00:01	0	-9.9	-6.8	-3.1	-48.61	-44.67	-3.93	-5.96
nscaf1108 /length=3459965 /lengthwogaps=3165538	bmo-miR-31-5p	59760	59752	1899-12-31 08:01:01	0	-7.71	-1.6	-6.11	-51.68	-44.66	-7.01	-0.69
nscaf1384 /length=10732 /lengthwogaps=10578	bmo-miR-31-5p	7634	7627	1899-12-31 07:00:01	0	-11.68	-5.9	-5.78	-58.08	-44.64	-13.43	1.75
nscaf1108 /length=3459965 /lengthwogaps=3165538	bmo-miR-31-5p	2328250	2328242	1899-12-31 08:01:01	0	-8.2	-4.2	-4	-68.96	-44.63	-24.32	16.12
nscaf1274 /length=6148 /lengthwogaps=6148	bmo-miR-31-5p	871	863	1899-12-31 08:01:01	0	-8.95	-2.2	-6.75	-53.31	-44.63	-8.68	-0.26
nscaf1619 /length=48054 /lengthwogaps=15519	bmo-miR-31-5p	47969	47962	1899-12-31 07:00:01	0	-10.3	-5.9	-4.4	-60	-44.63	-15.37	5.07
nscaf1071 /length=1318628 /lengthwogaps=1232241	bmo-miR-31-5p	377977	377971	1899-12-31 06:00:00	0	-13.8	-8	-5.8	-54.47	-44.62	-9.84	-3.95
nscaf1108 /length=3459965 /lengthwogaps=3165538	bmo-miR-31-5p	2872928	2872920	1899-12-31 08:01:00	0	-8.71	-4.8	-3.91	-46.54	-44.6	-1.94	-6.76
nscaf1071 /length=1318628 /lengthwogaps=1232241	bmo-miR-31-5p	1124217	1124211	1899-12-31 06:00:00	0	-16	-8	-8	-54.67	-44.59	-10.07	-5.92
nscaf1108 /length=3459965 /lengthwogaps=3165538	bmo-miR-31-5p	1419234	1419226	1899-12-31 08:01:01	0	-9.55	-1.8	-7.75	-53	-44.59	-8.4	-1.14
nscaf1071 /length=1318628 /lengthwogaps=1232241	bmo-miR-31-5p	275043	275035	1899-12-31 08:01:01	0	-14.1	-4.8	-9.3	-62.86	-44.58	-18.28	4.18
nscaf1108 /length=3459965 /lengthwogaps=3165538	bmo-miR-31-5p	349788	349780	1899-12-31 08:00:01	0	-16.8	-8.9	-7.9	-59.93	-44.58	-15.35	-1.44
nscaf1108 /length=3459965 /lengthwogaps=3165538	bmo-miR-31-5p	1550468	1550462	1899-12-31 06:00:00	0	-17.3	-8	-9.3	-58.44	-44.56	-13.88	-3.41
nscaf1108 /length=3459965 /lengthwogaps=3165538	bmo-miR-31-5p	552242	552234	1899-12-31 08:01:01	0	-14.7	-5.4	-9.3	-60.04	-44.56	-15.48	0.78
nscaf1108 /length=3459965 /lengthwogaps=3165538	bmo-miR-31-5p	106570	106564	1899-12-31 06:00:00	0	-14.3	-8	-6.3	-59.16	-44.54	-14.62	0.32
nscaf1108 /length=3459965 /lengthwogaps=3165538	bmo-miR-31-5p	1414899	1414892	1899-12-31 07:00:01	0	-11.75	-6.3	-5.45	-52.7	-44.54	-8.16	-3.58
nscaf1108 /length=3459965 /lengthwogaps=3165538	bmo-miR-31-5p	1716904	1716896	1899-12-31 08:01:01	0	-14.7	-5.4	-9.3	-55.47	-44.54	-10.92	-3.77
nscaf1071 /length=1318628 /lengthwogaps=1232241	bmo-miR-31-5p	975888	975880	1899-12-31 08:01:00	0	-9.6	-4.9	-4.7	-50.76	-44.53	-6.22	-3.37
nscaf1071 /length=1318628 /lengthwogaps=1232241	bmo-miR-31-5p	143949	143942	1899-12-31 07:00:01	0	-12.7	-7.4	-5.3	-50.22	-44.52	-5.7	-6.99
nscaf1554 /length=4844 /lengthwogaps=4302	bmo-miR-31-5p	2502	2494	1899-12-31 08:01:00	0	-17	-6.5	-10.5	-63.93	-44.52	-19.41	2.41
nscaf1108 /length=3459965 /lengthwogaps=3165538	bmo-miR-31-5p	1091325	1091317	1899-12-31 08:01:01	0	-14.7	-5.4	-9.3	-56.61	-44.49	-12.11	-2.58
nscaf1071 /length=1318628 /lengthwogaps=1232241	bmo-miR-31-5p	571958	571951	1899-12-31 07:00:01	0	-10.9	-5.9	-5	-59.53	-44.48	-15.04	4.14
nscaf1202 /length=33724 /lengthwogaps=32006	bmo-miR-31-5p	22577	22571	1899-12-31 06:00:00	0	-17.59	-8	-9.59	-48.22	-44.48	-3.74	-13.84
nscaf125 /length=388166 /lengthwogaps=315338	bmo-miR-31-5p	265469	265462	1899-12-31 07:00:01	0	-13.5	-6.8	-6.7	-52.32	-44.48	-7.83	-5.66
nscaf1108 /length=3459965 /lengthwogaps=3165538	bmo-miR-31-5p	1115193	1115185	1899-12-31 08:01:01	0	-12.6	-2.2	-10.4	-62.34	-44.47	-17.87	5.27
nscaf125 /length=388166 /lengthwogaps=315338	bmo-miR-31-5p	73374	73366	1899-12-31 08:01:01	0	-12.1	-4.8	-7.3	-50.67	-44.47	-6.19	-5.9
nscaf1108 /length=3459965 /lengthwogaps=3165538	bmo-miR-31-5p	2063203	2063197	1899-12-31 06:00:00	0	-14.3	-8	-6.3	-54.33	-44.43	-9.9	-4.39
nscaf1108 /length=3459965 /lengthwogaps=3165538	bmo-miR-31-5p	1461017	1461011	1899-12-31 06:00:00	0	-14.3	-8	-6.3	-64.58	-44.42	-20.15	5.85
nscaf1108 /length=3459965 /lengthwogaps=3165538	bmo-miR-31-5p	2809481	2809475	1899-12-31 06:00:00	0	-17.1	-8	-9.1	-54.56	-44.42	-10.14	-6.95
nscaf1108 /length=3459965 /lengthwogaps=3165538	bmo-miR-31-5p	923034	923026	1899-12-31 08:01:00	0	-10.6	-6.2	-4.4	-53.82	-44.42	-9.4	-1.19
nscaf1108 /length=3459965 /lengthwogaps=3165538	bmo-miR-31-5p	268029	268023	1899-12-31 06:00:00	0	-14.79	-8	-6.79	-58.68	-44.41	-14.26	-0.52
nscaf1108 /length=3459965 /lengthwogaps=3165538	bmo-miR-31-5p	35410	35403	1899-12-31 07:00:01	0	-13.2	-5.9	-7.3	-65.1	-44.41	-20.68	7.48
nscaf1108 /length=3459965 /lengthwogaps=3165538	bmo-miR-31-5p	1575581	1575573	1899-12-31 08:01:00	0	-5.5	-4.8	-0.7	-47.47	-44.39	-3.08	-2.41
nscaf1108 /length=3459965 /lengthwogaps=3165538	bmo-miR-31-5p	83769	83761	1899-12-31 08:01:01	0	-14.7	-5.4	-9.3	-59.63	-44.37	-15.26	0.56
nscaf1071 /length=1318628 /lengthwogaps=1232241	bmo-miR-31-5p	249003	248996	1899-12-31 07:00:01	0	-10.96	-6.8	-4.16	-53.71	-44.36	-9.35	-1.6
nscaf1071 /length=1318628 /lengthwogaps=1232241	bmo-miR-31-5p	672217	672210	1899-12-31 07:00:00	0	-17	-8.9	-8.1	-58.6	-44.35	-14.24	-2.75
nscaf1108 /length=3459965 /lengthwogaps=3165538	bmo-miR-31-5p	1742138	1742130	1899-12-31 08:01:01	0	-14.7	-5.4	-9.3	-55.4	-44.35	-11.04	-3.65
nscaf125 /length=388166 /lengthwogaps=315338	bmo-miR-31-5p	292578	292570	1899-12-31 08:01:01	0	-7.99	-4.3	-3.69	-54.31	-44.33	-9.97	1.98
nscaf1071 /length=1318628 /lengthwogaps=1232241	bmo-miR-31-5p	25862	25854	1899-12-31 08:01:00	0	-16.2	-6.5	-9.7	-56.42	-44.32	-12.09	-4.1
nscaf1071 /length=1318628 /lengthwogaps=1232241	bmo-miR-31-5p	526437	526430	1899-12-31 07:00:01	0	-10.8	-5.9	-4.9	-60.07	-44.32	-15.74	4.94
nscaf1071 /length=1318628 /lengthwogaps=1232241	bmo-miR-31-5p	1278261	1278253	1899-12-31 08:01:01	0	-14.7	-5.4	-9.3	-57.09	-44.31	-12.77	-1.92
nscaf1108 /length=3459965 /lengthwogaps=3165538	bmo-miR-31-5p	1628226	1628218	1899-12-31 08:01:01	0	-14.6	-5.4	-9.2	-62.44	-44.3	-18.13	3.53
nscaf1108 /length=3459965 /lengthwogaps=3165538	bmo-miR-31-5p	262621	262613	1899-12-31 08:01:00	0	-19.1	-6.9	-12.2	-62.7	-44.3	-18.39	-0.7
nscaf1531 /length=77564 /lengthwogaps=75130	bmo-miR-31-5p	64160	64152	1899-12-31 08:01:01	0	-12.8	-1.3	-11.5	-54.91	-44.3	-10.6	-2.19
nscaf1516 /length=39528 /lengthwogaps=39149	bmo-miR-31-5p	31726	31720	1899-12-31 06:00:00	0	-14.39	-8	-6.39	-57.64	-44.29	-13.34	-1.04
nscaf1071 /length=1318628 /lengthwogaps=1232241	bmo-miR-31-5p	770071	770063	1899-12-31 08:01:01	0	-11	-4.2	-6.8	-49.01	-44.28	-4.73	-6.26
nscaf1071 /length=1318628 /lengthwogaps=1232241	bmo-miR-31-5p	439489	439482	1899-12-31 07:00:01	0	-10.3	-5.9	-4.4	-58.18	-44.27	-13.9	3.6
nscaf1071 /length=1318628 /lengthwogaps=1232241	bmo-miR-31-5p	468703	468696	1899-12-31 07:00:01	0	-10.9	-5.9	-5	-58.83	-44.27	-14.55	3.65
nscaf1071 /length=1318628 /lengthwogaps=1232241	bmo-miR-31-5p	676257	676250	1899-12-31 07:00:01	0	-10.9	-5.9	-5	-58.83	-44.27	-14.55	3.65
nscaf1108 /length=3459965 /lengthwogaps=3165538	bmo-miR-31-5p	1748110	1748103	1899-12-31 07:00:01	0	-10.9	-5.9	-5	-58.83	-44.27	-14.55	3.65
nscaf1108 /length=3459965 /lengthwogaps=3165538	bmo-miR-31-5p	2415521	2415514	1899-12-31 07:00:01	0	-10.3	-5.9	-4.4	-58.18	-44.27	-13.9	3.6
nscaf125 /length=388166 /lengthwogaps=315338	bmo-miR-31-5p	385660	385653	1899-12-31 07:00:01	0	-10.3	-5.9	-4.4	-58.18	-44.27	-13.9	3.6
nscaf1289 /length=99776 /lengthwogaps=93690	bmo-miR-31-5p	56319	56312	1899-12-31 07:00:01	0	-10.9	-5.9	-5	-58.83	-44.27	-14.55	3.65
nscaf1108 /length=3459965 /lengthwogaps=3165538	bmo-miR-31-5p	2299022	2299014	1899-12-31 08:01:01	0	-14.7	-5.4	-9.3	-56.11	-44.25	-11.85	-2.84
nscaf1108 /length=3459965 /lengthwogaps=3165538	bmo-miR-31-5p	2368009	2368001	1899-12-31 08:01:00	0	-13.3	-4.8	-8.5	-69.84	-44.25	-25.58	12.28
nscaf1108 /length=3459965 /lengthwogaps=3165538	bmo-miR-31-5p	2844541	2844533	1899-12-31 08:01:01	0	-14.7	-5.4	-9.3	-58.66	-44.25	-14.41	-0.28
nscaf1108 /length=3459965 /lengthwogaps=3165538	bmo-miR-31-5p	1476855	1476847	1899-12-31 08:01:01	0	-7.81	-4.2	-3.61	-51.41	-44.23	-7.18	-0.62
nscaf1108 /length=3459965 /lengthwogaps=3165538	bmo-miR-31-5p	1233577	1233570	1899-12-31 07:00:01	0	-10.4	-5.9	-4.5	-51.63	-44.2	-7.43	-2.96
nscaf1108 /length=3459965 /lengthwogaps=3165538	bmo-miR-31-5p	2647687	2647680	1899-12-31 07:00:01	0	-10.3	-5.9	-4.4	-58.18	-44.2	-13.97	3.67
nscaf1649 /length=25342 /lengthwogaps=25342	bmo-miR-31-5p	6888	6882	1899-12-31 06:00:00	0	-17.81	-8.5	-9.31	-52.7	-44.2	-8.49	-9.31
nscaf1071 /length=1318628 /lengthwogaps=1232241	bmo-miR-31-5p	1100490	1100484	1899-12-31 06:00:00	0	-19.3	-8	-11.3	-58.55	-44.19	-14.35	-4.94
nscaf1681 /length=5888100 /lengthwogaps=5377136	bmo-miR-31-5p	5804810	5804802	1899-12-31 08:00:00	0	-16	-10.6	-5.4	-56.02	-44.19	-11.82	-4.17
nscaf1071 /length=1318628 /lengthwogaps=1232241	bmo-miR-31-5p	493587	493579	1899-12-31 08:01:01	0	-14.7	-5.4	-9.3	-57.88	-44.18	-13.69	-1
nscaf1108 /length=3459965 /lengthwogaps=3165538	bmo-miR-31-5p	3098794	3098786	1899-12-31 08:01:00	0	-20.5	-7.1	-13.4	-54.5	-44.18	-10.32	-10.17
nscaf1531 /length=77564 /lengthwogaps=75130	bmo-miR-31-5p	47781	47775	1899-12-31 06:00:00	0	-14.9	-8	-6.9	-53.66	-44.15	-9.5	-5.39
nscaf1108 /length=3459965 /lengthwogaps=3165538	bmo-miR-31-5p	1406446	1406438	1899-12-31 08:01:01	0	-10.11	-4.2	-5.91	-48.35	-44.14	-4.21	-5.89
nscaf1108 /length=3459965 /lengthwogaps=3165538	bmo-miR-31-5p	2349878	2349870	1899-12-31 08:01:01	0	-15.8	-2.3	-13.5	-56.42	-44.13	-12.29	-3.5
nscaf1071 /length=1318628 /lengthwogaps=1232241	bmo-miR-31-5p	1153900	1153892	1899-12-31 08:01:01	0	-6.35	-4.2	-2.15	-51.74	-44.12	-7.61	1.26
nscaf1108 /length=3459965 /lengthwogaps=3165538	bmo-miR-31-5p	252071	252063	1899-12-31 08:01:00	0	-11.52	-6.5	-5.02	-52.06	-44.12	-7.93	-3.58
nscaf1108 /length=3459965 /lengthwogaps=3165538	bmo-miR-31-5p	1918222	1918216	1899-12-31 06:00:00	0	-13.9	-8.5	-5.4	-48.31	-44.11	-4.2	-9.69
nscaf1108 /length=3459965 /lengthwogaps=3165538	bmo-miR-31-5p	1304052	1304044	1899-12-31 08:01:00	0	-19.6	-6.9	-12.7	-59.08	-44.1	-14.97	-4.62
nscaf125 /length=388166 /lengthwogaps=315338	bmo-miR-31-5p	277028	277020	1899-12-31 08:01:00	0	-10.61	-6.5	-4.11	-50.56	-44.08	-6.48	-4.12
nscaf1108 /length=3459965 /lengthwogaps=3165538	bmo-miR-31-5p	1096833	1096825	1899-12-31 08:01:01	0	-14.75	-5.4	-9.35	-52.37	-44.07	-8.3	-6.44
nscaf1108 /length=3459965 /lengthwogaps=3165538	bmo-miR-31-5p	578332	578325	1899-12-31 07:00:01	0	-16.8	-6.8	-10	-53.88	-44.05	-9.83	-6.96
nscaf1071 /length=1318628 /lengthwogaps=1232241	bmo-miR-31-5p	410499	410492	1899-12-31 07:00:01	0	-11.71	-6.8	-4.91	-51.74	-44.02	-7.71	-3.99
nscaf1071 /length=1318628 /lengthwogaps=1232241	bmo-miR-31-5p	739025	739019	1899-12-31 06:00:00	0	-16	-8	-8	-64.83	-44.02	-20.8	4.8
nscaf1108 /length=3459965 /lengthwogaps=3165538	bmo-miR-31-5p	2055012	2055006	1899-12-31 06:00:00	0	-14.3	-8	-6.3	-55.62	-44.01	-11.6	-2.69
nscaf1071 /length=1318628 /lengthwogaps=1232241	bmo-miR-31-5p	429912	429904	1899-12-31 08:01:01	0	-14.7	-5.4	-9.3	-58	-43.97	-14.03	-0.66
nscaf1108 /length=3459965 /lengthwogaps=3165538	bmo-miR-31-5p	1446498	1446490	1899-12-31 08:01:01	0	-14.7	-5.4	-9.3	-54.74	-43.97	-10.76	-3.93
nscaf1108 /length=3459965 /lengthwogaps=3165538	bmo-miR-31-5p	1259895	1259889	1899-12-31 06:00:00	0	-15	-8	-7	-55.31	-43.96	-11.34	-3.65
nscaf1071 /length=1318628 /lengthwogaps=1232241	bmo-miR-31-5p	374836	374828	1899-12-31 08:01:01	0	-17.61	-5.4	-12.21	-58.84	-43.95	-14.88	-2.72
nscaf1108 /length=3459965 /lengthwogaps=3165538	bmo-miR-31-5p	1118387	1118379	1899-12-31 08:00:01	0	-22.31	-8.9	-13.41	-63.86	-43.93	-19.93	-2.37
nscaf1144 /length=14425 /lengthwogaps=14425	bmo-miR-31-5p	12203	12195	1899-12-31 08:01:01	0	-14.7	-5.4	-9.3	-54.44	-43.9	-10.54	-4.15
nscaf1071 /length=1318628 /lengthwogaps=1232241	bmo-miR-31-5p	301402	301395	1899-12-31 07:00:01	0	-10.3	-5.9	-4.4	-57.78	-43.88	-13.9	3.6
nscaf1071 /length=1318628 /lengthwogaps=1232241	bmo-miR-31-5p	622733	622725	1899-12-31 08:01:01	0	-15.2	-5.4	-9.8	-59.09	-43.88	-15.2	0.0042
nscaf1108 /length=3459965 /lengthwogaps=3165538	bmo-miR-31-5p	173280	173273	1899-12-31 07:00:01	0	-12.84	-5.9	-6.94	-52.85	-43.88	-8.97	-3.86
nscaf1681 /length=5888100 /lengthwogaps=5377136	bmo-miR-31-5p	5766510	5766504	1899-12-31 06:00:00	0	-19.3	-8	-11.3	-51.81	-43.85	-7.95	-11.34
nscaf1108 /length=3459965 /lengthwogaps=3165538	bmo-miR-31-5p	3272246	3272238	1899-12-31 08:01:00	0	-12.79	-6.6	-6.19	-53.62	-43.83	-9.78	-3
nscaf1323 /length=21958 /lengthwogaps=21958	bmo-miR-31-5p	4189	4181	1899-12-31 08:01:01	0	-14.81	-4.3	-10.51	-55.55	-43.82	-11.73	-3.07
nscaf125 /length=388166 /lengthwogaps=315338	bmo-miR-31-5p	196111	196104	1899-12-31 07:00:01	0	-11.9	-5.9	-6	-53.12	-43.81	-9.31	-2.58
nscaf1289 /length=99776 /lengthwogaps=93690	bmo-miR-31-5p	69937	69929	1899-12-31 08:01:01	0	-12.3	-5.4	-6.9	-59.21	-43.81	-15.4	3.1
nscaf1108 /length=3459965 /lengthwogaps=3165538	bmo-miR-31-5p	107433	107425	1899-12-31 08:01:01	0	-8.7	-5.4	-3.3	-52.86	-43.8	-9.06	0.36
nscaf1108 /length=3459965 /lengthwogaps=3165538	bmo-miR-31-5p	833373	833365	1899-12-31 08:01:01	0	-9.5	-2.3	-7.2	-50.89	-43.8	-7.09	-2.4
nscaf125 /length=388166 /lengthwogaps=315338	bmo-miR-31-5p	265599	265593	1899-12-31 06:00:00	0	-14	-8	-6	-57.59	-43.8	-13.79	-0.2
nscaf1289 /length=99776 /lengthwogaps=93690	bmo-miR-31-5p	81775	81767	1899-12-31 08:01:01	0	-16.9	-5.4	-11.5	-53.94	-43.79	-10.15	-6.74
nscaf1071 /length=1318628 /lengthwogaps=1232241	bmo-miR-31-5p	700694	700686	1899-12-31 08:01:00	0	-17.4	-7.9	-9.5	-56.92	-43.78	-13.14	-4.25
nscaf1186 /length=2129 /lengthwogaps=2129	bmo-miR-31-5p	578	570	1899-12-31 08:01:01	0	-12.2	-5.4	-6.8	-52.88	-43.76	-9.12	-3.07
nscaf1071 /length=1318628 /lengthwogaps=1232241	bmo-miR-31-5p	1094346	1094338	1899-12-31 08:00:01	0	-18.8	-9.5	-9.3	-54.02	-43.75	-10.26	-8.53
nscaf1071 /length=1318628 /lengthwogaps=1232241	bmo-miR-31-5p	576401	576393	1899-12-31 08:01:01	0	-14.71	-4.8	-9.91	-56.45	-43.75	-12.69	-2.01
nscaf1108 /length=3459965 /lengthwogaps=3165538	bmo-miR-31-5p	2186121	2186113	1899-12-31 08:01:01	0	-14.7	-5.4	-9.3	-54.45	-43.75	-10.69	-4
nscaf1108 /length=3459965 /lengthwogaps=3165538	bmo-miR-31-5p	2550894	2550886	1899-12-31 08:01:01	0	-12.5	-4.8	-7.7	-52.61	-43.75	-8.85	-3.64
nscaf125 /length=388166 /lengthwogaps=315338	bmo-miR-31-5p	58891	58883	1899-12-31 08:01:01	0	-14.7	-5.4	-9.3	-54.81	-43.75	-11.05	-3.64
nscaf128 /length=9156 /lengthwogaps=8843	bmo-miR-31-5p	2705	2697	1899-12-31 08:01:01	0	-11.9	-5.4	-6.5	-55.25	-43.74	-11.5	-0.39
nscaf1071 /length=1318628 /lengthwogaps=1232241	bmo-miR-31-5p	681429	681421	1899-12-31 08:00:01	0	-16.4	-9.5	-6.9	-49.56	-43.73	-5.82	-10.57
nscaf1108 /length=3459965 /lengthwogaps=3165538	bmo-miR-31-5p	335533	335527	1899-12-31 06:00:00	0	-16.79	-7.6	-9.19	-53.63	-43.72	-9.91	-6.87
nscaf1681 /length=5888100 /lengthwogaps=5377136	bmo-miR-31-5p	5872141	5872135	1899-12-31 06:00:00	0	-19.3	-8	-11.3	-58.35	-43.71	-14.63	-4.66
nscaf1299 /length=357319 /lengthwogaps=234257	bmo-miR-31-5p	31263	31256	1899-12-31 07:00:00	0	-15	-9.4	-5.6	-53.49	-43.7	-9.78	-5.21
nscaf1071 /length=1318628 /lengthwogaps=1232241	bmo-miR-31-5p	796484	796477	1899-12-31 07:00:01	0	-8.7	-5.9	-2.8	-54.65	-43.69	-10.96	2.26
nscaf1108 /length=3459965 /lengthwogaps=3165538	bmo-miR-31-5p	605758	605751	1899-12-31 07:00:00	0	-21.4	-9.4	-12	-51.92	-43.69	-8.23	-13.16
nscaf125 /length=388166 /lengthwogaps=315338	bmo-miR-31-5p	3954	3946	1899-12-31 08:01:01	0	-11.9	-3.3	-8.6	-49.07	-43.68	-5.39	-6.5
nscaf1108 /length=3459965 /lengthwogaps=3165538	bmo-miR-31-5p	1352696	1352688	1899-12-31 08:01:01	0	-9.2	-4.8	-4.4	-50.72	-43.67	-7.04	-2.15
nscaf1071 /length=1318628 /lengthwogaps=1232241	bmo-miR-31-5p	770074	770066	1899-12-31 08:01:01	0	-8.95	-4.2	-4.75	-46.55	-43.63	-2.91	-6.03
nscaf1071 /length=1318628 /lengthwogaps=1232241	bmo-miR-31-5p	591347	591339	1899-12-31 08:01:01	0	-14.7	-5.4	-9.3	-60.27	-43.62	-16.65	1.95
nscaf1108 /length=3459965 /lengthwogaps=3165538	bmo-miR-31-5p	2445478	2445470	1899-12-31 08:01:01	0	-16.3	-5.4	-10.9	-57.97	-43.62	-14.34	-1.95
nscaf1108 /length=3459965 /lengthwogaps=3165538	bmo-miR-31-5p	3190428	3190420	1899-12-31 08:01:01	0	-8.1	-1.6	-6.5	-50.56	-43.62	-6.94	-1.15
nscaf1108 /length=3459965 /lengthwogaps=3165538	bmo-miR-31-5p	74554	74546	1899-12-31 08:01:01	0	-14.7	-5.4	-9.3	-58.8	-43.61	-15.18	0.48
nscaf1681 /length=5888100 /lengthwogaps=5377136	bmo-miR-31-5p	5824485	5824479	1899-12-31 06:00:00	0	-15.4	-8	-7.4	-51.6	-43.59	-8.01	-7.38
nscaf125 /length=388166 /lengthwogaps=315338	bmo-miR-31-5p	365375	365367	1899-12-31 08:01:01	0	-12.4	-5.4	-7	-64.23	-43.57	-20.66	8.26
nscaf1681 /length=5888100 /lengthwogaps=5377136	bmo-miR-31-5p	5849395	5849387	1899-12-31 08:01:00	0	-12.62	-7.1	-5.52	-51.43	-43.57	-7.85	-4.76
nscaf1071 /length=1318628 /lengthwogaps=1232241	bmo-miR-31-5p	766023	766015	1899-12-31 08:01:01	0	-10.87	-5.3	-5.57	-61.07	-43.56	-17.51	6.64
nscaf1108 /length=3459965 /lengthwogaps=3165538	bmo-miR-31-5p	2483039	2483031	1899-12-31 08:01:01	0	-7.77	-4.8	-2.97	-47.5	-43.56	-3.94	-3.82
nscaf1289 /length=99776 /lengthwogaps=93690	bmo-miR-31-5p	24309	24301	1899-12-31 08:01:00	0	-10.2	-4.9	-5.3	-49.99	-43.56	-6.43	-3.76
nscaf1108 /length=3459965 /lengthwogaps=3165538	bmo-miR-31-5p	217358	217351	1899-12-31 07:00:01	0	-13.72	-6.8	-6.92	-52.54	-43.55	-8.99	-4.72
nscaf1108 /length=3459965 /lengthwogaps=3165538	bmo-miR-31-5p	919972	919964	1899-12-31 08:01:01	0	-15.2	-3.9	-11.3	-60.66	-43.54	-17.11	1.91
nscaf1071 /length=1318628 /lengthwogaps=1232241	bmo-miR-31-5p	855155	855147	1899-12-31 08:01:00	0	-12.31	-4.2	-8.11	-50.91	-43.53	-7.37	-4.93
nscaf1681 /length=5888100 /lengthwogaps=5377136	bmo-miR-31-5p	5789198	5789190	1899-12-31 08:01:01	0	-13.1	-4.2	-8.9	-67.5	-43.53	-23.96	10.86
nscaf1108 /length=3459965 /lengthwogaps=3165538	bmo-miR-31-5p	2306877	2306869	1899-12-31 08:01:01	0	-16.2	-4.2	-12	-57.44	-43.52	-13.92	-2.27
nscaf1108 /length=3459965 /lengthwogaps=3165538	bmo-miR-31-5p	3208342	3208336	1899-12-31 06:00:00	0	-19.3	-8	-11.3	-59.42	-43.51	-15.91	-3.38
nscaf1108 /length=3459965 /lengthwogaps=3165538	bmo-miR-31-5p	3379845	3379837	1899-12-31 08:01:01	0	-11.81	-5.4	-6.41	-53.08	-43.51	-9.56	-2.24
nscaf15 /length=30234 /lengthwogaps=26690	bmo-miR-31-5p	18924	18916	1899-12-31 08:00:01	0	-12.6	-9.5	-3.1	-57.55	-43.51	-14.04	1.44
nscaf1108 /length=3459965 /lengthwogaps=3165538	bmo-miR-31-5p	2310987	2310979	1899-12-31 08:01:00	0	-12.85	-4.9	-7.95	-55.26	-43.5	-11.75	-1.09
nscaf1108 /length=3459965 /lengthwogaps=3165538	bmo-miR-31-5p	868742	868734	1899-12-31 08:01:01	0	-10.2	-4.8	-5.4	-49.96	-43.49	-6.47	-3.72
nscaf1108 /length=3459965 /lengthwogaps=3165538	bmo-miR-31-5p	3188677	3188670	1899-12-31 07:00:01	0	-9.4	-6.8	-2.6	-50.5	-43.48	-7.02	-2.37
nscaf1531 /length=77564 /lengthwogaps=75130	bmo-miR-31-5p	31690	31683	1899-12-31 07:00:01	0	-16.6	-7.4	-9.2	-53.84	-43.48	-10.36	-6.23
nscaf1071 /length=1318628 /lengthwogaps=1232241	bmo-miR-31-5p	401355	401347	1899-12-31 08:01:01	0	-9	-3.9	-5.1	-49.86	-43.47	-6.38	-2.61
nscaf1108 /length=3459965 /lengthwogaps=3165538	bmo-miR-31-5p	2232375	2232368	1899-12-31 07:00:00	0	-16.32	-9.4	-6.92	-47.91	-43.47	-4.43	-11.88
nscaf1485 /length=43559 /lengthwogaps=42665	bmo-miR-31-5p	39404	39398	1899-12-31 06:00:00	0	-14.3	-8	-6.3	-55.68	-43.47	-12.2	-2.09
nscaf1108 /length=3459965 /lengthwogaps=3165538	bmo-miR-31-5p	2032830	2032823	1899-12-31 07:00:01	0	-10.9	-5.9	-5	-48.43	-43.46	-4.97	-5.92
nscaf1554 /length=4844 /lengthwogaps=4302	bmo-miR-31-5p	3478	3470	1899-12-31 08:00:01	0	-13.9	-8.9	-5	-68.92	-43.46	-25.46	11.56
nscaf1071 /length=1318628 /lengthwogaps=1232241	bmo-miR-31-5p	120078	120070	1899-12-31 08:00:01	0	-18.8	-9.5	-9.3	-58.82	-43.45	-15.36	-3.43
nscaf1108 /length=3459965 /lengthwogaps=3165538	bmo-miR-31-5p	966033	966027	1899-12-31 06:00:00	0	-18.3	-8	-10.3	-64.25	-43.45	-20.79	2.49
nscaf1108 /length=3459965 /lengthwogaps=3165538	bmo-miR-31-5p	1448555	1448549	1899-12-31 06:00:00	0	-14.3	-8	-6.3	-56.53	-43.44	-13.08	-1.21
nscaf1071 /length=1318628 /lengthwogaps=1232241	bmo-miR-31-5p	921894	921886	1899-12-31 08:01:01	0	-14.7	-5.4	-9.3	-55.67	-43.43	-12.23	-2.46
nscaf1108 /length=3459965 /lengthwogaps=3165538	bmo-miR-31-5p	2572106	2572098	1899-12-31 08:01:01	0	-13.7	-4.8	-8.9	-55.12	-43.43	-11.68	-2.01
nscaf1299 /length=357319 /lengthwogaps=234257	bmo-miR-31-5p	63371	63363	1899-12-31 08:01:01	0	-15.74	-4.8	-10.94	-53.78	-43.42	-10.35	-5.38
nscaf1108 /length=3459965 /lengthwogaps=3165538	bmo-miR-31-5p	1216509	1216503	1899-12-31 06:00:00	0	-15.1	-8	-7.1	-58.05	-43.41	-14.63	-0.46
nscaf125 /length=388166 /lengthwogaps=315338	bmo-miR-31-5p	79865	79859	1899-12-31 06:00:00	0	-13.73	-8	-5.73	-52.07	-43.41	-8.65	-5.07
nscaf128 /length=9156 /lengthwogaps=8843	bmo-miR-31-5p	8887	8879	1899-12-31 08:01:01	0	-9.5	-4.2	-5.3	-48.18	-43.41	-4.77	-4.72
nscaf1071 /length=1318628 /lengthwogaps=1232241	bmo-miR-31-5p	295069	295061	1899-12-31 08:01:01	0	-14.7	-5.4	-9.3	-58.69	-43.4	-15.29	0.59
nscaf1071 /length=1318628 /lengthwogaps=1232241	bmo-miR-31-5p	623650	623644	1899-12-31 06:00:00	0	-14	-8	-6	-59.02	-43.4	-15.62	1.62
nscaf1108 /length=3459965 /lengthwogaps=3165538	bmo-miR-31-5p	1853818	1853810	1899-12-31 08:00:01	0	-18.2	-8.9	-9.3	-53.59	-43.39	-10.2	-7.99
nscaf1041 /length=9249 /lengthwogaps=9239	bmo-miR-31-5p	7983	7975	1899-12-31 08:01:01	0	-14.7	-5.4	-9.3	-59.12	-43.37	-15.75	1.05
nscaf1071 /length=1318628 /lengthwogaps=1232241	bmo-miR-31-5p	620883	620875	1899-12-31 08:01:01	0	-12.6	-5	-7.6	-51.58	-43.37	-8.21	-4.38
nscaf1071 /length=1318628 /lengthwogaps=1232241	bmo-miR-31-5p	116667	116661	1899-12-31 06:00:00	0	-14.7	-8.5	-6.2	-53.17	-43.36	-9.8	-4.89
nscaf1108 /length=3459965 /lengthwogaps=3165538	bmo-miR-31-5p	2503097	2503091	1899-12-31 06:00:00	0	-14.3	-8	-6.3	-58.68	-43.36	-15.31	1.01
nscaf1071 /length=1318628 /lengthwogaps=1232241	bmo-miR-31-5p	529224	529216	1899-12-31 08:01:01	0	-8.2	-4.2	-4	-46.46	-43.34	-3.11	-5.08
nscaf1108 /length=3459965 /lengthwogaps=3165538	bmo-miR-31-5p	1706859	1706852	1899-12-31 07:00:01	0	-11.65	-5.9	-5.75	-55.38	-43.34	-12.04	0.38
nscaf120 /length=38383 /lengthwogaps=37166	bmo-miR-31-5p	37049	37041	1899-12-31 08:01:00	0	-14.6	-7.4	-7.2	-54.62	-43.34	-11.28	-3.31
nscaf125 /length=388166 /lengthwogaps=315338	bmo-miR-31-5p	236138	236132	1899-12-31 06:00:00	0	-15.5	-8	-7.5	-55.78	-43.33	-12.45	-3.04
nscaf125 /length=388166 /lengthwogaps=315338	bmo-miR-31-5p	73691	73685	1899-12-31 06:00:00	0	-14.86	-8	-6.86	-53.11	-43.33	-9.77	-5.08
nscaf1108 /length=3459965 /lengthwogaps=3165538	bmo-miR-31-5p	1516242	1516236	1899-12-31 06:00:00	0	-16.6	-8	-8.6	-56.79	-43.32	-13.47	-3.12
nscaf1108 /length=3459965 /lengthwogaps=3165538	bmo-miR-31-5p	259783	259776	1899-12-31 07:00:01	0	-11.93	-7.4	-4.53	-50.21	-43.32	-6.89	-5.03
nscaf1407 /length=2831 /lengthwogaps=2831	bmo-miR-31-5p	1685	1677	1899-12-31 08:01:00	0	-9.6	-4.9	-4.7	-45.86	-43.31	-2.54	-7.05
nscaf1108 /length=3459965 /lengthwogaps=3165538	bmo-miR-31-5p	2445228	2445220	1899-12-31 08:01:00	0	-14.5	-6.9	-7.6	-52.2	-43.3	-8.89	-5.6
nscaf1108 /length=3459965 /lengthwogaps=3165538	bmo-miR-31-5p	1590111	1590104	1899-12-31 07:00:01	0	-14.14	-6.8	-7.34	-50.79	-43.29	-7.49	-6.64
nscaf1108 /length=3459965 /lengthwogaps=3165538	bmo-miR-31-5p	197588	197581	1899-12-31 07:00:00	0	-18	-8.5	-9.5	-56.48	-43.29	-13.19	-4.8
nscaf1071 /length=1318628 /lengthwogaps=1232241	bmo-miR-31-5p	1176969	1176961	1899-12-31 08:01:01	0	-9.3	-2.2	-7.1	-55.28	-43.27	-12.01	2.71
nscaf1071 /length=1318628 /lengthwogaps=1232241	bmo-miR-31-5p	1297871	1297863	1899-12-31 08:01:01	0	-16.2	-5.4	-10.8	-61.49	-43.27	-18.21	2.01
nscaf1533 /length=26432 /lengthwogaps=25396	bmo-miR-31-5p	11672	11664	1899-12-31 08:01:01	0	-12	-5.4	-6.6	-59.48	-43.26	-16.21	4.21
nscaf1108 /length=3459965 /lengthwogaps=3165538	bmo-miR-31-5p	1591118	1591110	1899-12-31 08:01:00	0	-10.7	-7.4	-3.3	-50.21	-43.25	-6.95	-3.74
nscaf1108 /length=3459965 /lengthwogaps=3165538	bmo-miR-31-5p	2312560	2312552	1899-12-31 08:01:01	0	-12.2	-4.8	-7.4	-53.69	-43.25	-10.44	-1.75
nscaf1108 /length=3459965 /lengthwogaps=3165538	bmo-miR-31-5p	941178	941170	1899-12-31 08:01:01	0	-11.2	-2.2	-9	-52.81	-43.25	-9.56	-1.63
nscaf1071 /length=1318628 /lengthwogaps=1232241	bmo-miR-31-5p	389488	389480	1899-12-31 08:01:01	0	-8.86	-4.5	-4.36	-52.13	-43.24	-8.88	0.029
nscaf1071 /length=1318628 /lengthwogaps=1232241	bmo-miR-31-5p	391240	391232	1899-12-31 08:01:01	0	-8.86	-4.5	-4.36	-52.13	-43.24	-8.88	0.029
nscaf1108 /length=3459965 /lengthwogaps=3165538	bmo-miR-31-5p	1625611	1625604	1899-12-31 07:00:01	0	-9.41	-6.8	-2.61	-47.7	-43.24	-4.45	-4.95
nscaf1108 /length=3459965 /lengthwogaps=3165538	bmo-miR-31-5p	2677974	2677968	1899-12-31 06:00:00	0	-14.3	-8	-6.3	-54.73	-43.23	-11.49	-2.8
nscaf1531 /length=77564 /lengthwogaps=75130	bmo-miR-31-5p	7205	7197	1899-12-31 08:01:01	0	-12.17	-4.8	-7.37	-49.62	-43.23	-6.38	-5.78
nscaf1299 /length=357319 /lengthwogaps=234257	bmo-miR-31-5p	62858	62852	1899-12-31 06:00:00	0	-19	-8.5	-10.5	-54.9	-43.21	-11.68	-7.31
nscaf1071 /length=1318628 /lengthwogaps=1232241	bmo-miR-31-5p	443222	443214	1899-12-31 08:01:01	0	-8.5	-2.2	-6.3	-51.39	-43.18	-8.2	-0.29
nscaf1108 /length=3459965 /lengthwogaps=3165538	bmo-miR-31-5p	2887289	2887282	1899-12-31 07:00:01	0	-10.3	-5.9	-4.4	-54.95	-43.18	-11.77	1.47
nscaf1071 /length=1318628 /lengthwogaps=1232241	bmo-miR-31-5p	938345	938338	1899-12-31 07:00:01	0	-10	-6.8	-3.2	-50.76	-43.17	-7.58	-2.41
nscaf1108 /length=3459965 /lengthwogaps=3165538	bmo-miR-31-5p	2460645	2460638	1899-12-31 07:00:00	0	-18	-8.5	-9.5	-50.29	-43.16	-7.13	-10.86
nscaf1071 /length=1318628 /lengthwogaps=1232241	bmo-miR-31-5p	317576	317569	1899-12-31 07:00:01	0	-10.64	-5.9	-4.74	-53.58	-43.14	-10.44	-0.19
nscaf1071 /length=1318628 /lengthwogaps=1232241	bmo-miR-31-5p	733826	733818	1899-12-31 08:01:01	0	-14.9	-5.4	-9.5	-58.4	-43.14	-15.25	0.35
nscaf1071 /length=1318628 /lengthwogaps=1232241	bmo-miR-31-5p	1128693	1128685	1899-12-31 08:01:01	0	-12.3	-1.6	-10.7	-48.71	-43.12	-5.59	-6.7
nscaf1108 /length=3459965 /lengthwogaps=3165538	bmo-miR-31-5p	1406742	1406734	1899-12-31 08:01:01	0	-10.11	-4.2	-5.91	-53.51	-43.11	-10.39	0.28
nscaf1071 /length=1318628 /lengthwogaps=1232241	bmo-miR-31-5p	1268502	1268494	1899-12-31 08:01:01	0	-14.7	-5.4	-9.3	-52.53	-43.1	-9.43	-5.26
nscaf1108 /length=3459965 /lengthwogaps=3165538	bmo-miR-31-5p	2247792	2247786	1899-12-31 06:00:00	0	-16.81	-8	-8.81	-52.43	-43.09	-9.33	-7.47
nscaf1071 /length=1318628 /lengthwogaps=1232241	bmo-miR-31-5p	851165	851157	1899-12-31 08:01:01	0	-14.5	-5.4	-9.1	-56.64	-43.08	-13.55	-0.94
nscaf1108 /length=3459965 /lengthwogaps=3165538	bmo-miR-31-5p	1406668	1406660	1899-12-31 08:01:01	0	-10.11	-4.2	-5.91	-53.51	-43.07	-10.43	0.32
nscaf1108 /length=3459965 /lengthwogaps=3165538	bmo-miR-31-5p	32603	32597	1899-12-31 06:00:00	0	-13.19	-8	-5.19	-52.37	-43.05	-9.32	-3.86
nscaf1108 /length=3459965 /lengthwogaps=3165538	bmo-miR-31-5p	3384499	3384491	1899-12-31 08:01:00	0	-15.5	-4.2	-11.3	-53.05	-43.05	-10	-5.49
nscaf125 /length=388166 /lengthwogaps=315338	bmo-miR-31-5p	287801	287793	1899-12-31 08:01:01	0	-13.92	-5.1	-8.82	-44.94	-43.05	-1.88	-12.03
nscaf1525 /length=41869 /lengthwogaps=18439	bmo-miR-31-5p	33850	33844	1899-12-31 06:00:00	0	-22	-8	-14	-53.26	-43.05	-10.2	-11.79
nscaf1071 /length=1318628 /lengthwogaps=1232241	bmo-miR-31-5p	1039258	1039250	1899-12-31 08:01:01	0	-12.44	-0.04	-12.4	-59.83	-43.04	-16.78	4.34
nscaf1299 /length=357319 /lengthwogaps=234257	bmo-miR-31-5p	89778	89770	1899-12-31 08:01:01	0	-13.18	-4.2	-8.98	-48.82	-43.04	-5.78	-7.39
nscaf1108 /length=3459965 /lengthwogaps=3165538	bmo-miR-31-5p	104371	104365	1899-12-31 06:00:00	0	-13.9	-7.6	-6.3	-55.29	-43.03	-12.26	-1.63
nscaf1108 /length=3459965 /lengthwogaps=3165538	bmo-miR-31-5p	1861655	1861647	1899-12-31 08:01:01	0	-14.7	-5.4	-9.3	-58.97	-43.03	-15.93	1.23
nscaf1071 /length=1318628 /lengthwogaps=1232241	bmo-miR-31-5p	370905	370897	1899-12-31 08:01:01	0	-10.5	-4.5	-6	-49.36	-43.02	-6.34	-4.15
nscaf1071 /length=1318628 /lengthwogaps=1232241	bmo-miR-31-5p	322232	322224	1899-12-31 08:01:01	0	-14.7	-5.4	-9.3	-53.47	-43	-10.47	-4.22
nscaf1108 /length=3459965 /lengthwogaps=3165538	bmo-miR-31-5p	1537181	1537175	1899-12-31 06:00:00	0	-14.8	-8.5	-6.3	-59.6	-43	-16.59	1.79
nscaf1071 /length=1318628 /lengthwogaps=1232241	bmo-miR-31-5p	1002397	1002389	1899-12-31 08:01:00	0	-12.8	-5.3	-7.5	-48.86	-42.99	-5.86	-6.93
nscaf1071 /length=1318628 /lengthwogaps=1232241	bmo-miR-31-5p	830148	830140	1899-12-31 08:01:01	0	-14.7	-5.4	-9.3	-54.82	-42.99	-11.82	-2.87
nscaf1108 /length=3459965 /lengthwogaps=3165538	bmo-miR-31-5p	2404061	2404053	1899-12-31 08:01:01	0	-14.7	-5.4	-9.3	-58.28	-42.99	-15.28	0.58
nscaf1108 /length=3459965 /lengthwogaps=3165538	bmo-miR-31-5p	1714923	1714917	1899-12-31 06:00:00	0	-14.3	-8	-6.3	-57.72	-42.98	-14.74	0.44
nscaf1108 /length=3459965 /lengthwogaps=3165538	bmo-miR-31-5p	891870	891862	1899-12-31 08:01:01	0	-11.91	-4.8	-7.11	-54.18	-42.98	-11.19	-0.71
nscaf1108 /length=3459965 /lengthwogaps=3165538	bmo-miR-31-5p	927427	927419	1899-12-31 08:01:01	0	-11.21	-4.8	-6.41	-51.48	-42.98	-8.5	-2.7
nscaf1108 /length=3459965 /lengthwogaps=3165538	bmo-miR-31-5p	1866737	1866729	1899-12-31 08:01:00	0	-16.2	-6.5	-9.7	-51.19	-42.97	-8.21	-7.98
nscaf1108 /length=3459965 /lengthwogaps=3165538	bmo-miR-31-5p	1644029	1644021	1899-12-31 08:01:01	0	-14.7	-5.4	-9.3	-54.19	-42.96	-11.22	-3.47
nscaf1108 /length=3459965 /lengthwogaps=3165538	bmo-miR-31-5p	605472	605464	1899-12-31 08:01:01	0	-13.2	-5.3	-7.9	-57.78	-42.96	-14.81	1.61
nscaf1108 /length=3459965 /lengthwogaps=3165538	bmo-miR-31-5p	1968729	1968721	1899-12-31 08:01:01	0	-17.4	-4.8	-12.6	-56.85	-42.95	-13.9	-3.49
nscaf1108 /length=3459965 /lengthwogaps=3165538	bmo-miR-31-5p	1868882	1868874	1899-12-31 08:01:01	0	-8.55	-4.2	-4.35	-44.42	-42.94	-1.48	-7.06
nscaf1108 /length=3459965 /lengthwogaps=3165538	bmo-miR-31-5p	3102957	3102950	1899-12-31 07:00:01	0	-10.2	-5.9	-4.3	-57.02	-42.94	-14.08	3.88
nscaf1108 /length=3459965 /lengthwogaps=3165538	bmo-miR-31-5p	1675694	1675686	1899-12-31 08:01:01	0	-13.7	-4.5	-9.2	-51.86	-42.93	-8.92	-4.77
nscaf1136 /length=28655 /lengthwogaps=12574	bmo-miR-31-5p	26185	26177	1899-12-31 08:01:00	0	-13.02	-6.9	-6.12	-54.04	-42.92	-11.12	-1.89
nscaf1108 /length=3459965 /lengthwogaps=3165538	bmo-miR-31-5p	2805974	2805966	1899-12-31 08:01:01	0	-16.3	-5.4	-10.9	-55.31	-42.9	-12.41	-3.88
nscaf1108 /length=3459965 /lengthwogaps=3165538	bmo-miR-31-5p	1939592	1939584	1899-12-31 08:01:01	0	-7.54	-2.3	-5.24	-44.95	-42.89	-2.06	-5.47
nscaf1108 /length=3459965 /lengthwogaps=3165538	bmo-miR-31-5p	3357259	3357251	1899-12-31 08:01:01	0	-18.1	-5.4	-12.7	-61.08	-42.89	-18.18	0.087
nscaf1108 /length=3459965 /lengthwogaps=3165538	bmo-miR-31-5p	294875	294867	1899-12-31 08:01:01	0	-11.42	-4.8	-6.62	-52.59	-42.87	-9.71	-1.7
nscaf1619 /length=48054 /lengthwogaps=15519	bmo-miR-31-5p	10873	10867	1899-12-31 06:00:00	0	-14.4	-8	-6.4	-59.26	-42.86	-16.4	2
nscaf1108 /length=3459965 /lengthwogaps=3165538	bmo-miR-31-5p	2473221	2473215	1899-12-31 06:00:00	0	-17.01	-7.6	-9.41	-56.21	-42.85	-13.35	-3.65
nscaf1071 /length=1318628 /lengthwogaps=1232241	bmo-miR-31-5p	99341	99333	1899-12-31 08:01:01	0	-12.53	-5.2	-7.33	-56.04	-42.84	-13.19	0.66
nscaf1071 /length=1318628 /lengthwogaps=1232241	bmo-miR-31-5p	1163817	1163810	1899-12-31 07:00:01	0	-8.36	-6.3	-2.06	-47.97	-42.83	-5.13	-3.22
nscaf1474 /length=1951 /lengthwogaps=1951	bmo-miR-31-5p	696	688	1899-12-31 08:01:01	0	-13.34	-5.4	-7.94	-52.65	-42.81	-9.83	-3.5
nscaf1071 /length=1318628 /lengthwogaps=1232241	bmo-miR-31-5p	771727	771719	1899-12-31 08:01:01	0	-7.25	-4.8	-2.45	-46.37	-42.79	-3.58	-3.66
nscaf1371 /length=22445 /lengthwogaps=18075	bmo-miR-31-5p	22364	22356	1899-12-31 08:01:00	0	-9.67	-4.4	-5.27	-45.71	-42.78	-2.92	-6.74
nscaf1071 /length=1318628 /lengthwogaps=1232241	bmo-miR-31-5p	471755	471749	1899-12-31 06:00:00	0	-17.5	-8	-9.5	-57.29	-42.77	-14.51	-2.98
nscaf1071 /length=1318628 /lengthwogaps=1232241	bmo-miR-31-5p	1208140	1208133	1899-12-31 07:00:01	0	-15	-5.9	-9.1	-52.4	-42.76	-9.63	-5.36
nscaf1071 /length=1318628 /lengthwogaps=1232241	bmo-miR-31-5p	141205	141198	1899-12-31 07:00:01	0	-10.8	-5.9	-4.9	-55.43	-42.75	-12.68	1.88
nscaf1108 /length=3459965 /lengthwogaps=3165538	bmo-miR-31-5p	3073790	3073782	1899-12-31 08:01:01	0	-11.84	-4.2	-7.64	-44.3	-42.75	-1.54	-10.29
nscaf1108 /length=3459965 /lengthwogaps=3165538	bmo-miR-31-5p	601305	601297	1899-12-31 08:01:00	0	-11.9	-6.5	-5.4	-51.69	-42.75	-8.93	-2.96
nscaf1071 /length=1318628 /lengthwogaps=1232241	bmo-miR-31-5p	1082556	1082548	1899-12-31 08:01:01	0	-14.7	-5.4	-9.3	-55.59	-42.74	-12.85	-1.84
nscaf1108 /length=3459965 /lengthwogaps=3165538	bmo-miR-31-5p	202646	202638	1899-12-31 08:01:01	0	-15.7	-5.4	-10.3	-54.79	-42.74	-12.04	-3.65
nscaf1108 /length=3459965 /lengthwogaps=3165538	bmo-miR-31-5p	2328110	2328102	1899-12-31 08:01:01	0	-12.3	-2.3	-10	-51.95	-42.74	-9.21	-3.08
nscaf1108 /length=3459965 /lengthwogaps=3165538	bmo-miR-31-5p	2417669	2417661	1899-12-31 08:01:01	0	-14.1	-5.4	-8.7	-55.19	-42.74	-12.45	-1.64
nscaf125 /length=388166 /lengthwogaps=315338	bmo-miR-31-5p	158012	158006	1899-12-31 06:00:00	0	-11.44	-8.5	-2.94	-48.96	-42.74	-6.21	-5.22
nscaf1108 /length=3459965 /lengthwogaps=3165538	bmo-miR-31-5p	960897	960889	1899-12-31 08:01:01	0	-14.7	-5.4	-9.3	-54.23	-42.72	-11.5	-3.19
nscaf1681 /length=5888100 /lengthwogaps=5377136	bmo-miR-31-5p	5751540	5751534	1899-12-31 06:00:00	0	-16.6	-8	-8.6	-58	-42.72	-15.28	-1.31
nscaf1071 /length=1318628 /lengthwogaps=1232241	bmo-miR-31-5p	60620	60612	1899-12-31 08:01:01	0	-14.7	-5.4	-9.3	-55.53	-42.71	-12.82	-1.88
nscaf1041 /length=9249 /lengthwogaps=9239	bmo-miR-31-5p	1295	1289	1899-12-31 06:00:00	0	-16.06	-8	-8.06	-51.24	-42.7	-8.53	-7.52
nscaf1108 /length=3459965 /lengthwogaps=3165538	bmo-miR-31-5p	1216108	1216102	1899-12-31 06:00:00	0	-17.5	-8	-9.5	-52.43	-42.7	-9.72	-7.77
nscaf1108 /length=3459965 /lengthwogaps=3165538	bmo-miR-31-5p	1418085	1418077	1899-12-31 08:01:01	0	-11.8	-4.8	-7	-51.03	-42.69	-8.33	-3.46
nscaf1108 /length=3459965 /lengthwogaps=3165538	bmo-miR-31-5p	1794141	1794133	1899-12-31 08:01:01	0	-14.7	-5.4	-9.3	-56.36	-42.69	-13.67	-1.02
nscaf1108 /length=3459965 /lengthwogaps=3165538	bmo-miR-31-5p	277333	277325	1899-12-31 08:01:00	0	-13.1	-7.4	-5.7	-48.78	-42.68	-6.09	-7
nscaf1108 /length=3459965 /lengthwogaps=3165538	bmo-miR-31-5p	1977743	1977735	1899-12-31 08:01:01	0	-12.7	-5.4	-7.3	-58.59	-42.67	-15.91	3.21
nscaf1108 /length=3459965 /lengthwogaps=3165538	bmo-miR-31-5p	136076	136068	1899-12-31 08:01:01	0	-14.7	-5.4	-9.3	-59.05	-42.66	-16.39	1.69
nscaf1108 /length=3459965 /lengthwogaps=3165538	bmo-miR-31-5p	9078	9070	1899-12-31 08:01:01	0	-11.6	-4.3	-7.3	-50.56	-42.66	-7.9	-3.69
nscaf125 /length=388166 /lengthwogaps=315338	bmo-miR-31-5p	131198	131190	1899-12-31 08:01:01	0	-15.42	-1.8	-13.62	-48.14	-42.66	-5.47	-9.94
nscaf1108 /length=3459965 /lengthwogaps=3165538	bmo-miR-31-5p	1169204	1169196	1899-12-31 08:01:01	0	-14.7	-5.4	-9.3	-54.98	-42.65	-12.32	-2.37
nscaf1681 /length=5888100 /lengthwogaps=5377136	bmo-miR-31-5p	5789311	5789303	1899-12-31 08:01:01	0	-14.41	-5.4	-9.01	-54.02	-42.65	-11.36	-3.04
nscaf1108 /length=3459965 /lengthwogaps=3165538	bmo-miR-31-5p	2076407	2076399	1899-12-31 08:01:01	0	-14.7	-5.4	-9.3	-57.73	-42.64	-15.08	0.38
nscaf1071 /length=1318628 /lengthwogaps=1232241	bmo-miR-31-5p	60378	60370	1899-12-31 08:01:00	0	-11.84	-7.9	-3.94	-52.79	-42.63	-10.16	-1.67
nscaf1108 /length=3459965 /lengthwogaps=3165538	bmo-miR-31-5p	2473895	2473887	1899-12-31 08:01:01	0	-14.9	-5.4	-9.5	-51.34	-42.57	-8.77	-6.12
nscaf120 /length=38383 /lengthwogaps=37166	bmo-miR-31-5p	19634	19626	1899-12-31 08:01:01	0	-16.9	-5	-11.9	-53.64	-42.55	-11.09	-5.8
nscaf125 /length=388166 /lengthwogaps=315338	bmo-miR-31-5p	152176	152168	1899-12-31 08:01:01	0	-17.7	-4.8	-12.9	-60.02	-42.54	-17.48	-0.21
nscaf1071 /length=1318628 /lengthwogaps=1232241	bmo-miR-31-5p	125021	125013	1899-12-31 08:01:01	0	-14.05	-5.3	-8.75	-49.93	-42.52	-7.41	-6.63
nscaf1108 /length=3459965 /lengthwogaps=3165538	bmo-miR-31-5p	3166907	3166899	1899-12-31 08:01:01	0	-12	-2.8	-9.2	-57.27	-42.51	-14.75	2.75
nscaf1108 /length=3459965 /lengthwogaps=3165538	bmo-miR-31-5p	1007219	1007212	1899-12-31 07:00:01	0	-10.9	-5.9	-5	-57.05	-42.5	-14.55	3.65
nscaf1108 /length=3459965 /lengthwogaps=3165538	bmo-miR-31-5p	352924	352916	1899-12-31 08:01:01	0	-14.7	-5.4	-9.3	-58.09	-42.5	-15.59	0.89
nscaf1619 /length=48054 /lengthwogaps=15519	bmo-miR-31-5p	4974	4968	1899-12-31 06:00:00	0	-14.3	-8	-6.3	-57.09	-42.5	-14.59	0.29
nscaf1108 /length=3459965 /lengthwogaps=3165538	bmo-miR-31-5p	123672	123664	1899-12-31 08:01:01	0	-13.37	-4.5	-8.87	-54.62	-42.49	-12.13	-1.23
nscaf1108 /length=3459965 /lengthwogaps=3165538	bmo-miR-31-5p	2063974	2063966	1899-12-31 08:01:01	0	-12.2	-4.8	-7.4	-60.86	-42.48	-18.37	6.17
nscaf1071 /length=1318628 /lengthwogaps=1232241	bmo-miR-31-5p	30357	30350	1899-12-31 07:00:01	0	-10.4	-5.9	-4.5	-50.97	-42.47	-8.5	-1.89
nscaf1299 /length=357319 /lengthwogaps=234257	bmo-miR-31-5p	96389	96381	1899-12-31 08:01:01	0	-8.95	-2.2	-6.75	-53.26	-42.47	-10.79	1.84
nscaf1108 /length=3459965 /lengthwogaps=3165538	bmo-miR-31-5p	2753591	2753583	1899-12-31 08:01:01	0	-6.85	-4.2	-2.65	-45.17	-42.45	-2.72	-4.12
nscaf1108 /length=3459965 /lengthwogaps=3165538	bmo-miR-31-5p	246247	246239	1899-12-31 08:01:01	0	-16.6	-5.4	-11.2	-55.03	-42.42	-12.61	-3.98
nscaf1299 /length=357319 /lengthwogaps=234257	bmo-miR-31-5p	328070	328062	1899-12-31 08:01:01	0	-9.4	-4.2	-5.2	-49.96	-42.42	-7.53	-1.86
nscaf1071 /length=1318628 /lengthwogaps=1232241	bmo-miR-31-5p	1058436	1058429	1899-12-31 07:00:01	0	-15.6	-6.3	-9.3	-48.37	-42.41	-5.95	-9.64
nscaf1071 /length=1318628 /lengthwogaps=1232241	bmo-miR-31-5p	999475	999469	1899-12-31 06:00:00	0	-13.64	-8	-5.64	-57.2	-42.41	-14.79	1.15
nscaf1108 /length=3459965 /lengthwogaps=3165538	bmo-miR-31-5p	2069708	2069700	1899-12-31 08:01:01	0	-8.1	-4.8	-3.3	-48.61	-42.41	-6.2	-1.89
nscaf1071 /length=1318628 /lengthwogaps=1232241	bmo-miR-31-5p	339952	339944	1899-12-31 08:01:01	0	-14.7	-5.4	-9.3	-53.1	-42.4	-10.69	-4
nscaf1299 /length=357319 /lengthwogaps=234257	bmo-miR-31-5p	52285	52277	1899-12-31 08:01:00	0	-15.4	-6.5	-8.9	-52.04	-42.4	-9.64	-5.75
nscaf1108 /length=3459965 /lengthwogaps=3165538	bmo-miR-31-5p	129109	129101	1899-12-31 08:01:01	0	-8.55	3.05	-11.6	-57.98	-42.39	-15.58	7.03
nscaf1108 /length=3459965 /lengthwogaps=3165538	bmo-miR-31-5p	989145	989137	1899-12-31 08:01:01	0	-14.7	-5.4	-9.3	-49.93	-42.38	-7.55	-7.14
nscaf1071 /length=1318628 /lengthwogaps=1232241	bmo-miR-31-5p	529215	529207	1899-12-31 08:01:01	0	-12	-4.2	-7.8	-48.18	-42.37	-5.8	-6.19
nscaf1071 /length=1318628 /lengthwogaps=1232241	bmo-miR-31-5p	545324	545318	1899-12-31 06:00:00	0	-13.3	-7.6	-5.7	-51.04	-42.37	-8.66	-4.63
nscaf1108 /length=3459965 /lengthwogaps=3165538	bmo-miR-31-5p	333788	333782	1899-12-31 06:00:00	0	-16.6	-8	-8.6	-55.05	-42.37	-12.68	-3.91
nscaf1108 /length=3459965 /lengthwogaps=3165538	bmo-miR-31-5p	863376	863369	1899-12-31 07:00:01	0	-13.45	-6.3	-7.15	-50.37	-42.37	-8	-5.44
nscaf1108 /length=3459965 /lengthwogaps=3165538	bmo-miR-31-5p	2272905	2272899	1899-12-31 06:00:00	0	-16.7	-8.5	-8.2	-50.41	-42.35	-8.05	-8.64
nscaf1108 /length=3459965 /lengthwogaps=3165538	bmo-miR-31-5p	2608956	2608949	1899-12-31 07:00:01	0	-12.7	-5.9	-6.8	-65.63	-42.33	-23.3	10.6
nscaf1108 /length=3459965 /lengthwogaps=3165538	bmo-miR-31-5p	1535195	1535189	1899-12-31 06:00:00	0	-13.19	-8	-5.19	-53.54	-42.32	-11.21	-1.97
nscaf1108 /length=3459965 /lengthwogaps=3165538	bmo-miR-31-5p	2154093	2154085	1899-12-31 08:01:01	0	-11.21	-4.8	-6.41	-49.39	-42.31	-7.08	-4.12
nscaf1108 /length=3459965 /lengthwogaps=3165538	bmo-miR-31-5p	2959264	2959256	1899-12-31 08:01:01	0	-13.8	-5.4	-8.4	-58.26	-42.31	-15.95	2.15
nscaf1108 /length=3459965 /lengthwogaps=3165538	bmo-miR-31-5p	2945945	2945937	1899-12-31 08:01:01	0	-11.6	-4.2	-7.4	-48.9	-42.28	-6.62	-4.97
nscaf1071 /length=1318628 /lengthwogaps=1232241	bmo-miR-31-5p	1315814	1315806	1899-12-31 08:01:01	0	-20.1	-2.7	-17.4	-49.98	-42.27	-7.7	-12.39
nscaf1071 /length=1318628 /lengthwogaps=1232241	bmo-miR-31-5p	292878	292872	1899-12-31 06:00:00	0	-14.3	-8	-6.3	-51.09	-42.27	-8.81	-5.48
nscaf1071 /length=1318628 /lengthwogaps=1232241	bmo-miR-31-5p	967636	967630	1899-12-31 06:00:00	0	-19.9	-8	-11.9	-57.49	-42.27	-15.21	-4.68
nscaf1108 /length=3459965 /lengthwogaps=3165538	bmo-miR-31-5p	2771882	2771875	1899-12-31 07:00:01	0	-11.46	-6.8	-4.66	-50.36	-42.27	-8.09	-3.36
nscaf1108 /length=3459965 /lengthwogaps=3165538	bmo-miR-31-5p	3405474	3405466	1899-12-31 08:01:01	0	-7.2	-2.7	-4.5	-51.27	-42.26	-9	1.8
nscaf1108 /length=3459965 /lengthwogaps=3165538	bmo-miR-31-5p	363910	363904	1899-12-31 06:00:00	0	-13.29	-8	-5.29	-51.81	-42.26	-9.54	-3.74
nscaf1108 /length=3459965 /lengthwogaps=3165538	bmo-miR-31-5p	78655	78647	1899-12-31 08:01:00	0	-7	-4.9	-2.1	-46.77	-42.25	-4.52	-2.47
nscaf1299 /length=357319 /lengthwogaps=234257	bmo-miR-31-5p	87425	87417	1899-12-31 08:01:01	0	-14.7	-5.4	-9.3	-53.42	-42.25	-11.17	-3.52
nscaf1108 /length=3459965 /lengthwogaps=3165538	bmo-miR-31-5p	3375430	3375422	1899-12-31 08:01:01	0	-15	-5.4	-9.6	-53.77	-42.23	-11.54	-3.45
nscaf1108 /length=3459965 /lengthwogaps=3165538	bmo-miR-31-5p	488596	488588	1899-12-31 08:01:01	0	-10.9	-5.1	-5.8	-49.98	-42.23	-7.74	-3.15
nscaf1299 /length=357319 /lengthwogaps=234257	bmo-miR-31-5p	45229	45221	1899-12-31 08:01:01	0	-11.01	-4.8	-6.21	-52.62	-42.22	-10.4	-0.6
nscaf1071 /length=1318628 /lengthwogaps=1232241	bmo-miR-31-5p	509235	509228	1899-12-31 07:00:01	0	-10.3	-5.9	-4.4	-55.64	-42.21	-13.43	3.13
nscaf1108 /length=3459965 /lengthwogaps=3165538	bmo-miR-31-5p	1418811	1418803	1899-12-31 08:01:01	0	-11.6	-5.4	-6.2	-58.29	-42.21	-16.07	4.47
nscaf1108 /length=3459965 /lengthwogaps=3165538	bmo-miR-31-5p	1096814	1096806	1899-12-31 08:01:01	0	-9.5	-2.2	-7.3	-50.27	-42.2	-8.06	-1.43
nscaf1299 /length=357319 /lengthwogaps=234257	bmo-miR-31-5p	309375	309367	1899-12-31 08:01:01	0	-11.4	-4.8	-6.6	-53.87	-42.2	-11.67	0.27
nscaf1071 /length=1318628 /lengthwogaps=1232241	bmo-miR-31-5p	481	473	1899-12-31 08:01:01	0	-11.1	-4.5	-6.6	-49.05	-42.19	-6.85	-4.24
nscaf1108 /length=3459965 /lengthwogaps=3165538	bmo-miR-31-5p	796009	796001	1899-12-31 08:01:01	0	-13.7	-4.8	-8.9	-53.15	-42.19	-10.95	-2.74
nscaf1071 /length=1318628 /lengthwogaps=1232241	bmo-miR-31-5p	954208	954201	1899-12-31 07:00:01	0	-10.3	-5.9	-4.4	-55.03	-42.18	-12.84	2.54
nscaf1108 /length=3459965 /lengthwogaps=3165538	bmo-miR-31-5p	2312501	2312495	1899-12-31 06:00:00	0	-18.8	-8.5	-10.3	-54.54	-42.18	-12.35	-6.44
nscaf1071 /length=1318628 /lengthwogaps=1232241	bmo-miR-31-5p	509194	509186	1899-12-31 08:01:01	0	-14.3	-5.4	-8.9	-55.75	-42.16	-13.59	-0.7
nscaf1108 /length=3459965 /lengthwogaps=3165538	bmo-miR-31-5p	2493229	2493221	1899-12-31 08:01:01	0	-12.6	-1.6	-11	-53.99	-42.16	-11.82	-0.77
nscaf1108 /length=3459965 /lengthwogaps=3165538	bmo-miR-31-5p	1394019	1394011	1899-12-31 08:01:01	0	-5.6	-1.6	-4	-48.51	-42.15	-6.35	0.75
nscaf1108 /length=3459965 /lengthwogaps=3165538	bmo-miR-31-5p	134226	134218	1899-12-31 08:01:00	0	-14	-4.8	-9.2	-49.76	-42.14	-7.61	-6.38
nscaf1108 /length=3459965 /lengthwogaps=3165538	bmo-miR-31-5p	2651646	2651639	1899-12-31 07:00:01	0	-12.89	-6.3	-6.59	-50.62	-42.14	-8.48	-4.4
nscaf1108 /length=3459965 /lengthwogaps=3165538	bmo-miR-31-5p	2677145	2677137	1899-12-31 08:01:00	0	-14.1	-7.9	-6.2	-53.56	-42.14	-11.41	-2.68
nscaf1071 /length=1318628 /lengthwogaps=1232241	bmo-miR-31-5p	330751	330744	1899-12-31 07:00:01	0	-13.6	-5.9	-7.7	-59.92	-42.13	-17.78	4.18
nscaf1108 /length=3459965 /lengthwogaps=3165538	bmo-miR-31-5p	299050	299042	1899-12-31 08:01:01	0	-10.8	-4.8	-6	-58.06	-42.13	-15.93	5.13
nscaf1169 /length=30096 /lengthwogaps=28607	bmo-miR-31-5p	22087	22079	1899-12-31 08:01:01	0	-13.76	-5.4	-8.36	-49.29	-42.13	-7.15	-6.6
nscaf1108 /length=3459965 /lengthwogaps=3165538	bmo-miR-31-5p	3238375	3238367	1899-12-31 08:01:01	0	-12.8	-4.5	-8.3	-51.41	-42.1	-9.31	-3.48
nscaf120 /length=38383 /lengthwogaps=37166	bmo-miR-31-5p	18409	18401	1899-12-31 08:01:01	0	-7.8	-2.7	-5.1	-48.81	-42.1	-6.7	-1.09
nscaf1566 /length=60675 /lengthwogaps=36591	bmo-miR-31-5p	15432	15424	1899-12-31 08:01:01	0	-8.31	-1.8	-6.51	-59.84	-42.1	-17.74	9.43
nscaf1108 /length=3459965 /lengthwogaps=3165538	bmo-miR-31-5p	1618900	1618892	1899-12-31 08:01:01	0	-14.7	-5.4	-9.3	-54.12	-42.09	-12.02	-2.67
nscaf1289 /length=99776 /lengthwogaps=93690	bmo-miR-31-5p	45912	45904	1899-12-31 08:01:01	0	-14.9	-4.8	-10.1	-53.28	-42.09	-11.19	-3.7
nscaf1108 /length=3459965 /lengthwogaps=3165538	bmo-miR-31-5p	1114024	1114016	1899-12-31 08:01:01	0	-12.6	-5.4	-7.2	-53.38	-42.08	-11.3	-1.29
nscaf1071 /length=1318628 /lengthwogaps=1232241	bmo-miR-31-5p	1083740	1083732	1899-12-31 08:01:01	0	-13.1	-5.4	-7.7	-52.81	-42.07	-10.74	-2.35
nscaf1071 /length=1318628 /lengthwogaps=1232241	bmo-miR-31-5p	682081	682073	1899-12-31 08:01:00	0	-15.9	-7.4	-8.5	-50.7	-42.05	-8.64	-7.25
nscaf1108 /length=3459965 /lengthwogaps=3165538	bmo-miR-31-5p	2058109	2058101	1899-12-31 08:00:01	0	-16.85	-9.5	-7.35	-48.32	-42.05	-6.27	-10.57
nscaf1108 /length=3459965 /lengthwogaps=3165538	bmo-miR-31-5p	2480439	2480431	1899-12-31 08:01:01	0	-15	-5.4	-9.6	-51.5	-42.05	-9.45	-5.54
nscaf1071 /length=1318628 /lengthwogaps=1232241	bmo-miR-31-5p	1146357	1146349	1899-12-31 08:01:01	0	-14.7	-5.4	-9.3	-53.84	-42.04	-11.79	-2.9
nscaf1108 /length=3459965 /lengthwogaps=3165538	bmo-miR-31-5p	1642770	1642764	1899-12-31 06:00:00	0	-19.13	-8	-11.13	-52.97	-42.04	-10.92	-8.2
nscaf1108 /length=3459965 /lengthwogaps=3165538	bmo-miR-31-5p	656526	656520	1899-12-31 06:00:00	0	-19.17	-8	-11.17	-51.63	-42.04	-9.58	-9.58
nscaf1071 /length=1318628 /lengthwogaps=1232241	bmo-miR-31-5p	444858	444850	1899-12-31 08:01:01	0	-14.7	-5.4	-9.3	-57.7	-42.03	-15.66	0.96
nscaf1108 /length=3459965 /lengthwogaps=3165538	bmo-miR-31-5p	2645779	2645771	1899-12-31 08:01:01	0	-15.6	-5.8	-9.8	-49.57	-42.03	-7.53	-8.06
nscaf1156 /length=34006 /lengthwogaps=32323	bmo-miR-31-5p	16155	16147	1899-12-31 08:01:01	0	-16.6	-5.7	-10.9	-48.21	-42.02	-6.19	-10.4
nscaf1108 /length=3459965 /lengthwogaps=3165538	bmo-miR-31-5p	3084254	3084248	1899-12-31 06:00:00	0	-14.3	-8	-6.3	-54.29	-42.01	-12.27	-2.02
nscaf1156 /length=34006 /lengthwogaps=32323	bmo-miR-31-5p	360	352	1899-12-31 08:01:00	0	-15.6	-7.7	-7.9	-49.89	-42.01	-7.88	-7.71
nscaf128 /length=9156 /lengthwogaps=8843	bmo-miR-31-5p	8884	8876	1899-12-31 08:01:01	0	-9.9	-4.2	-5.7	-46.8	-42.01	-4.79	-5.1
nscaf1108 /length=3459965 /lengthwogaps=3165538	bmo-miR-31-5p	36264	36258	1899-12-31 06:00:00	0	-14.39	-8	-6.39	-54.44	-42	-12.43	-1.95
nscaf1289 /length=99776 /lengthwogaps=93690	bmo-miR-31-5p	13599	13591	1899-12-31 08:01:01	0	-14.7	-5.4	-9.3	-56.36	-42	-14.36	-0.33
nscaf1000 /length=20507 /lengthwogaps=15885	bmo-miR-31-5p	6423	6415	1899-12-31 08:01:01	0	-18.25	-5.4	-12.85	-52.25	-41.99	-10.26	-7.98
nscaf1108 /length=3459965 /lengthwogaps=3165538	bmo-miR-31-5p	2143957	2143950	1899-12-31 07:00:00	0	-16.7	-8.5	-8.2	-52.48	-41.98	-10.5	-6.19
nscaf1516 /length=39528 /lengthwogaps=39149	bmo-miR-31-5p	2592	2586	1899-12-31 06:00:00	0	-19.22	-8	-11.22	-60.55	-41.97	-18.57	-0.64
nscaf1108 /length=3459965 /lengthwogaps=3165538	bmo-miR-31-5p	1853841	1853833	1899-12-31 08:01:01	0	-14.9	-5.4	-9.5	-55.17	-41.96	-13.2	-1.69
nscaf1108 /length=3459965 /lengthwogaps=3165538	bmo-miR-31-5p	2508438	2508430	1899-12-31 08:01:01	0	-14.1	-5.4	-8.7	-51.34	-41.96	-9.37	-4.72
nscaf1236 /length=22042 /lengthwogaps=18559	bmo-miR-31-5p	20770	20762	1899-12-31 08:01:00	0	-21.8	-7.4	-14.4	-60.48	-41.96	-18.51	-3.28
nscaf1108 /length=3459965 /lengthwogaps=3165538	bmo-miR-31-5p	2265735	2265727	1899-12-31 08:01:01	0	-14.7	-5.4	-9.3	-55.92	-41.95	-13.97	-0.72
nscaf125 /length=388166 /lengthwogaps=315338	bmo-miR-31-5p	147559	147551	1899-12-31 08:01:01	0	-13.6	-4.3	-9.3	-51.13	-41.95	-9.18	-4.41
nscaf1108 /length=3459965 /lengthwogaps=3165538	bmo-miR-31-5p	3196460	3196454	1899-12-31 06:00:00	0	-14.3	-8	-6.3	-56.74	-41.93	-14.81	0.51
nscaf1071 /length=1318628 /lengthwogaps=1232241	bmo-miR-31-5p	608103	608095	1899-12-31 08:01:01	0	-14.7	-5.4	-9.3	-57.08	-41.92	-15.15	0.45
nscaf1108 /length=3459965 /lengthwogaps=3165538	bmo-miR-31-5p	2866091	2866085	1899-12-31 06:00:00	0	-13.64	-8	-5.64	-49.08	-41.92	-7.16	-6.47
nscaf1108 /length=3459965 /lengthwogaps=3165538	bmo-miR-31-5p	2861515	2861509	1899-12-31 06:00:00	0	-14.79	-8	-6.79	-51.85	-41.91	-9.94	-4.84
nscaf1071 /length=1318628 /lengthwogaps=1232241	bmo-miR-31-5p	675234	675226	1899-12-31 08:01:01	0	-10.3	-1.6	-8.7	-55.13	-41.9	-13.22	2.92
nscaf1108 /length=3459965 /lengthwogaps=3165538	bmo-miR-31-5p	3297567	3297559	1899-12-31 08:01:01	0	-14.7	-5.4	-9.3	-53.7	-41.89	-11.81	-2.88
nscaf1108 /length=3459965 /lengthwogaps=3165538	bmo-miR-31-5p	1203206	1203199	1899-12-31 07:00:01	0	-14.8	-6.8	-8	-52.33	-41.88	-10.45	-4.34
nscaf1108 /length=3459965 /lengthwogaps=3165538	bmo-miR-31-5p	2649552	2649545	1899-12-31 07:00:01	0	-16.53	-5.9	-10.63	-51.49	-41.87	-9.61	-6.91
nscaf1108 /length=3459965 /lengthwogaps=3165538	bmo-miR-31-5p	1537571	1537563	1899-12-31 08:01:01	0	-16	-5.4	-10.6	-57.6	-41.86	-15.74	-0.25
nscaf1108 /length=3459965 /lengthwogaps=3165538	bmo-miR-31-5p	1618655	1618647	1899-12-31 08:01:01	0	-9.8	-5.1	-4.7	-51.64	-41.86	-9.77	-0.021
nscaf1108 /length=3459965 /lengthwogaps=3165538	bmo-miR-31-5p	973030	973024	1899-12-31 06:00:00	0	-18.1	-8	-10.1	-54.12	-41.86	-12.25	-5.84
nscaf1202 /length=33724 /lengthwogaps=32006	bmo-miR-31-5p	29849	29841	1899-12-31 08:01:00	0	-15.1	-7.4	-7.7	-55.86	-41.86	-14	-1.09
nscaf1108 /length=3459965 /lengthwogaps=3165538	bmo-miR-31-5p	1433402	1433394	1899-12-31 08:01:00	0	-13.81	-6.9	-6.91	-50.51	-41.85	-8.65	-5.15
nscaf1578 /length=7370 /lengthwogaps=7370	bmo-miR-31-5p	2650	2643	1899-12-31 07:00:01	0	-10.3	-5.9	-4.4	-50.14	-41.83	-8.31	-1.98
nscaf1108 /length=3459965 /lengthwogaps=3165538	bmo-miR-31-5p	2907336	2907330	1899-12-31 06:00:00	0	-14.3	-8	-6.3	-56.1	-41.82	-14.28	-0.018
nscaf1108 /length=3459965 /lengthwogaps=3165538	bmo-miR-31-5p	734011	734004	1899-12-31 07:00:01	0	-12.7	-5.9	-6.8	-58.34	-41.82	-16.51	3.81
nscaf1531 /length=77564 /lengthwogaps=75130	bmo-miR-31-5p	11240	11232	1899-12-31 08:01:01	0	-14.35	-6.3	-8.05	-47.59	-41.82	-5.77	-8.57
nscaf1071 /length=1318628 /lengthwogaps=1232241	bmo-miR-31-5p	529218	529210	1899-12-31 08:01:01	0	-9.5	-4.2	-5.3	-47.64	-41.79	-5.84	-3.65
nscaf1071 /length=1318628 /lengthwogaps=1232241	bmo-miR-31-5p	984330	984322	1899-12-31 08:01:01	0	-10.1	-5	-5.1	-52.72	-41.79	-10.93	0.83
nscaf1108 /length=3459965 /lengthwogaps=3165538	bmo-miR-31-5p	1679223	1679215	1899-12-31 08:01:00	0	-11	-4.8	-6.2	-55.75	-41.79	-13.95	2.95
nscaf1299 /length=357319 /lengthwogaps=234257	bmo-miR-31-5p	133412	133404	1899-12-31 08:01:01	0	-14.7	-5.4	-9.3	-55.36	-41.79	-13.56	-1.13
nscaf1108 /length=3459965 /lengthwogaps=3165538	bmo-miR-31-5p	3240935	3240927	1899-12-31 08:01:01	0	-4.89	-1.6	-3.29	-45.69	-41.78	-3.9	-0.98
nscaf1071 /length=1318628 /lengthwogaps=1232241	bmo-miR-31-5p	263937	263929	1899-12-31 08:01:00	0	-18.4	-6.9	-11.5	-54.52	-41.77	-12.74	-5.65
nscaf1108 /length=3459965 /lengthwogaps=3165538	bmo-miR-31-5p	2723049	2723041	1899-12-31 08:01:01	0	-9.65	-5.1	-4.55	-52.16	-41.76	-10.39	0.74
nscaf1108 /length=3459965 /lengthwogaps=3165538	bmo-miR-31-5p	2742932	2742924	1899-12-31 08:00:01	0	-17.2	-9.5	-7.7	-49.32	-41.76	-7.55	-9.64
nscaf1108 /length=3459965 /lengthwogaps=3165538	bmo-miR-31-5p	519632	519624	1899-12-31 08:01:01	0	-21.3	-5.4	-15.9	-64.21	-41.76	-22.45	1.15
nscaf1071 /length=1318628 /lengthwogaps=1232241	bmo-miR-31-5p	491225	491217	1899-12-31 08:01:01	0	-14.7	-5.4	-9.3	-54.47	-41.73	-12.73	-1.96
nscaf1108 /length=3459965 /lengthwogaps=3165538	bmo-miR-31-5p	1552362	1552356	1899-12-31 06:00:00	0	-19.3	-8	-11.3	-54.16	-41.73	-12.42	-6.87
nscaf1108 /length=3459965 /lengthwogaps=3165538	bmo-miR-31-5p	2491801	2491795	1899-12-31 06:00:00	0	-19.3	-8	-11.3	-53.22	-41.73	-11.48	-7.81
nscaf1108 /length=3459965 /lengthwogaps=3165538	bmo-miR-31-5p	243874	243866	1899-12-31 08:01:01	0	-11.36	-4.3	-7.06	-57.51	-41.72	-15.78	4.42
nscaf1108 /length=3459965 /lengthwogaps=3165538	bmo-miR-31-5p	2648720	2648714	1899-12-31 06:00:00	0	-19.3	-8	-11.3	-52.43	-41.72	-10.7	-8.59
nscaf125 /length=388166 /lengthwogaps=315338	bmo-miR-31-5p	387551	387543	1899-12-31 08:01:01	0	-14.7	-5.4	-9.3	-51.49	-41.72	-9.77	-4.92
nscaf1108 /length=3459965 /lengthwogaps=3165538	bmo-miR-31-5p	1107886	1107880	1899-12-31 06:00:00	0	-15.6	-8	-7.6	-55.67	-41.71	-13.96	-1.63
nscaf1108 /length=3459965 /lengthwogaps=3165538	bmo-miR-31-5p	277235	277227	1899-12-31 08:01:01	0	-5.23	-2.7	-2.53	-45.84	-41.71	-4.13	-1.09
nscaf1108 /length=3459965 /lengthwogaps=3165538	bmo-miR-31-5p	2390074	2390066	1899-12-31 08:01:01	0	-10.25	-5.4	-4.85	-51.06	-41.7	-9.36	-0.88
nscaf1108 /length=3459965 /lengthwogaps=3165538	bmo-miR-31-5p	3391748	3391740	1899-12-31 08:01:01	0	-8.5	-2.3	-6.2	-48.54	-41.7	-6.84	-1.65
nscaf1108 /length=3459965 /lengthwogaps=3165538	bmo-miR-31-5p	377184	377177	1899-12-31 07:00:01	0	-10.3	-5.9	-4.4	-55.61	-41.7	-13.9	3.6
nscaf1108 /length=3459965 /lengthwogaps=3165538	bmo-miR-31-5p	220021	220013	1899-12-31 08:01:01	0	-14.7	-5.4	-9.3	-56.57	-41.69	-14.87	0.17
nscaf15 /length=30234 /lengthwogaps=26690	bmo-miR-31-5p	10549	10543	1899-12-31 06:00:00	0	-11.8	-8	-3.8	-50.05	-41.68	-8.36	-3.43
nscaf1108 /length=3459965 /lengthwogaps=3165538	bmo-miR-31-5p	1550613	1550605	1899-12-31 08:01:01	0	-10.3	-4.8	-5.5	-48.33	-41.66	-6.66	-3.63
nscaf1108 /length=3459965 /lengthwogaps=3165538	bmo-miR-31-5p	2315992	2315984	1899-12-31 08:01:01	0	-7.85	-4.3	-3.55	-45.55	-41.66	-3.88	-3.96
nscaf1427 /length=7286 /lengthwogaps=6424	bmo-miR-31-5p	4871	4863	1899-12-31 08:01:01	0	-11.5	-3.9	-7.6	-52.82	-41.66	-11.16	-0.33
nscaf1108 /length=3459965 /lengthwogaps=3165538	bmo-miR-31-5p	1884666	1884658	1899-12-31 08:00:01	0	-17.3	-8.9	-8.4	-46.11	-41.65	-4.45	-12.84
nscaf1108 /length=3459965 /lengthwogaps=3165538	bmo-miR-31-5p	2790556	2790548	1899-12-31 08:01:01	0	-14.61	-5.3	-9.31	-57.92	-41.65	-16.27	1.66
nscaf1108 /length=3459965 /lengthwogaps=3165538	bmo-miR-31-5p	509343	509335	1899-12-31 08:01:01	0	-16.3	-4.8	-11.5	-51.35	-41.64	-9.7	-6.59
nscaf1071 /length=1318628 /lengthwogaps=1232241	bmo-miR-31-5p	355938	355930	1899-12-31 08:01:01	0	-10.6	-3.2	-7.4	-47.44	-41.63	-5.8	-4.79
nscaf1108 /length=3459965 /lengthwogaps=3165538	bmo-miR-31-5p	1807801	1807793	1899-12-31 08:01:00	0	-17.93	-1.63	-16.3	-51.42	-41.63	-9.79	-8.13
nscaf1071 /length=1318628 /lengthwogaps=1232241	bmo-miR-31-5p	1216058	1216051	1899-12-31 07:00:01	0	-10.21	-5.9	-4.31	-50.42	-41.62	-8.8	-1.4
nscaf1108 /length=3459965 /lengthwogaps=3165538	bmo-miR-31-5p	2349678	2349670	1899-12-31 08:01:00	0	-9.8	-5.3	-4.5	-47.62	-41.62	-6	-3.79
nscaf1538 /length=2555 /lengthwogaps=2555	bmo-miR-31-5p	232	224	1899-12-31 08:01:00	0	-13.3	-7.4	-5.9	-49.53	-41.62	-7.91	-5.38
nscaf125 /length=388166 /lengthwogaps=315338	bmo-miR-31-5p	100800	100792	1899-12-31 08:01:01	0	-16.6	-5.3	-11.3	-57.18	-41.61	-15.57	-1.02
nscaf1108 /length=3459965 /lengthwogaps=3165538	bmo-miR-31-5p	2460708	2460702	1899-12-31 06:00:00	0	-13.33	-8	-5.33	-51.68	-41.59	-10.09	-3.23
nscaf1289 /length=99776 /lengthwogaps=93690	bmo-miR-31-5p	51987	51980	1899-12-31 07:00:00	0	-17.42	-8.9	-8.52	-42.84	-41.59	-1.24	-16.17
nscaf1531 /length=77564 /lengthwogaps=75130	bmo-miR-31-5p	16813	16806	1899-12-31 07:00:01	0	-12.51	-6.8	-5.71	-50.18	-41.58	-8.59	-3.91
nscaf1108 /length=3459965 /lengthwogaps=3165538	bmo-miR-31-5p	2135121	2135113	1899-12-31 08:01:01	0	-15.4	-5.4	-10	-54.69	-41.56	-13.13	-2.26
nscaf1108 /length=3459965 /lengthwogaps=3165538	bmo-miR-31-5p	2416055	2416047	1899-12-31 08:01:01	0	-14.5	-5.4	-9.1	-54.66	-41.56	-13.09	-1.4
nscaf1071 /length=1318628 /lengthwogaps=1232241	bmo-miR-31-5p	13293	13285	1899-12-31 08:01:01	0	-16.9	-5.4	-11.5	-54.31	-41.54	-12.77	-4.12
nscaf1289 /length=99776 /lengthwogaps=93690	bmo-miR-31-5p	61242	61235	1899-12-31 07:00:01	0	-10.7	-6.8	-3.9	-51.38	-41.54	-9.83	-0.86
nscaf1108 /length=3459965 /lengthwogaps=3165538	bmo-miR-31-5p	2940210	2940202	1899-12-31 08:01:00	0	-13.43	-7.7	-5.73	-49.15	-41.53	-7.62	-5.8
nscaf1108 /length=3459965 /lengthwogaps=3165538	bmo-miR-31-5p	484772	484764	1899-12-31 08:01:01	0	-14.7	-5.4	-9.3	-57.72	-41.52	-16.2	1.5
nscaf1108 /length=3459965 /lengthwogaps=3165538	bmo-miR-31-5p	3230964	3230956	1899-12-31 08:01:01	0	-14.7	-5.4	-9.3	-54.89	-41.51	-13.37	-1.32
nscaf1071 /length=1318628 /lengthwogaps=1232241	bmo-miR-31-5p	479411	479403	1899-12-31 08:01:01	0	-14.2	-5.4	-8.8	-60.58	-41.5	-19.07	4.87
nscaf1610 /length=38056 /lengthwogaps=36542	bmo-miR-31-5p	8584	8576	1899-12-31 08:01:01	0	-13.7	-5.4	-8.3	-50.02	-41.5	-8.51	-5.18
nscaf1071 /length=1318628 /lengthwogaps=1232241	bmo-miR-31-5p	1002702	1002694	1899-12-31 08:01:01	0	-7.6	-1.8	-5.8	-54.08	-41.49	-12.59	4.99
nscaf1071 /length=1318628 /lengthwogaps=1232241	bmo-miR-31-5p	751715	751707	1899-12-31 08:01:01	0	-14.7	-5.4	-9.3	-54.81	-41.48	-13.33	-1.36
nscaf1108 /length=3459965 /lengthwogaps=3165538	bmo-miR-31-5p	1809706	1809698	1899-12-31 08:01:01	0	-15.2	-5.4	-9.8	-57.96	-41.48	-16.48	1.28
nscaf1108 /length=3459965 /lengthwogaps=3165538	bmo-miR-31-5p	2093570	2093562	1899-12-31 08:01:01	0	-14.7	-5.4	-9.3	-54.4	-41.48	-12.92	-1.77
nscaf1108 /length=3459965 /lengthwogaps=3165538	bmo-miR-31-5p	2194787	2194780	1899-12-31 07:00:01	0	-16.1	-5.9	-10.2	-57.99	-41.48	-16.5	0.4
nscaf1108 /length=3459965 /lengthwogaps=3165538	bmo-miR-31-5p	417624	417616	1899-12-31 08:01:01	0	-14.7	-5.4	-9.3	-54.4	-41.48	-12.92	-1.77
nscaf1289 /length=99776 /lengthwogaps=93690	bmo-miR-31-5p	1720	1712	1899-12-31 08:01:01	0	-12.7	-5.4	-7.3	-49.05	-41.47	-7.58	-5.11
nscaf125 /length=388166 /lengthwogaps=315338	bmo-miR-31-5p	68488	68480	1899-12-31 08:00:01	0	-20.6	-8	-12.6	-50.05	-41.45	-8.6	-11.99
nscaf1071 /length=1318628 /lengthwogaps=1232241	bmo-miR-31-5p	1204330	1204322	1899-12-31 08:01:01	0	-11	-3.3	-7.7	-50.53	-41.44	-9.09	-1.9
nscaf1299 /length=357319 /lengthwogaps=234257	bmo-miR-31-5p	11903	11895	1899-12-31 08:01:00	0	-10.31	-6.9	-3.41	-47.36	-41.44	-5.91	-4.39
nscaf1108 /length=3459965 /lengthwogaps=3165538	bmo-miR-31-5p	1459834	1459826	1899-12-31 08:01:01	0	-11.7	-5.4	-6.3	-45.69	-41.43	-4.26	-7.43
nscaf125 /length=388166 /lengthwogaps=315338	bmo-miR-31-5p	825	817	1899-12-31 08:01:01	0	-9.94	-4.5	-5.44	-53.4	-41.43	-11.96	2.02
nscaf1513 /length=18505 /lengthwogaps=18016	bmo-miR-31-5p	3288	3280	1899-12-31 08:01:01	0	-14.1	-5.4	-8.7	-49.62	-41.43	-8.18	-5.91
nscaf1108 /length=3459965 /lengthwogaps=3165538	bmo-miR-31-5p	511851	511843	1899-12-31 08:01:01	0	-13.05	-4.2	-8.85	-47.12	-41.42	-5.7	-7.34
nscaf125 /length=388166 /lengthwogaps=315338	bmo-miR-31-5p	71431	71423	1899-12-31 08:01:01	0	-11.81	-0.51	-11.3	-52.35	-41.42	-10.93	-0.87
nscaf1289 /length=99776 /lengthwogaps=93690	bmo-miR-31-5p	26711	26703	1899-12-31 08:01:01	0	-15.9	-5.4	-10.5	-52.32	-41.42	-10.9	-4.99
nscaf1108 /length=3459965 /lengthwogaps=3165538	bmo-miR-31-5p	3365607	3365599	1899-12-31 08:01:00	0	-7.13	-4.8	-2.33	-51.98	-41.41	-10.56	3.43
nscaf1299 /length=357319 /lengthwogaps=234257	bmo-miR-31-5p	57028	57020	1899-12-31 08:01:01	0	-17.1	-4.8	-12.3	-49.08	-41.41	-7.66	-9.43
nscaf1384 /length=10732 /lengthwogaps=10578	bmo-miR-31-5p	4516	4508	1899-12-31 08:01:01	0	-14.4	-5.4	-9	-54.58	-41.41	-13.17	-1.22
nscaf1108 /length=3459965 /lengthwogaps=3165538	bmo-miR-31-5p	2788488	2788480	1899-12-31 08:00:01	0	-18.8	-9.5	-9.3	-56.33	-41.38	-14.95	-3.84
nscaf1071 /length=1318628 /lengthwogaps=1232241	bmo-miR-31-5p	136646	136638	1899-12-31 08:01:01	0	-10.5	-4.5	-6	-51.78	-41.37	-10.41	-0.089
nscaf1071 /length=1318628 /lengthwogaps=1232241	bmo-miR-31-5p	986522	986514	1899-12-31 08:01:01	0	-12.6	-5.4	-7.2	-51.66	-41.37	-10.28	-2.31
nscaf1108 /length=3459965 /lengthwogaps=3165538	bmo-miR-31-5p	3307869	3307863	1899-12-31 06:00:00	0	-19.3	-8	-11.3	-56.86	-41.36	-15.5	-3.79
nscaf1108 /length=3459965 /lengthwogaps=3165538	bmo-miR-31-5p	2488218	2488210	1899-12-31 08:01:01	0	-12.6	-5.4	-7.2	-52.93	-41.35	-11.57	-1.02
nscaf1108 /length=3459965 /lengthwogaps=3165538	bmo-miR-31-5p	2876920	2876912	1899-12-31 08:01:01	0	-14.7	-5.4	-9.3	-52.37	-41.35	-11.02	-3.67
nscaf1108 /length=3459965 /lengthwogaps=3165538	bmo-miR-31-5p	5968	5962	1899-12-31 06:00:00	0	-15.1	-8	-7.1	-52.32	-41.35	-10.96	-4.13
nscaf1008 /length=1629 /lengthwogaps=1629	bmo-miR-31-5p	1537	1529	1899-12-31 08:01:01	0	-14.7	-5.4	-9.3	-54.28	-41.34	-12.93	-1.76
nscaf1108 /length=3459965 /lengthwogaps=3165538	bmo-miR-31-5p	1111508	1111501	1899-12-31 07:00:01	0	-12.54	-6.8	-5.74	-52.11	-41.33	-10.77	-1.76
nscaf1108 /length=3459965 /lengthwogaps=3165538	bmo-miR-31-5p	2493226	2493218	1899-12-31 08:01:01	0	-21.4	-4.2	-17.2	-51.92	-41.33	-10.58	-10.81
nscaf1071 /length=1318628 /lengthwogaps=1232241	bmo-miR-31-5p	1268087	1268080	1899-12-31 07:00:01	0	-10.9	-5.9	-5	-55.37	-41.32	-14.04	3.14
nscaf1108 /length=3459965 /lengthwogaps=3165538	bmo-miR-31-5p	713830	713824	1899-12-31 06:00:00	0	-17.51	-8.5	-9.01	-49.71	-41.31	-8.4	-9.1
nscaf1299 /length=357319 /lengthwogaps=234257	bmo-miR-31-5p	353090	353082	1899-12-31 08:01:01	0	-14.3	-4.2	-10.1	-52.07	-41.31	-10.76	-3.53
nscaf1108 /length=3459965 /lengthwogaps=3165538	bmo-miR-31-5p	199880	199872	1899-12-31 08:01:01	0	-9.12	-4.1	-5.02	-49.98	-41.3	-8.67	-0.44
nscaf1108 /length=3459965 /lengthwogaps=3165538	bmo-miR-31-5p	2020294	2020286	1899-12-31 08:01:01	0	-13.66	-5.4	-8.26	-49	-41.28	-7.71	-5.94
nscaf1108 /length=3459965 /lengthwogaps=3165538	bmo-miR-31-5p	340350	340344	1899-12-31 06:00:00	0	-14.3	-8	-6.3	-53.52	-41.28	-12.23	-2.06
nscaf1071 /length=1318628 /lengthwogaps=1232241	bmo-miR-31-5p	816491	816485	1899-12-31 06:00:00	0	-17.4	-8	-9.4	-54	-41.27	-12.72	-4.67
nscaf1108 /length=3459965 /lengthwogaps=3165538	bmo-miR-31-5p	3448165	3448158	1899-12-31 07:00:01	0	-11.61	-7.4	-4.21	-46.22	-41.27	-4.94	-6.66
nscaf1058 /length=11328 /lengthwogaps=11224	bmo-miR-31-5p	10581	10573	1899-12-31 08:01:01	0	-14.7	-5.4	-9.3	-53.62	-41.26	-12.35	-2.34
nscaf1108 /length=3459965 /lengthwogaps=3165538	bmo-miR-31-5p	1227279	1227273	1899-12-31 06:00:00	0	-16.5	-8	-8.5	-45.86	-41.26	-4.59	-11.9
nscaf1108 /length=3459965 /lengthwogaps=3165538	bmo-miR-31-5p	3220715	3220707	1899-12-31 08:01:01	0	-14.7	-5.4	-9.3	-55.49	-41.26	-14.23	-0.46
nscaf1071 /length=1318628 /lengthwogaps=1232241	bmo-miR-31-5p	978140	978132	1899-12-31 08:01:00	0	-15.4	-4.9	-10.5	-52.71	-41.25	-11.45	-3.94
nscaf1108 /length=3459965 /lengthwogaps=3165538	bmo-miR-31-5p	753643	753636	1899-12-31 07:00:01	0	-10.85	-5.9	-4.95	-50.88	-41.25	-9.63	-1.21
nscaf1071 /length=1318628 /lengthwogaps=1232241	bmo-miR-31-5p	322838	322832	1899-12-31 06:00:00	0	-14.3	-8	-6.3	-51.49	-41.24	-10.25	-4.04
nscaf1108 /length=3459965 /lengthwogaps=3165538	bmo-miR-31-5p	1561551	1561544	1899-12-31 07:00:01	0	-10.8	-6.3	-4.5	-53.03	-41.24	-11.79	0.99
nscaf1108 /length=3459965 /lengthwogaps=3165538	bmo-miR-31-5p	1033312	1033304	1899-12-31 08:01:00	0	-15.41	-5.4	-10.01	-52.43	-41.22	-11.21	-4.19
nscaf153 /length=2351 /lengthwogaps=2351	bmo-miR-31-5p	2070	2063	1899-12-31 07:00:01	0	-9.9	-6.8	-3.1	-46.4	-41.22	-5.18	-4.71
nscaf1108 /length=3459965 /lengthwogaps=3165538	bmo-miR-31-5p	506718	506710	1899-12-31 08:01:01	0	-9.61	-4.2	-5.41	-50.68	-41.21	-9.47	-0.13
nscaf1371 /length=22445 /lengthwogaps=18075	bmo-miR-31-5p	7715	7707	1899-12-31 08:01:01	0	-14.7	-5.4	-9.3	-55.47	-41.21	-14.25	-0.44
nscaf125 /length=388166 /lengthwogaps=315338	bmo-miR-31-5p	52658	52650	1899-12-31 08:01:00	0	-11.8	-5.3	-6.5	-47.81	-41.2	-6.6	-5.19
nscaf1071 /length=1318628 /lengthwogaps=1232241	bmo-miR-31-5p	485383	485375	1899-12-31 08:00:01	0	-18.8	-9.5	-9.3	-49.7	-41.19	-8.5	-10.29
nscaf1071 /length=1318628 /lengthwogaps=1232241	bmo-miR-31-5p	895542	895534	1899-12-31 08:01:00	0	-18.9	-7.4	-11.5	-57.69	-41.19	-16.5	-2.39
nscaf1108 /length=3459965 /lengthwogaps=3165538	bmo-miR-31-5p	2308912	2308905	1899-12-31 07:00:01	0	-13.6	-6.8	-6.8	-50.72	-41.19	-9.53	-4.06
nscaf1108 /length=3459965 /lengthwogaps=3165538	bmo-miR-31-5p	2954536	2954529	1899-12-31 07:00:01	0	-8.7	-6.3	-2.4	-46.57	-41.15	-5.42	-3.27
nscaf1108 /length=3459965 /lengthwogaps=3165538	bmo-miR-31-5p	2007775	2007767	1899-12-31 08:01:01	0	-12.5	-4.5	-8	-49.47	-41.14	-8.33	-4.16
nscaf15 /length=30234 /lengthwogaps=26690	bmo-miR-31-5p	872	864	1899-12-31 08:01:01	0	-18.81	-3.9	-14.91	-48.89	-41.14	-7.75	-11.05
nscaf1108 /length=3459965 /lengthwogaps=3165538	bmo-miR-31-5p	2409674	2409668	1899-12-31 06:00:00	0	-19.3	-8	-11.3	-52.65	-41.12	-11.52	-7.77
nscaf1108 /length=3459965 /lengthwogaps=3165538	bmo-miR-31-5p	2671552	2671544	1899-12-31 08:01:01	0	-14.7	-5.4	-9.3	-53.31	-41.12	-12.19	-2.5
nscaf1108 /length=3459965 /lengthwogaps=3165538	bmo-miR-31-5p	600826	600818	1899-12-31 08:00:01	0	-15.1	-9.5	-5.6	-49.34	-41.11	-8.23	-6.86
nscaf1443 /length=3779 /lengthwogaps=3779	bmo-miR-31-5p	581	573	1899-12-31 08:01:01	0	-14.7	-5.4	-9.3	-55.68	-41.11	-14.56	-0.13
nscaf1071 /length=1318628 /lengthwogaps=1232241	bmo-miR-31-5p	1288260	1288253	1899-12-31 07:00:00	0	-13.96	-8.9	-5.06	-52.97	-41.1	-11.86	-2.09
nscaf1533 /length=26432 /lengthwogaps=25396	bmo-miR-31-5p	23600	23593	1899-12-31 07:00:00	0	-16.09	-9.4	-6.69	-58.53	-41.1	-17.42	1.33
nscaf1071 /length=1318628 /lengthwogaps=1232241	bmo-miR-31-5p	913787	913780	1899-12-31 07:00:01	0	-9.7	-6.8	-2.9	-46.82	-41.09	-5.72	-3.97
nscaf1108 /length=3459965 /lengthwogaps=3165538	bmo-miR-31-5p	1602253	1602245	1899-12-31 08:01:00	0	-9.2	-7.1	-2.1	-46.48	-41.09	-5.38	-3.81
nscaf1274 /length=6148 /lengthwogaps=6148	bmo-miR-31-5p	951	943	1899-12-31 08:01:01	0	-13.39	-5.4	-7.99	-50.56	-41.09	-9.46	-3.92
nscaf1071 /length=1318628 /lengthwogaps=1232241	bmo-miR-31-5p	371360	371354	1899-12-31 06:00:00	0	-17.5	-8.5	-9	-54.83	-41.08	-13.75	-3.74
nscaf1071 /length=1318628 /lengthwogaps=1232241	bmo-miR-31-5p	389178	389172	1899-12-31 06:00:00	0	-17.5	-8.5	-9	-54.83	-41.08	-13.75	-3.74
nscaf1071 /length=1318628 /lengthwogaps=1232241	bmo-miR-31-5p	390930	390924	1899-12-31 06:00:00	0	-17.5	-8.5	-9	-54.83	-41.08	-13.75	-3.74
nscaf1071 /length=1318628 /lengthwogaps=1232241	bmo-miR-31-5p	747906	747898	1899-12-31 08:01:01	0	-10.1	-2.3	-7.8	-59.28	-41.07	-18.2	8.1
nscaf1108 /length=3459965 /lengthwogaps=3165538	bmo-miR-31-5p	2491655	2491647	1899-12-31 08:01:01	0	-13.39	-5.4	-7.99	-49.44	-41.07	-8.36	-5.02
nscaf125 /length=388166 /lengthwogaps=315338	bmo-miR-31-5p	36163	36155	1899-12-31 08:01:01	0	-11.8	-4.8	-7	-53.04	-41.06	-11.97	0.17
nscaf1071 /length=1318628 /lengthwogaps=1232241	bmo-miR-31-5p	409333	409325	1899-12-31 08:01:01	0	-12.8	-5.4	-7.4	-51.78	-41.05	-10.72	-2.07
nscaf1681 /length=5888100 /lengthwogaps=5377136	bmo-miR-31-5p	5873526	5873518	1899-12-31 08:01:01	0	-14.7	-5.4	-9.3	-50.24	-41.05	-9.19	-5.5
nscaf1071 /length=1318628 /lengthwogaps=1232241	bmo-miR-31-5p	1059064	1059056	1899-12-31 08:01:00	0	-13.1	-7.4	-5.7	-50.15	-41.04	-9.1	-3.99
nscaf125 /length=388166 /lengthwogaps=315338	bmo-miR-31-5p	233404	233396	1899-12-31 08:01:01	0	-11.42	-4.3	-7.12	-48.48	-41.04	-7.44	-3.97
nscaf1071 /length=1318628 /lengthwogaps=1232241	bmo-miR-31-5p	761875	761867	1899-12-31 08:01:01	0	-13.2	-4.2	-9	-48.8	-41.03	-7.77	-5.42
nscaf1384 /length=10732 /lengthwogaps=10578	bmo-miR-31-5p	7413	7405	1899-12-31 08:01:00	0	-13.76	-1.76	-12	-47.84	-41.03	-6.81	-6.94
nscaf1071 /length=1318628 /lengthwogaps=1232241	bmo-miR-31-5p	936390	936382	1899-12-31 08:01:01	0	-13	-5.4	-7.6	-70.59	-41.01	-29.57	16.57
nscaf1108 /length=3459965 /lengthwogaps=3165538	bmo-miR-31-5p	2077804	2077796	1899-12-31 08:01:01	0	-10	-5.4	-4.6	-49.48	-41	-8.47	-1.52
nscaf125 /length=388166 /lengthwogaps=315338	bmo-miR-31-5p	170171	170165	1899-12-31 06:00:00	0	-14.3	-8	-6.3	-51.27	-40.96	-10.31	-3.98
nscaf1542 /length=28245 /lengthwogaps=27386	bmo-miR-31-5p	7128	7120	1899-12-31 08:01:01	0	-14.7	-5.4	-9.3	-50.43	-40.95	-9.47	-5.22
nscaf1332 /length=6707 /lengthwogaps=6707	bmo-miR-31-5p	6558	6550	1899-12-31 08:01:00	0	-6.43	-4.8	-1.63	-44.63	-40.94	-3.69	-2.73
nscaf1108 /length=3459965 /lengthwogaps=3165538	bmo-miR-31-5p	2457454	2457446	1899-12-31 08:01:01	0	-15.72	-5.4	-10.32	-59.76	-40.93	-18.83	3.11
nscaf1108 /length=3459965 /lengthwogaps=3165538	bmo-miR-31-5p	267268	267260	1899-12-31 08:00:01	0	-15.54	-8.9	-6.64	-47.32	-40.93	-6.38	-9.15
nscaf1108 /length=3459965 /lengthwogaps=3165538	bmo-miR-31-5p	2783684	2783676	1899-12-31 08:01:00	0	-7	-4.8	-2.2	-54.75	-40.93	-13.82	6.82
nscaf1108 /length=3459965 /lengthwogaps=3165538	bmo-miR-31-5p	282998	282992	1899-12-31 06:00:00	0	-14.49	-8	-6.49	-53.77	-40.93	-12.84	-1.64
nscaf1681 /length=5888100 /lengthwogaps=5377136	bmo-miR-31-5p	5833031	5833025	1899-12-31 06:00:00	0	-17.3	-8.5	-8.8	-48.12	-40.93	-7.18	-10.11
nscaf1108 /length=3459965 /lengthwogaps=3165538	bmo-miR-31-5p	1821133	1821125	1899-12-31 08:01:00	0	-12.7	-4.9	-7.8	-51.82	-40.92	-10.9	-1.79
nscaf1323 /length=21958 /lengthwogaps=21958	bmo-miR-31-5p	18387	18379	1899-12-31 08:00:00	0	-16.4	-10.6	-5.8	-46.28	-40.92	-5.36	-11.03
nscaf109 /length=5376 /lengthwogaps=5376	bmo-miR-31-5p	3732	3724	1899-12-31 08:01:01	0	-11.86	-5.4	-6.46	-59.72	-40.91	-18.81	6.95
nscaf1071 /length=1318628 /lengthwogaps=1232241	bmo-miR-31-5p	171992	171984	1899-12-31 08:01:01	0	-13	-4.3	-8.7	-50.59	-40.9	-9.68	-3.31
nscaf1108 /length=3459965 /lengthwogaps=3165538	bmo-miR-31-5p	587049	587041	1899-12-31 08:01:01	0	-14.7	-5.4	-9.3	-53.57	-40.9	-12.66	-2.03
nscaf1108 /length=3459965 /lengthwogaps=3165538	bmo-miR-31-5p	2595344	2595336	1899-12-31 08:01:01	0	-10.54	-5.1	-5.44	-48.05	-40.89	-7.15	-3.38
nscaf1108 /length=3459965 /lengthwogaps=3165538	bmo-miR-31-5p	1473081	1473073	1899-12-31 08:01:01	0	-17.4	-5.4	-12	-52.89	-40.88	-12	-5.39
nscaf1108 /length=3459965 /lengthwogaps=3165538	bmo-miR-31-5p	2245231	2245223	1899-12-31 08:01:01	0	-14.7	-5.4	-9.3	-56.59	-40.88	-15.71	1.01
nscaf1108 /length=3459965 /lengthwogaps=3165538	bmo-miR-31-5p	537208	537201	1899-12-31 07:00:01	0	-10.3	-5.9	-4.4	-49.2	-40.88	-8.32	-1.97
nscaf125 /length=388166 /lengthwogaps=315338	bmo-miR-31-5p	235976	235968	1899-12-31 08:01:01	0	-9.81	-5.3	-4.51	-51.09	-40.88	-10.21	0.4
nscaf1542 /length=28245 /lengthwogaps=27386	bmo-miR-31-5p	22653	22645	1899-12-31 08:01:01	0	-12.7	-4.8	-7.9	-57.05	-40.88	-16.17	3.47
nscaf1108 /length=3459965 /lengthwogaps=3165538	bmo-miR-31-5p	1990074	1990066	1899-12-31 08:01:01	0	-5.09	-2.2	-2.89	-46.56	-40.87	-5.69	0.6
nscaf1108 /length=3459965 /lengthwogaps=3165538	bmo-miR-31-5p	2367108	2367100	1899-12-31 08:01:01	0	-14.7	-5.4	-9.3	-58.97	-40.87	-18.1	3.4
nscaf1485 /length=43559 /lengthwogaps=42665	bmo-miR-31-5p	39784	39776	1899-12-31 08:01:01	0	-15.8	-5.4	-10.4	-58.66	-40.87	-17.78	1.98
nscaf1071 /length=1318628 /lengthwogaps=1232241	bmo-miR-31-5p	538795	538787	1899-12-31 08:01:01	0	-10.07	-4.8	-5.27	-46.4	-40.86	-5.53	-4.53
nscaf1108 /length=3459965 /lengthwogaps=3165538	bmo-miR-31-5p	1702532	1702526	1899-12-31 06:00:00	0	-14.59	-8	-6.59	-56.75	-40.85	-15.89	1.3
nscaf1108 /length=3459965 /lengthwogaps=3165538	bmo-miR-31-5p	2670548	2670542	1899-12-31 06:00:00	0	-19.3	-8	-11.3	-53.54	-40.85	-12.68	-6.61
nscaf1108 /length=3459965 /lengthwogaps=3165538	bmo-miR-31-5p	1537237	1537229	1899-12-31 08:01:01	0	-9.87	-5.1	-4.77	-51.78	-40.84	-10.93	1.06
nscaf1299 /length=357319 /lengthwogaps=234257	bmo-miR-31-5p	51381	51374	1899-12-31 07:00:01	0	-14.58	-5.9	-8.68	-47.84	-40.84	-7	-7.57
nscaf1071 /length=1318628 /lengthwogaps=1232241	bmo-miR-31-5p	99973	99966	1899-12-31 07:00:00	0	-13.42	-9.4	-4.02	-45.71	-40.83	-4.88	-8.53
nscaf1108 /length=3459965 /lengthwogaps=3165538	bmo-miR-31-5p	1388163	1388155	1899-12-31 08:01:01	0	-14.7	-5.4	-9.3	-52.9	-40.83	-12.07	-2.62
nscaf1071 /length=1318628 /lengthwogaps=1232241	bmo-miR-31-5p	529221	529213	1899-12-31 08:01:01	0	-8.51	-4.2	-4.31	-46.43	-40.81	-5.61	-2.89
nscaf1108 /length=3459965 /lengthwogaps=3165538	bmo-miR-31-5p	1962784	1962776	1899-12-31 08:01:01	0	-14.7	-5.4	-9.3	-52.19	-40.81	-11.37	-3.32
nscaf1071 /length=1318628 /lengthwogaps=1232241	bmo-miR-31-5p	335196	335188	1899-12-31 08:01:01	0	-8.4	-2.2	-6.2	-48.45	-40.8	-7.64	-0.75
nscaf1108 /length=3459965 /lengthwogaps=3165538	bmo-miR-31-5p	1417908	1417900	1899-12-31 08:01:01	0	-8.15	-5.1	-3.05	-42.99	-40.8	-2.18	-5.96
nscaf1108 /length=3459965 /lengthwogaps=3165538	bmo-miR-31-5p	345990	345982	1899-12-31 08:01:00	0	-17.85	-7.4	-10.45	-48.89	-40.8	-8.08	-9.76
nscaf1513 /length=18505 /lengthwogaps=18016	bmo-miR-31-5p	9444	9436	1899-12-31 08:00:01	0	-13.8	-9.5	-4.3	-47.83	-40.8	-7.03	-6.76
nscaf1681 /length=5888100 /lengthwogaps=5377136	bmo-miR-31-5p	5832766	5832759	1899-12-31 07:00:01	0	-11.15	-6.3	-4.85	-44.65	-40.79	-3.86	-7.28
nscaf1108 /length=3459965 /lengthwogaps=3165538	bmo-miR-31-5p	1571391	1571383	1899-12-31 08:01:01	0	-12.4	-4.8	-7.6	-50.2	-40.78	-9.42	-2.97
nscaf1108 /length=3459965 /lengthwogaps=3165538	bmo-miR-31-5p	963538	963530	1899-12-31 08:01:01	0	-14.7	-5.4	-9.3	-50.46	-40.78	-9.68	-5.02
nscaf1108 /length=3459965 /lengthwogaps=3165538	bmo-miR-31-5p	1233789	1233781	1899-12-31 08:01:01	0	-6.86	-4.2	-2.66	-46.92	-40.76	-6.15	-0.7
nscaf1108 /length=3459965 /lengthwogaps=3165538	bmo-miR-31-5p	1111709	1111701	1899-12-31 08:01:01	0	-14.7	-5.4	-9.3	-57.28	-40.75	-16.53	1.83
nscaf1649 /length=25342 /lengthwogaps=25342	bmo-miR-31-5p	7133	7127	1899-12-31 06:00:00	0	-10.43	-8.5	-1.93	-44.1	-40.75	-3.34	-7.08
nscaf1071 /length=1318628 /lengthwogaps=1232241	bmo-miR-31-5p	1208334	1208326	1899-12-31 08:01:00	0	-13.7	-6.6	-7.1	-52.5	-40.74	-11.76	-1.93
nscaf1108 /length=3459965 /lengthwogaps=3165538	bmo-miR-31-5p	2657700	2657692	1899-12-31 08:01:01	0	-12.1	-4.8	-7.3	-48.68	-40.74	-7.94	-4.15
nscaf1108 /length=3459965 /lengthwogaps=3165538	bmo-miR-31-5p	299516	299508	1899-12-31 08:01:01	0	-7.4	-5.1	-2.3	-50.3	-40.74	-9.56	2.16
nscaf1108 /length=3459965 /lengthwogaps=3165538	bmo-miR-31-5p	3071737	3071729	1899-12-31 08:01:01	0	-8.4	-2.2	-6.2	-44.96	-40.74	-4.22	-4.17
nscaf120 /length=38383 /lengthwogaps=37166	bmo-miR-31-5p	23761	23753	1899-12-31 08:01:01	0	-11.3	-4.2	-7.1	-41.45	-40.74	-0.7	-10.59
nscaf1022 /length=19510 /lengthwogaps=19497	bmo-miR-31-5p	14738	14730	1899-12-31 08:01:00	0	-11.61	-4.4	-7.21	-51.98	-40.73	-11.25	-0.35
nscaf1071 /length=1318628 /lengthwogaps=1232241	bmo-miR-31-5p	1282284	1282276	1899-12-31 08:01:01	0	-16.2	-4.8	-11.4	-51.84	-40.73	-11.11	-5.08
nscaf1108 /length=3459965 /lengthwogaps=3165538	bmo-miR-31-5p	3411687	3411680	1899-12-31 07:00:01	0	-13.8	-7.4	-6.4	-48.42	-40.73	-7.69	-6.1
nscaf1289 /length=99776 /lengthwogaps=93690	bmo-miR-31-5p	69460	69452	1899-12-31 08:01:01	0	-14.9	-5.4	-9.5	-49.71	-40.72	-8.98	-5.91
nscaf1459 /length=17267 /lengthwogaps=17267	bmo-miR-31-5p	15815	15807	1899-12-31 08:01:00	0	-13.6	-7.1	-6.5	-46.73	-40.72	-6.01	-7.58
nscaf1108 /length=3459965 /lengthwogaps=3165538	bmo-miR-31-5p	2985580	2985572	1899-12-31 08:01:01	0	-5.1	-4.2	-0.9	-48.59	-40.71	-7.87	2.77
nscaf1108 /length=3459965 /lengthwogaps=3165538	bmo-miR-31-5p	728245	728237	1899-12-31 08:01:01	0	-14.96	-4.2	-10.76	-48.65	-40.71	-7.93	-7.02
nscaf1108 /length=3459965 /lengthwogaps=3165538	bmo-miR-31-5p	964266	964258	1899-12-31 08:01:01	0	-14.81	-4.3	-10.51	-57	-40.71	-16.29	1.48
nscaf1108 /length=3459965 /lengthwogaps=3165538	bmo-miR-31-5p	2011369	2011362	1899-12-31 07:00:00	0	-14.4	-9.4	-5	-49.05	-40.7	-8.35	-6.04
nscaf1108 /length=3459965 /lengthwogaps=3165538	bmo-miR-31-5p	2055073	2055065	1899-12-31 08:01:01	0	-10.9	-5.4	-5.5	-52.04	-40.69	-11.35	0.45
nscaf1108 /length=3459965 /lengthwogaps=3165538	bmo-miR-31-5p	42480	42472	1899-12-31 08:01:01	0	-14.7	-5.4	-9.3	-54.44	-40.68	-13.76	-0.93
nscaf1417 /length=8546 /lengthwogaps=4567	bmo-miR-31-5p	5147	5139	1899-12-31 08:01:00	0	-15.1	-6.9	-8.2	-51.42	-40.68	-10.74	-4.35
nscaf1108 /length=3459965 /lengthwogaps=3165538	bmo-miR-31-5p	1781029	1781021	1899-12-31 08:01:01	0	-9.96	-4.8	-5.16	-47.36	-40.67	-6.69	-3.26
nscaf1289 /length=99776 /lengthwogaps=93690	bmo-miR-31-5p	91207	91199	1899-12-31 08:01:01	0	-6.86	-4.2	-2.66	-42.37	-40.66	-1.71	-5.14
nscaf1108 /length=3459965 /lengthwogaps=3165538	bmo-miR-31-5p	1828689	1828681	1899-12-31 08:01:01	0	-14.3	-4.8	-9.5	-50.48	-40.65	-9.82	-4.47
nscaf1108 /length=3459965 /lengthwogaps=3165538	bmo-miR-31-5p	1840635	1840627	1899-12-31 08:01:01	0	-10.1	-5	-5.1	-48.58	-40.65	-7.93	-2.16
nscaf120 /length=38383 /lengthwogaps=37166	bmo-miR-31-5p	21577	21569	1899-12-31 08:01:00	0	-11.5	-4.9	-6.6	-47.28	-40.65	-6.63	-4.86
nscaf1289 /length=99776 /lengthwogaps=93690	bmo-miR-31-5p	95647	95641	1899-12-31 06:00:00	0	-12.3	-8.5	-3.8	-50.26	-40.65	-9.61	-2.68
nscaf1108 /length=3459965 /lengthwogaps=3165538	bmo-miR-31-5p	1047257	1047249	1899-12-31 08:01:01	0	-12.3	-5.4	-6.9	-57.57	-40.64	-16.92	4.62
nscaf1108 /length=3459965 /lengthwogaps=3165538	bmo-miR-31-5p	1487455	1487447	1899-12-31 08:01:01	0	-14.7	-5.4	-9.3	-53.32	-40.64	-12.68	-2.01
nscaf1071 /length=1318628 /lengthwogaps=1232241	bmo-miR-31-5p	1188511	1188503	1899-12-31 08:01:01	0	-10.75	-5.3	-5.45	-48.76	-40.63	-8.13	-2.61
nscaf1071 /length=1318628 /lengthwogaps=1232241	bmo-miR-31-5p	22127	22119	1899-12-31 08:01:01	0	-17	0.1	-17.1	-55.36	-40.63	-14.72	-2.27
nscaf1108 /length=3459965 /lengthwogaps=3165538	bmo-miR-31-5p	1132804	1132797	1899-12-31 07:00:01	0	-10.3	-5.9	-4.4	-53.9	-40.63	-13.26	2.96
nscaf1108 /length=3459965 /lengthwogaps=3165538	bmo-miR-31-5p	2180150	2180142	1899-12-31 08:01:01	0	-17.1	-4.8	-12.3	-47.5	-40.63	-6.87	-10.22
nscaf1108 /length=3459965 /lengthwogaps=3165538	bmo-miR-31-5p	279152	279145	1899-12-31 07:00:01	0	-14.86	-6.3	-8.56	-55.38	-40.63	-14.75	-0.1
nscaf1108 /length=3459965 /lengthwogaps=3165538	bmo-miR-31-5p	795304	795298	1899-12-31 06:00:00	0	-17.7	-8	-9.7	-48.62	-40.62	-7.99	-9.7
nscaf1071 /length=1318628 /lengthwogaps=1232241	bmo-miR-31-5p	1276618	1276610	1899-12-31 08:01:01	0	-15.9	-5.4	-10.5	-54.27	-40.61	-13.65	-2.24
nscaf1485 /length=43559 /lengthwogaps=42665	bmo-miR-31-5p	13457	13451	1899-12-31 06:00:00	0	-17.5	-8	-9.5	-49.32	-40.61	-8.7	-8.79
nscaf1071 /length=1318628 /lengthwogaps=1232241	bmo-miR-31-5p	149773	149765	1899-12-31 08:01:01	0	-12.8	-4.8	-8	-51.1	-40.6	-10.49	-2.3
nscaf1108 /length=3459965 /lengthwogaps=3165538	bmo-miR-31-5p	1394016	1394008	1899-12-31 08:01:01	0	-8.1	-4.2	-3.9	-47.25	-40.59	-6.65	-1.44
nscaf1108 /length=3459965 /lengthwogaps=3165538	bmo-miR-31-5p	3250368	3250360	1899-12-31 08:01:01	0	-14.7	-5.4	-9.3	-52.57	-40.59	-11.98	-2.71
nscaf1071 /length=1318628 /lengthwogaps=1232241	bmo-miR-31-5p	1041236	1041228	1899-12-31 08:01:01	0	-14.7	-5.4	-9.3	-56.57	-40.58	-15.99	1.29
nscaf116 /length=4118 /lengthwogaps=4108	bmo-miR-31-5p	2776	2768	1899-12-31 08:01:01	0	-12.3	-5.4	-6.9	-52.45	-40.58	-11.87	-0.42
nscaf1202 /length=33724 /lengthwogaps=32006	bmo-miR-31-5p	18612	18604	1899-12-31 08:01:01	0	-11.6	-4.2	-7.4	-53.6	-40.58	-13.01	1.41
nscaf1108 /length=3459965 /lengthwogaps=3165538	bmo-miR-31-5p	1738141	1738133	1899-12-31 08:01:01	0	-14.7	-4.3	-10.4	-44.41	-40.57	-3.84	-10.85
nscaf1681 /length=5888100 /lengthwogaps=5377136	bmo-miR-31-5p	5878868	5878860	1899-12-31 08:01:01	0	-6.37	-1.6	-4.77	-45.22	-40.56	-4.66	-1.7
nscaf1108 /length=3459965 /lengthwogaps=3165538	bmo-miR-31-5p	2028643	2028635	1899-12-31 08:01:01	0	-12.2	-5.2	-7	-51.8	-40.55	-11.24	-0.95
nscaf1531 /length=77564 /lengthwogaps=75130	bmo-miR-31-5p	7208	7200	1899-12-31 08:01:01	0	-12.05	-4.8	-7.25	-46.18	-40.54	-5.64	-6.4
nscaf1071 /length=1318628 /lengthwogaps=1232241	bmo-miR-31-5p	338682	338674	1899-12-31 08:01:00	0	-8.85	-4.8	-4.05	-47.72	-40.5	-7.21	-1.63
nscaf1108 /length=3459965 /lengthwogaps=3165538	bmo-miR-31-5p	1299475	1299467	1899-12-31 08:01:01	0	-14.7	-5.4	-9.3	-55.34	-40.5	-14.83	0.13
nscaf1071 /length=1318628 /lengthwogaps=1232241	bmo-miR-31-5p	632588	632580	1899-12-31 08:00:01	0	-17.4	-9.5	-7.9	-55.05	-40.49	-14.56	-2.83
nscaf125 /length=388166 /lengthwogaps=315338	bmo-miR-31-5p	291612	291605	1899-12-31 07:00:01	0	-6.8	-5.9	-0.9	-45	-40.49	-4.51	-2.29
nscaf125 /length=388166 /lengthwogaps=315338	bmo-miR-31-5p	121604	121596	1899-12-31 08:01:01	0	-10.55	-4.8	-5.75	-49.98	-40.48	-9.49	-1.05
nscaf1384 /length=10732 /lengthwogaps=10578	bmo-miR-31-5p	2948	2942	1899-12-31 06:00:00	0	-14.3	-8	-6.3	-50.81	-40.48	-10.33	-3.96
nscaf1071 /length=1318628 /lengthwogaps=1232241	bmo-miR-31-5p	1307457	1307450	1899-12-31 07:00:01	0	-12.46	-6.3	-6.16	-45.49	-40.47	-5.02	-7.43
nscaf1071 /length=1318628 /lengthwogaps=1232241	bmo-miR-31-5p	172300	172292	1899-12-31 08:01:01	0	-18.2	-4.8	-13.4	-49.26	-40.47	-8.79	-9.4
nscaf1071 /length=1318628 /lengthwogaps=1232241	bmo-miR-31-5p	269538	269531	1899-12-31 07:00:01	0	-9.9	-6.8	-3.1	-51.85	-40.47	-11.37	1.47
nscaf1108 /length=3459965 /lengthwogaps=3165538	bmo-miR-31-5p	2510139	2510131	1899-12-31 08:01:01	0	-14.7	-5.4	-9.3	-55.7	-40.47	-15.22	0.52
nscaf1299 /length=357319 /lengthwogaps=234257	bmo-miR-31-5p	130072	130064	1899-12-31 08:01:00	0	-18.11	-7.7	-10.41	-49.22	-40.47	-8.75	-9.35
nscaf1108 /length=3459965 /lengthwogaps=3165538	bmo-miR-31-5p	3302133	3302125	1899-12-31 08:01:01	0	-13.85	-4.8	-9.05	-46.87	-40.46	-6.4	-7.44
nscaf1108 /length=3459965 /lengthwogaps=3165538	bmo-miR-31-5p	2908403	2908396	1899-12-31 07:00:01	0	-10.31	-6.8	-3.51	-46.23	-40.44	-5.78	-4.52
nscaf1108 /length=3459965 /lengthwogaps=3165538	bmo-miR-31-5p	856638	856630	1899-12-31 08:01:01	0	-10.61	-4.8	-5.81	-51.85	-40.44	-11.4	0.79
nscaf1000 /length=20507 /lengthwogaps=15885	bmo-miR-31-5p	882	874	1899-12-31 08:01:01	0	-14.7	-5.4	-9.3	-59.39	-40.43	-18.96	4.26
nscaf1071 /length=1318628 /lengthwogaps=1232241	bmo-miR-31-5p	817952	817944	1899-12-31 08:01:00	0	-10.7	-7.1	-3.6	-51.21	-40.43	-10.78	0.08
nscaf1108 /length=3459965 /lengthwogaps=3165538	bmo-miR-31-5p	2125207	2125199	1899-12-31 08:01:01	0	-16.2	-5.4	-10.8	-56.49	-40.43	-16.06	-0.13
nscaf1108 /length=3459965 /lengthwogaps=3165538	bmo-miR-31-5p	2066121	2066115	1899-12-31 06:00:00	0	-21.4	-7.6	-13.8	-50.32	-40.42	-9.89	-11.5
nscaf1531 /length=77564 /lengthwogaps=75130	bmo-miR-31-5p	24028	24020	1899-12-31 08:01:01	0	-9.4	-4.8	-4.6	-52.11	-40.42	-11.68	2.28
nscaf1681 /length=5888100 /lengthwogaps=5377136	bmo-miR-31-5p	5862170	5862162	1899-12-31 08:01:01	0	-11.6	-5.7	-5.9	-47.26	-40.42	-6.83	-4.76
nscaf1108 /length=3459965 /lengthwogaps=3165538	bmo-miR-31-5p	1211352	1211344	1899-12-31 08:01:01	0	-5.82	-1.8	-4.02	-45.38	-40.4	-4.97	-0.84
nscaf1108 /length=3459965 /lengthwogaps=3165538	bmo-miR-31-5p	2820940	2820932	1899-12-31 08:01:01	0	-7.53	-1.8	-5.73	-52.64	-40.4	-12.23	4.7
nscaf1108 /length=3459965 /lengthwogaps=3165538	bmo-miR-31-5p	693205	693198	1899-12-31 07:00:01	0	-13.5	-6.8	-6.7	-49.85	-40.4	-9.44	-4.05
nscaf1108 /length=3459965 /lengthwogaps=3165538	bmo-miR-31-5p	3223301	3223294	1899-12-31 07:00:01	0	-11.51	-5.9	-5.61	-53.67	-40.39	-13.27	1.76
nscaf1180 /length=7691 /lengthwogaps=7567	bmo-miR-31-5p	2682	2674	1899-12-31 08:01:01	0	-15.87	-5.4	-10.47	-48.8	-40.39	-8.4	-7.46
nscaf1071 /length=1318628 /lengthwogaps=1232241	bmo-miR-31-5p	584563	584556	1899-12-31 07:00:01	0	-11.01	-6.8	-4.21	-50.18	-40.38	-9.79	-1.21
nscaf1108 /length=3459965 /lengthwogaps=3165538	bmo-miR-31-5p	2775529	2775521	1899-12-31 08:01:01	0	-9.7	-1.8	-7.9	-46.34	-40.38	-5.95	-3.74
nscaf1108 /length=3459965 /lengthwogaps=3165538	bmo-miR-31-5p	1068463	1068455	1899-12-31 08:01:01	0	-13.9	-5.4	-8.5	-53.26	-40.37	-12.88	-1.01
nscaf1108 /length=3459965 /lengthwogaps=3165538	bmo-miR-31-5p	1203209	1203201	1899-12-31 08:01:00	0	-11.3	-7.4	-3.9	-51.53	-40.36	-11.17	-0.12
nscaf125 /length=388166 /lengthwogaps=315338	bmo-miR-31-5p	112508	112500	1899-12-31 08:01:01	0	-9.55	-4.8	-4.75	-47.06	-40.36	-6.7	-2.85
nscaf1071 /length=1318628 /lengthwogaps=1232241	bmo-miR-31-5p	537324	537316	1899-12-31 08:01:01	0	-13.6	-4.2	-9.4	-49.22	-40.35	-8.86	-4.73
nscaf1071 /length=1318628 /lengthwogaps=1232241	bmo-miR-31-5p	923854	923846	1899-12-31 08:01:01	0	-17.7	-4.1	-13.6	-53.63	-40.35	-13.27	-4.42
nscaf1108 /length=3459965 /lengthwogaps=3165538	bmo-miR-31-5p	816715	816708	1899-12-31 07:00:01	0	-12.3	-6.8	-5.5	-50.18	-40.35	-9.82	-2.47
nscaf1108 /length=3459965 /lengthwogaps=3165538	bmo-miR-31-5p	1974071	1974065	1899-12-31 06:00:00	0	-14.3	-8	-6.3	-52.94	-40.34	-12.6	-1.69
nscaf1108 /length=3459965 /lengthwogaps=3165538	bmo-miR-31-5p	2184209	2184201	1899-12-31 08:01:01	0	-5.41	-2.7	-2.71	-47.82	-40.34	-7.48	2.07
nscaf1071 /length=1318628 /lengthwogaps=1232241	bmo-miR-31-5p	288849	288843	1899-12-31 06:00:00	0	-14.93	-8	-6.93	-52.64	-40.33	-12.3	-2.62
nscaf1071 /length=1318628 /lengthwogaps=1232241	bmo-miR-31-5p	327261	327253	1899-12-31 08:01:01	0	-14.5	-5.1	-9.4	-45.13	-40.33	-4.8	-9.69
nscaf1071 /length=1318628 /lengthwogaps=1232241	bmo-miR-31-5p	801259	801251	1899-12-31 08:01:01	0	-13.4	-4.8	-8.6	-53.52	-40.33	-13.18	-0.21
nscaf1108 /length=3459965 /lengthwogaps=3165538	bmo-miR-31-5p	3037496	3037488	1899-12-31 08:01:01	0	-14.7	-5.4	-9.3	-54.99	-40.33	-14.66	-0.039
nscaf1299 /length=357319 /lengthwogaps=234257	bmo-miR-31-5p	69878	69870	1899-12-31 08:01:01	0	-11.6	-4.8	-6.8	-45.13	-40.33	-4.8	-6.79
nscaf1071 /length=1318628 /lengthwogaps=1232241	bmo-miR-31-5p	330710	330702	1899-12-31 08:01:01	0	-14.7	-5.4	-9.3	-53.64	-40.32	-13.32	-1.37
nscaf1407 /length=2831 /lengthwogaps=2831	bmo-miR-31-5p	1682	1674	1899-12-31 08:01:01	0	-11.1	-4.2	-6.9	-45.92	-40.32	-5.6	-5.49
nscaf1058 /length=11328 /lengthwogaps=11224	bmo-miR-31-5p	4637	4629	1899-12-31 08:01:01	0	-14.7	-5.4	-9.3	-52.43	-40.31	-12.12	-2.57
nscaf1071 /length=1318628 /lengthwogaps=1232241	bmo-miR-31-5p	727591	727584	1899-12-31 07:00:01	0	-15.3	-7.4	-7.9	-45.05	-40.31	-4.73	-10.56
nscaf1108 /length=3459965 /lengthwogaps=3165538	bmo-miR-31-5p	299547	299539	1899-12-31 08:01:01	0	-14.7	-5.4	-9.3	-55.54	-40.31	-15.22	0.52
nscaf1299 /length=357319 /lengthwogaps=234257	bmo-miR-31-5p	49851	49844	1899-12-31 07:00:01	0	-11.2	-6.8	-4.4	-48.06	-40.3	-7.75	-3.44
nscaf1299 /length=357319 /lengthwogaps=234257	bmo-miR-31-5p	49866	49858	1899-12-31 08:01:01	0	-8.1	-3.3	-4.8	-47.68	-40.3	-7.38	-0.71
nscaf1108 /length=3459965 /lengthwogaps=3165538	bmo-miR-31-5p	292767	292760	1899-12-31 07:00:01	0	-12.7	-6.8	-5.9	-46.13	-40.29	-5.83	-6.86
nscaf1108 /length=3459965 /lengthwogaps=3165538	bmo-miR-31-5p	3219384	3219376	1899-12-31 08:01:01	0	-8.8	-4.8	-4	-47.17	-40.29	-6.87	-1.92
nscaf1632 /length=8973 /lengthwogaps=8953	bmo-miR-31-5p	5887	5879	1899-12-31 08:01:00	0	-9.4	-7.1	-2.3	-47.18	-40.28	-6.89	-2.5
nscaf1041 /length=9249 /lengthwogaps=9239	bmo-miR-31-5p	466	459	1899-12-31 07:00:01	0	-14.54	-6.8	-7.74	-48.42	-40.27	-8.15	-6.38
nscaf1108 /length=3459965 /lengthwogaps=3165538	bmo-miR-31-5p	2151703	2151695	1899-12-31 08:01:01	0	-17.06	-5.4	-11.66	-52.27	-40.27	-12	-5.05
nscaf1071 /length=1318628 /lengthwogaps=1232241	bmo-miR-31-5p	667994	667988	1899-12-31 06:00:00	0	-13.19	-8	-5.19	-54.69	-40.26	-14.42	1.23
nscaf1108 /length=3459965 /lengthwogaps=3165538	bmo-miR-31-5p	2187280	2187272	1899-12-31 08:01:01	0	-14.7	-5.4	-9.3	-49.33	-40.26	-9.06	-5.63
nscaf1108 /length=3459965 /lengthwogaps=3165538	bmo-miR-31-5p	2395269	2395263	1899-12-31 06:00:00	0	-15.4	-8	-7.4	-53.18	-40.26	-12.91	-2.48
nscaf1108 /length=3459965 /lengthwogaps=3165538	bmo-miR-31-5p	578352	578344	1899-12-31 08:01:00	0	-17.2	-7.7	-9.5	-55.81	-40.25	-15.55	-1.64
nscaf125 /length=388166 /lengthwogaps=315338	bmo-miR-31-5p	106494	106486	1899-12-31 08:01:01	0	-12	-5.4	-6.6	-52.37	-40.25	-12.12	0.12
nscaf1108 /length=3459965 /lengthwogaps=3165538	bmo-miR-31-5p	2807495	2807487	1899-12-31 08:01:00	0	-8.2	-4.9	-3.3	-58.11	-40.24	-17.86	9.66
nscaf1108 /length=3459965 /lengthwogaps=3165538	bmo-miR-31-5p	1784009	1784001	1899-12-31 08:01:01	0	-14.7	-5.4	-9.3	-50.86	-40.22	-10.64	-4.05
nscaf1108 /length=3459965 /lengthwogaps=3165538	bmo-miR-31-5p	1870044	1870036	1899-12-31 08:01:01	0	-4.7	-2.2	-2.5	-43.03	-40.22	-2.8	-1.89
nscaf1108 /length=3459965 /lengthwogaps=3165538	bmo-miR-31-5p	2766079	2766073	1899-12-31 06:00:00	0	-13.64	-8	-5.64	-45.38	-40.22	-5.15	-8.48
nscaf1108 /length=3459965 /lengthwogaps=3165538	bmo-miR-31-5p	1251863	1251857	1899-12-31 06:00:00	0	-22.4	-8	-14.4	-50.46	-40.21	-10.24	-12.15
nscaf1542 /length=28245 /lengthwogaps=27386	bmo-miR-31-5p	20725	20717	1899-12-31 08:01:01	0	-6.43	-1.8	-4.63	-43.72	-40.21	-3.5	-2.92
nscaf1108 /length=3459965 /lengthwogaps=3165538	bmo-miR-31-5p	27414	27406	1899-12-31 08:01:01	0	-14.7	-5.4	-9.3	-53.52	-40.19	-13.32	-1.37
nscaf1108 /length=3459965 /lengthwogaps=3165538	bmo-miR-31-5p	2802586	2802578	1899-12-31 08:01:00	0	-15.7	-6.2	-9.5	-54.16	-40.19	-13.96	-1.73
nscaf1299 /length=357319 /lengthwogaps=234257	bmo-miR-31-5p	45773	45765	1899-12-31 08:01:01	0	-15.41	-5.4	-10.01	-52.98	-40.19	-12.79	-2.61
nscaf1108 /length=3459965 /lengthwogaps=3165538	bmo-miR-31-5p	2311875	2311867	1899-12-31 08:01:01	0	-8.47	-1.8	-6.67	-46.31	-40.18	-6.12	-2.34
nscaf1108 /length=3459965 /lengthwogaps=3165538	bmo-miR-31-5p	956032	956025	1899-12-31 07:00:00	0	-18.2	-8.9	-9.3	-47.96	-40.18	-7.77	-10.42
nscaf1108 /length=3459965 /lengthwogaps=3165538	bmo-miR-31-5p	3314078	3314071	1899-12-31 07:00:01	0	-13.6	-5.9	-7.7	-51.1	-40.17	-10.93	-2.66
nscaf1299 /length=357319 /lengthwogaps=234257	bmo-miR-31-5p	319008	319000	1899-12-31 08:01:01	0	-11.1	-5.4	-5.7	-58.12	-40.17	-17.95	6.85
nscaf125 /length=388166 /lengthwogaps=315338	bmo-miR-31-5p	309795	309787	1899-12-31 08:01:01	0	-11.5	-3.9	-7.6	-48.93	-40.16	-8.77	-2.72
nscaf1108 /length=3459965 /lengthwogaps=3165538	bmo-miR-31-5p	2712350	2712342	1899-12-31 08:01:01	0	-12.4	-5.1	-7.3	-53.87	-40.14	-13.72	1.32
nscaf1108 /length=3459965 /lengthwogaps=3165538	bmo-miR-31-5p	1957560	1957553	1899-12-31 07:00:01	0	-18	-6.8	-11.2	-47.71	-40.13	-7.58	-10.41
nscaf1485 /length=43559 /lengthwogaps=42665	bmo-miR-31-5p	29752	29744	1899-12-31 08:01:00	0	-13.7	-6.9	-6.8	-49.18	-40.13	-9.04	-4.65
nscaf1071 /length=1318628 /lengthwogaps=1232241	bmo-miR-31-5p	880499	880491	1899-12-31 08:01:00	0	-16.7	-7.4	-9.3	-52.17	-40.12	-12.04	-4.65
nscaf1108 /length=3459965 /lengthwogaps=3165538	bmo-miR-31-5p	1462835	1462827	1899-12-31 08:01:01	0	-16.4	-5.4	-11	-55.16	-40.12	-15.04	-1.35
nscaf1108 /length=3459965 /lengthwogaps=3165538	bmo-miR-31-5p	3353672	3353664	1899-12-31 08:01:01	0	-14.7	-5.4	-9.3	-54.83	-40.12	-14.7	0.0082
nscaf120 /length=38383 /lengthwogaps=37166	bmo-miR-31-5p	19549	19541	1899-12-31 08:01:01	0	-9.74	0.26	-10	-52.43	-40.12	-12.31	2.57
nscaf1108 /length=3459965 /lengthwogaps=3165538	bmo-miR-31-5p	3422223	3422215	1899-12-31 08:01:01	0	-14.1	-4.8	-9.3	-53.9	-40.11	-13.79	-0.3
nscaf15 /length=30234 /lengthwogaps=26690	bmo-miR-31-5p	8598	8590	1899-12-31 08:01:00	0	-10.1	-4.4	-5.7	-59.68	-40.11	-19.57	9.47
nscaf1108 /length=3459965 /lengthwogaps=3165538	bmo-miR-31-5p	2502359	2502351	1899-12-31 08:01:01	0	-10.39	-4.5	-5.89	-51.15	-40.1	-11.05	0.66
nscaf1071 /length=1318628 /lengthwogaps=1232241	bmo-miR-31-5p	684636	684628	1899-12-31 08:00:01	0	-18.8	-9.5	-9.3	-49.96	-40.08	-9.88	-8.91
nscaf1108 /length=3459965 /lengthwogaps=3165538	bmo-miR-31-5p	1111113	1111105	1899-12-31 08:01:01	0	-12.7	-4.8	-7.9	-57.96	-40.08	-17.87	5.17
nscaf1108 /length=3459965 /lengthwogaps=3165538	bmo-miR-31-5p	2705129	2705121	1899-12-31 08:01:01	0	-14.4	-5.4	-9	-49.42	-40.08	-9.33	-5.06
nscaf1108 /length=3459965 /lengthwogaps=3165538	bmo-miR-31-5p	1264914	1264907	1899-12-31 07:00:01	0	-14.3	-6.8	-7.5	-45.12	-40.05	-5.06	-9.23
nscaf1108 /length=3459965 /lengthwogaps=3165538	bmo-miR-31-5p	2019304	2019296	1899-12-31 08:01:01	0	-14.7	-5.4	-9.3	-51.02	-40.05	-10.97	-3.72
nscaf1071 /length=1318628 /lengthwogaps=1232241	bmo-miR-31-5p	1140416	1140408	1899-12-31 08:01:01	0	-12.8	-5.4	-7.4	-46.55	-40.03	-6.51	-6.28
nscaf1108 /length=3459965 /lengthwogaps=3165538	bmo-miR-31-5p	1004509	1004501	1899-12-31 08:01:01	0	-14.7	-5.4	-9.3	-51.31	-40.02	-11.28	-3.41
nscaf1108 /length=3459965 /lengthwogaps=3165538	bmo-miR-31-5p	466500	466492	1899-12-31 08:01:01	0	-5.8	-1.6	-4.2	-53.83	-40.02	-13.8	8
nscaf1071 /length=1318628 /lengthwogaps=1232241	bmo-miR-31-5p	351574	351566	1899-12-31 08:01:01	0	-16.9	-6.3	-10.6	-70.11	-40	-30.1	13.2
nscaf1108 /length=3459965 /lengthwogaps=3165538	bmo-miR-31-5p	283204	283196	1899-12-31 08:01:01	0	-12.6	-4.2	-8.4	-42.96	-40	-2.96	-9.63
nscaf1108 /length=3459965 /lengthwogaps=3165538	bmo-miR-31-5p	699126	699119	1899-12-31 07:00:00	0	-14.79	-9.4	-5.39	-50.87	-40	-10.86	-3.92
nscaf1108 /length=3459965 /lengthwogaps=3165538	bmo-miR-31-5p	2612709	2612702	1899-12-31 07:00:01	0	-15.8	-5.9	-9.9	-48.73	-39.98	-8.74	-7.05
nscaf1108 /length=3459965 /lengthwogaps=3165538	bmo-miR-31-5p	1490435	1490427	1899-12-31 08:01:01	0	-16.7	-5.4	-11.3	-60.09	-39.97	-20.12	3.42
nscaf1108 /length=3459965 /lengthwogaps=3165538	bmo-miR-31-5p	298976	298968	1899-12-31 08:01:00	0	-19.8	-7.7	-12.1	-56.21	-39.97	-16.24	-3.55
nscaf1299 /length=357319 /lengthwogaps=234257	bmo-miR-31-5p	68951	68943	1899-12-31 08:01:00	0	-16.6	-7.4	-9.2	-44.35	-39.97	-4.38	-12.21
nscaf1513 /length=18505 /lengthwogaps=18016	bmo-miR-31-5p	141	133	1899-12-31 08:01:01	0	-11.4	-5.1	-6.3	-47.96	-39.96	-8	-3.39
nscaf1202 /length=33724 /lengthwogaps=32006	bmo-miR-31-5p	2973	2965	1899-12-31 08:01:01	0	-12.8	-5.4	-7.4	-49.78	-39.95	-9.83	-2.96
nscaf1108 /length=3459965 /lengthwogaps=3165538	bmo-miR-31-5p	2316824	2316816	1899-12-31 08:01:01	0	-9	-4.5	-4.5	-46	-39.94	-6.06	-2.93
nscaf1108 /length=3459965 /lengthwogaps=3165538	bmo-miR-31-5p	1348817	1348809	1899-12-31 08:01:01	0	-14.7	-4.2	-10.5	-45.82	-39.93	-5.88	-8.81
nscaf1108 /length=3459965 /lengthwogaps=3165538	bmo-miR-31-5p	2491331	2491323	1899-12-31 08:01:01	0	-14.2	-5.4	-8.8	-52.16	-39.93	-12.23	-1.96
nscaf1299 /length=357319 /lengthwogaps=234257	bmo-miR-31-5p	28750	28743	1899-12-31 07:00:00	0	-18.2	-8.9	-9.3	-48.8	-39.92	-8.87	-9.32
nscaf1108 /length=3459965 /lengthwogaps=3165538	bmo-miR-31-5p	2452836	2452829	1899-12-31 07:00:01	0	-10.1	-6.8	-3.3	-47.91	-39.91	-7.99	-2.1
nscaf1299 /length=357319 /lengthwogaps=234257	bmo-miR-31-5p	140512	140504	1899-12-31 08:01:01	0	-17.4	-4.8	-12.6	-46.9	-39.91	-6.99	-10.4
nscaf1108 /length=3459965 /lengthwogaps=3165538	bmo-miR-31-5p	1395424	1395416	1899-12-31 08:01:00	0	-17.4	-7.4	-10	-59.42	-39.9	-19.51	2.11
nscaf1071 /length=1318628 /lengthwogaps=1232241	bmo-miR-31-5p	544139	544132	1899-12-31 07:00:01	0	-12.79	-6.8	-5.99	-48.3	-39.89	-8.4	-4.38
nscaf1108 /length=3459965 /lengthwogaps=3165538	bmo-miR-31-5p	2848488	2848480	1899-12-31 08:01:01	0	-15.57	-5.4	-10.17	-53.26	-39.89	-13.36	-2.2
nscaf1108 /length=3459965 /lengthwogaps=3165538	bmo-miR-31-5p	3357199	3357191	1899-12-31 08:01:01	0	-8.6	-2.3	-6.3	-48.95	-39.89	-9.05	0.45
nscaf1299 /length=357319 /lengthwogaps=234257	bmo-miR-31-5p	47122	47114	1899-12-31 08:00:00	0	-17.9	-10.6	-7.3	-57.75	-39.89	-17.85	-0.047
nscaf1108 /length=3459965 /lengthwogaps=3165538	bmo-miR-31-5p	1912245	1912237	1899-12-31 08:01:01	0	-9.8	-5.4	-4.4	-47.84	-39.88	-7.96	-1.83
nscaf1071 /length=1318628 /lengthwogaps=1232241	bmo-miR-31-5p	962383	962375	1899-12-31 08:01:01	0	-13.05	-2.6	-10.45	-50.62	-39.87	-10.74	-2.3
nscaf1108 /length=3459965 /lengthwogaps=3165538	bmo-miR-31-5p	1204822	1204815	1899-12-31 07:00:01	0	-11.51	-5.9	-5.61	-56.7	-39.87	-16.83	5.32
nscaf1299 /length=357319 /lengthwogaps=234257	bmo-miR-31-5p	311229	311221	1899-12-31 08:01:01	0	-7.75	-3.3	-4.45	-50.82	-39.87	-10.94	3.19
nscaf1299 /length=357319 /lengthwogaps=234257	bmo-miR-31-5p	107397	107389	1899-12-31 08:01:01	0	-16.11	-5.1	-11.01	-56.61	-39.85	-16.75	0.64
nscaf1450 /length=7206 /lengthwogaps=7206	bmo-miR-31-5p	315	307	1899-12-31 08:01:01	0	-9.7	-1.8	-7.9	-44.98	-39.85	-5.13	-4.56
nscaf1071 /length=1318628 /lengthwogaps=1232241	bmo-miR-31-5p	439949	439941	1899-12-31 08:01:01	0	-14.7	-5.4	-9.3	-52.26	-39.84	-12.42	-2.27
nscaf1108 /length=3459965 /lengthwogaps=3165538	bmo-miR-31-5p	3157421	3157414	1899-12-31 07:00:01	0	-13.7	-6.8	-6.9	-48.35	-39.84	-8.5	-5.19
nscaf1071 /length=1318628 /lengthwogaps=1232241	bmo-miR-31-5p	1283245	1283237	1899-12-31 08:01:01	0	-12.7	-5.1	-7.6	-52.1	-39.83	-12.27	-0.42
nscaf1108 /length=3459965 /lengthwogaps=3165538	bmo-miR-31-5p	2194746	2194738	1899-12-31 08:00:01	0	-19.16	-9.5	-9.66	-52.71	-39.81	-12.9	-6.25
nscaf1108 /length=3459965 /lengthwogaps=3165538	bmo-miR-31-5p	504201	504193	1899-12-31 08:01:01	0	-9.9	-5.4	-4.5	-46.6	-39.81	-6.78	-3.11
nscaf1649 /length=25342 /lengthwogaps=25342	bmo-miR-31-5p	7281	7273	1899-12-31 08:01:01	0	-14.7	-5.4	-9.3	-50.81	-39.81	-11	-3.69
nscaf1108 /length=3459965 /lengthwogaps=3165538	bmo-miR-31-5p	1215932	1215924	1899-12-31 08:01:01	0	-8.09	-2.3	-5.79	-44.45	-39.79	-4.66	-3.42
nscaf1531 /length=77564 /lengthwogaps=75130	bmo-miR-31-5p	25023	25015	1899-12-31 08:01:01	0	-14.7	-5.4	-9.3	-53.86	-39.79	-14.06	-0.63
nscaf1108 /length=3459965 /lengthwogaps=3165538	bmo-miR-31-5p	230964	230956	1899-12-31 08:01:00	0	-18.1	-4.8	-13.3	-57.11	-39.76	-17.35	-0.74
nscaf1108 /length=3459965 /lengthwogaps=3165538	bmo-miR-31-5p	2491813	2491806	1899-12-31 07:00:01	0	-20.6	-6.8	-13.8	-52.11	-39.75	-12.35	-8.24
nscaf1108 /length=3459965 /lengthwogaps=3165538	bmo-miR-31-5p	2639258	2639250	1899-12-31 08:01:01	0	-12.9	-5.4	-7.5	-50.3	-39.75	-10.55	-2.34
nscaf1108 /length=3459965 /lengthwogaps=3165538	bmo-miR-31-5p	3238890	3238882	1899-12-31 08:01:01	0	-15.4	-5.4	-10	-54.44	-39.75	-14.68	-0.71
nscaf1071 /length=1318628 /lengthwogaps=1232241	bmo-miR-31-5p	166447	166439	1899-12-31 08:01:01	0	-11.34	-1.6	-9.74	-45.1	-39.74	-5.35	-5.98
nscaf1071 /length=1318628 /lengthwogaps=1232241	bmo-miR-31-5p	281012	281006	1899-12-31 06:00:00	0	-15.7	-8.5	-7.2	-47.33	-39.74	-7.59	-8.1
nscaf1202 /length=33724 /lengthwogaps=32006	bmo-miR-31-5p	18630	18622	1899-12-31 08:01:01	0	-15.07	-5.4	-9.67	-54.74	-39.74	-15	-0.067
nscaf1371 /length=22445 /lengthwogaps=18075	bmo-miR-31-5p	19655	19647	1899-12-31 08:01:01	0	-11.4	-3.9	-7.5	-46.36	-39.74	-6.61	-4.78
nscaf1071 /length=1318628 /lengthwogaps=1232241	bmo-miR-31-5p	610754	610746	1899-12-31 08:01:01	0	-14.7	-5.4	-9.3	-54.37	-39.73	-14.63	-0.06
nscaf1108 /length=3459965 /lengthwogaps=3165538	bmo-miR-31-5p	3449129	3449121	1899-12-31 08:01:01	0	-13.7	-5.4	-8.3	-50.08	-39.73	-10.35	-3.34
nscaf1071 /length=1318628 /lengthwogaps=1232241	bmo-miR-31-5p	1155741	1155734	1899-12-31 07:00:01	0	-16.6	-5.9	-10.7	-62.91	-39.72	-23.19	6.59
nscaf1071 /length=1318628 /lengthwogaps=1232241	bmo-miR-31-5p	724199	724191	1899-12-31 08:01:01	0	-9.32	-1.9	-7.42	-53.96	-39.72	-14.24	4.92
nscaf1108 /length=3459965 /lengthwogaps=3165538	bmo-miR-31-5p	3315315	3315307	1899-12-31 08:01:01	0	-14.7	-5.4	-9.3	-54.27	-39.72	-14.55	-0.14
nscaf1108 /length=3459965 /lengthwogaps=3165538	bmo-miR-31-5p	3169335	3169327	1899-12-31 08:01:01	0	-14.7	-5.4	-9.3	-53	-39.71	-13.28	-1.41
nscaf1071 /length=1318628 /lengthwogaps=1232241	bmo-miR-31-5p	794104	794096	1899-12-31 08:01:01	0	-14.5	-5.4	-9.1	-53.08	-39.69	-13.39	-1.1
nscaf1108 /length=3459965 /lengthwogaps=3165538	bmo-miR-31-5p	2608915	2608907	1899-12-31 08:01:01	0	-14.7	-5.4	-9.3	-54.41	-39.67	-14.74	0.042
nscaf1108 /length=3459965 /lengthwogaps=3165538	bmo-miR-31-5p	3064107	3064100	1899-12-31 07:00:00	0	-19.8	-8.9	-10.9	-51.98	-39.67	-12.31	-7.48
nscaf1108 /length=3459965 /lengthwogaps=3165538	bmo-miR-31-5p	3164441	3164435	1899-12-31 06:00:00	0	-17.1	-8	-9.1	-48.04	-39.67	-8.37	-8.72
nscaf1108 /length=3459965 /lengthwogaps=3165538	bmo-miR-31-5p	553948	553940	1899-12-31 08:01:00	0	-15.61	-7.1	-8.51	-44.4	-39.66	-4.73	-10.87
nscaf1071 /length=1318628 /lengthwogaps=1232241	bmo-miR-31-5p	1091627	1091619	1899-12-31 08:01:01	0	-13.83	-5	-8.83	-43.99	-39.64	-4.34	-9.48
nscaf1108 /length=3459965 /lengthwogaps=3165538	bmo-miR-31-5p	2388924	2388916	1899-12-31 08:01:00	0	-15.8	-7.7	-8.1	-54.07	-39.63	-14.44	-1.35
nscaf1071 /length=1318628 /lengthwogaps=1232241	bmo-miR-31-5p	1069822	1069814	1899-12-31 08:01:00	0	-14.6	-6.5	-8.1	-56.21	-39.62	-16.59	1.99
nscaf1108 /length=3459965 /lengthwogaps=3165538	bmo-miR-31-5p	52006	51998	1899-12-31 08:01:01	0	-14.7	-5.4	-9.3	-50.65	-39.61	-11.04	-3.65
nscaf1071 /length=1318628 /lengthwogaps=1232241	bmo-miR-31-5p	1267750	1267743	1899-12-31 07:00:00	0	-11.5	-8.5	-3	-43.99	-39.6	-4.38	-7.11
nscaf1108 /length=3459965 /lengthwogaps=3165538	bmo-miR-31-5p	1920559	1920551	1899-12-31 08:01:01	0	-14.79	0.41	-15.2	-50.58	-39.59	-10.99	-3.79
nscaf1071 /length=1318628 /lengthwogaps=1232241	bmo-miR-31-5p	1044995	1044987	1899-12-31 08:01:00	0	-14.6	-6.5	-8.1	-56.56	-39.58	-16.97	2.37
nscaf1108 /length=3459965 /lengthwogaps=3165538	bmo-miR-31-5p	2188169	2188161	1899-12-31 08:01:00	0	-14.6	-6.5	-8.1	-56.56	-39.58	-16.97	2.37
nscaf1108 /length=3459965 /lengthwogaps=3165538	bmo-miR-31-5p	690541	690533	1899-12-31 08:01:01	0	-10.19	-4.8	-5.39	-46.65	-39.58	-7.07	-3.11
nscaf1108 /length=3459965 /lengthwogaps=3165538	bmo-miR-31-5p	2709859	2709853	1899-12-31 06:00:00	0	-11.59	-8.5	-3.09	-45.31	-39.57	-5.73	-5.85
nscaf1108 /length=3459965 /lengthwogaps=3165538	bmo-miR-31-5p	3204988	3204981	1899-12-31 07:00:01	0	-14.4	-6.3	-8.1	-49.05	-39.57	-9.47	-4.92
nscaf1071 /length=1318628 /lengthwogaps=1232241	bmo-miR-31-5p	59544	59538	1899-12-31 06:00:00	0	-14.3	-8	-6.3	-51.93	-39.56	-12.37	-1.92
nscaf1108 /length=3459965 /lengthwogaps=3165538	bmo-miR-31-5p	2844511	2844503	1899-12-31 08:01:01	0	-12.6	-3.9	-8.7	-53.02	-39.56	-13.46	0.86
nscaf1108 /length=3459965 /lengthwogaps=3165538	bmo-miR-31-5p	3455608	3455600	1899-12-31 08:01:01	0	-5.8	-1.8	-4	-42.75	-39.56	-3.18	-2.61
nscaf1108 /length=3459965 /lengthwogaps=3165538	bmo-miR-31-5p	2991058	2991050	1899-12-31 08:01:01	0	-11.5	-3.9	-7.6	-51.01	-39.55	-11.45	-0.045
nscaf1108 /length=3459965 /lengthwogaps=3165538	bmo-miR-31-5p	3111593	3111587	1899-12-31 06:00:00	0	-15.6	-8	-7.6	-51.54	-39.55	-11.99	-3.6
nscaf1108 /length=3459965 /lengthwogaps=3165538	bmo-miR-31-5p	1226213	1226206	1899-12-31 07:00:01	0	-9.84	-6.8	-3.04	-62.88	-39.53	-23.34	13.5
nscaf1108 /length=3459965 /lengthwogaps=3165538	bmo-miR-31-5p	1625870	1625863	1899-12-31 07:00:01	0	-13	-5.9	-7.1	-54.42	-39.53	-14.88	1.88
nscaf125 /length=388166 /lengthwogaps=315338	bmo-miR-31-5p	237283	237275	1899-12-31 08:01:00	0	-12.3	-6.5	-5.8	-52.96	-39.52	-13.44	1.14
nscaf1108 /length=3459965 /lengthwogaps=3165538	bmo-miR-31-5p	1518958	1518951	1899-12-31 07:00:01	0	-12.1	-5.9	-6.2	-55.84	-39.51	-16.32	4.22
nscaf1108 /length=3459965 /lengthwogaps=3165538	bmo-miR-31-5p	1751285	1751277	1899-12-31 08:01:01	0	-12.35	-5.4	-6.95	-48.93	-39.51	-9.41	-2.93
nscaf1108 /length=3459965 /lengthwogaps=3165538	bmo-miR-31-5p	1915771	1915763	1899-12-31 08:01:01	0	-10.8	-2.7	-8.1	-51.75	-39.51	-12.24	1.44
nscaf1071 /length=1318628 /lengthwogaps=1232241	bmo-miR-31-5p	285930	285922	1899-12-31 08:01:01	0	-13.8	-5.4	-8.4	-47.64	-39.5	-8.13	-5.66
nscaf1108 /length=3459965 /lengthwogaps=3165538	bmo-miR-31-5p	2977007	2976999	1899-12-31 08:01:01	0	-14.7	-5.4	-9.3	-52.73	-39.5	-13.23	-1.46
nscaf1542 /length=28245 /lengthwogaps=27386	bmo-miR-31-5p	5816	5808	1899-12-31 08:01:01	0	-10.4	-4.2	-6.2	-48.09	-39.5	-8.59	-1.8
nscaf1071 /length=1318628 /lengthwogaps=1232241	bmo-miR-31-5p	497699	497691	1899-12-31 08:01:00	0	-15.5	-4.9	-10.6	-49.63	-39.49	-10.14	-5.35
nscaf125 /length=388166 /lengthwogaps=315338	bmo-miR-31-5p	150559	150551	1899-12-31 08:01:01	0	-10.3	-4.2	-6.1	-53.31	-39.49	-13.81	3.51
nscaf1108 /length=3459965 /lengthwogaps=3165538	bmo-miR-31-5p	1915915	1915908	1899-12-31 07:00:01	0	-12.25	-7.4	-4.85	-47.31	-39.48	-7.83	-4.41
nscaf1108 /length=3459965 /lengthwogaps=3165538	bmo-miR-31-5p	2052135	2052127	1899-12-31 08:01:01	0	-6.9	-2.3	-4.6	-48.21	-39.48	-8.73	1.83
nscaf1108 /length=3459965 /lengthwogaps=3165538	bmo-miR-31-5p	1406705	1406697	1899-12-31 08:01:01	0	-10.11	-4.2	-5.91	-49.9	-39.47	-10.42	0.31
nscaf1108 /length=3459965 /lengthwogaps=3165538	bmo-miR-31-5p	2579080	2579072	1899-12-31 08:01:01	0	-14.7	-5.4	-9.3	-50.45	-39.47	-10.97	-3.72
nscaf1071 /length=1318628 /lengthwogaps=1232241	bmo-miR-31-5p	263944	263936	1899-12-31 08:01:01	0	-13.8	-4.8	-9	-54.03	-39.45	-14.57	0.77
nscaf1108 /length=3459965 /lengthwogaps=3165538	bmo-miR-31-5p	1533301	1533294	1899-12-31 07:00:01	0	-11.5	-5.9	-5.6	-44.26	-39.45	-4.81	-6.68
nscaf1071 /length=1318628 /lengthwogaps=1232241	bmo-miR-31-5p	651602	651594	1899-12-31 08:01:01	0	-12.79	-5.1	-7.69	-43.19	-39.44	-3.74	-9.04
nscaf1531 /length=77564 /lengthwogaps=75130	bmo-miR-31-5p	28218	28210	1899-12-31 08:01:01	0	-14.4	-5.4	-9	-49.32	-39.44	-9.87	-4.52
nscaf1071 /length=1318628 /lengthwogaps=1232241	bmo-miR-31-5p	1263866	1263859	1899-12-31 07:00:01	0	-9.51	-6.8	-2.71	-43.07	-39.43	-3.63	-5.87
nscaf1071 /length=1318628 /lengthwogaps=1232241	bmo-miR-31-5p	603197	603190	1899-12-31 07:00:01	0	-8.5	-6.3	-2.2	-50.19	-39.4	-10.78	2.28
nscaf1108 /length=3459965 /lengthwogaps=3165538	bmo-miR-31-5p	525315	525307	1899-12-31 08:00:01	0	-9.8	-8.9	-0.9	-43.19	-39.4	-3.79	-6
nscaf1108 /length=3459965 /lengthwogaps=3165538	bmo-miR-31-5p	906197	906189	1899-12-31 08:01:01	0	-11.31	-5.7	-5.61	-46.23	-39.4	-6.82	-4.48
nscaf1513 /length=18505 /lengthwogaps=18016	bmo-miR-31-5p	16204	16196	1899-12-31 08:01:01	0	-15	-5.4	-9.6	-48.22	-39.4	-8.81	-6.18
nscaf1108 /length=3459965 /lengthwogaps=3165538	bmo-miR-31-5p	1976192	1976184	1899-12-31 08:01:01	0	-14.4	-5.4	-9	-51.31	-39.39	-11.92	-2.47
nscaf125 /length=388166 /lengthwogaps=315338	bmo-miR-31-5p	152099	152091	1899-12-31 08:01:01	0	-8.8	-2.7	-6.1	-45.62	-39.38	-6.24	-2.55
nscaf1299 /length=357319 /lengthwogaps=234257	bmo-miR-31-5p	127262	127254	1899-12-31 08:01:01	0	-12.75	-5.4	-7.35	-52.39	-39.37	-13.02	0.27
nscaf1071 /length=1318628 /lengthwogaps=1232241	bmo-miR-31-5p	390193	390185	1899-12-31 08:01:01	0	-14.7	-5.4	-9.3	-53.5	-39.36	-14.13	-0.56
nscaf1071 /length=1318628 /lengthwogaps=1232241	bmo-miR-31-5p	391945	391937	1899-12-31 08:01:01	0	-14.7	-5.4	-9.3	-53.5	-39.36	-14.13	-0.56
nscaf1108 /length=3459965 /lengthwogaps=3165538	bmo-miR-31-5p	2503034	2503026	1899-12-31 08:01:00	0	-14.8	-6.5	-8.3	-51.41	-39.36	-12.05	-2.74
nscaf1108 /length=3459965 /lengthwogaps=3165538	bmo-miR-31-5p	2846366	2846358	1899-12-31 08:01:01	0	-6.6	-4.2	-2.4	-43	-39.36	-3.63	-2.96
nscaf1108 /length=3459965 /lengthwogaps=3165538	bmo-miR-31-5p	811736	811728	1899-12-31 08:01:00	0	-14.2	-6.9	-7.3	-47.23	-39.35	-7.88	-6.31
nscaf1323 /length=21958 /lengthwogaps=21958	bmo-miR-31-5p	20196	20188	1899-12-31 08:01:01	0	-7.6	-2.3	-5.3	-47.45	-39.35	-8.09	0.49
nscaf1108 /length=3459965 /lengthwogaps=3165538	bmo-miR-31-5p	2296925	2296917	1899-12-31 08:01:01	0	-14.7	-5.4	-9.3	-51.43	-39.34	-12.08	-2.61
nscaf1202 /length=33724 /lengthwogaps=32006	bmo-miR-31-5p	26682	26674	1899-12-31 08:00:00	0	-18	-10.6	-7.4	-49.5	-39.34	-10.16	-7.83
nscaf1108 /length=3459965 /lengthwogaps=3165538	bmo-miR-31-5p	584907	584900	1899-12-31 07:00:00	0	-16.7	-8.5	-8.2	-49.78	-39.33	-10.44	-6.25
nscaf1108 /length=3459965 /lengthwogaps=3165538	bmo-miR-31-5p	3132067	3132061	1899-12-31 06:00:00	0	-14.3	-8	-6.3	-59.76	-39.32	-20.44	6.14
nscaf1384 /length=10732 /lengthwogaps=10578	bmo-miR-31-5p	6660	6652	1899-12-31 08:01:01	0	-16.65	-3.9	-12.75	-45.05	-39.32	-5.72	-10.92
nscaf15 /length=30234 /lengthwogaps=26690	bmo-miR-31-5p	16730	16722	1899-12-31 08:01:01	0	-15.9	-5.4	-10.5	-52.98	-39.32	-13.65	-2.24
nscaf1071 /length=1318628 /lengthwogaps=1232241	bmo-miR-31-5p	1260753	1260745	1899-12-31 08:01:00	0	-17.46	-6.2	-11.26	-45.37	-39.29	-6.08	-11.37
nscaf1108 /length=3459965 /lengthwogaps=3165538	bmo-miR-31-5p	1103994	1103986	1899-12-31 08:01:01	0	-15.25	-5.4	-9.85	-52.5	-39.29	-13.2	-2.04
nscaf1071 /length=1318628 /lengthwogaps=1232241	bmo-miR-31-5p	1275542	1275534	1899-12-31 08:01:01	0	-14.7	-5.4	-9.3	-51.74	-39.28	-12.46	-2.23
nscaf1071 /length=1318628 /lengthwogaps=1232241	bmo-miR-31-5p	1219075	1219067	1899-12-31 08:01:01	0	-15.8	-5.3	-10.5	-49.92	-39.27	-10.65	-5.14
nscaf1071 /length=1318628 /lengthwogaps=1232241	bmo-miR-31-5p	456561	456553	1899-12-31 08:01:01	0	-6.1	-4.2	-1.9	-50.13	-39.27	-10.86	4.76
nscaf1108 /length=3459965 /lengthwogaps=3165538	bmo-miR-31-5p	834143	834135	1899-12-31 08:01:01	0	-9.71	-1.8	-7.91	-48.55	-39.27	-9.28	-0.42
nscaf1289 /length=99776 /lengthwogaps=93690	bmo-miR-31-5p	28953	28945	1899-12-31 08:01:01	0	-6.8	-4.2	-2.6	-40.33	-39.26	-1.06	-5.73
nscaf1336 /length=40128 /lengthwogaps=37082	bmo-miR-31-5p	24946	24939	1899-12-31 07:00:01	0	-12.1	-6.3	-5.8	-44.84	-39.25	-5.59	-6.5
nscaf1681 /length=5888100 /lengthwogaps=5377136	bmo-miR-31-5p	5776808	5776800	1899-12-31 08:01:00	0	-14.6	-6.2	-8.4	-48.58	-39.25	-9.32	-5.27
nscaf1071 /length=1318628 /lengthwogaps=1232241	bmo-miR-31-5p	152426	152418	1899-12-31 08:01:00	0	-14.56	-6.6	-7.96	-48.62	-39.24	-9.37	-5.18
nscaf1108 /length=3459965 /lengthwogaps=3165538	bmo-miR-31-5p	1329337	1329329	1899-12-31 08:01:01	0	-14.7	-5.4	-9.3	-50.75	-39.24	-11.51	-3.18
nscaf1108 /length=3459965 /lengthwogaps=3165538	bmo-miR-31-5p	2308801	2308793	1899-12-31 08:01:01	0	-12.1	-4.8	-7.3	-45.61	-39.24	-6.37	-5.72
nscaf1108 /length=3459965 /lengthwogaps=3165538	bmo-miR-31-5p	3413798	3413790	1899-12-31 08:01:00	0	-14.1	-6.5	-7.6	-48.95	-39.24	-9.7	-4.39
nscaf125 /length=388166 /lengthwogaps=315338	bmo-miR-31-5p	281897	281889	1899-12-31 08:00:01	0	-20.4	-9.5	-10.9	-45.88	-39.24	-6.64	-13.75
nscaf1299 /length=357319 /lengthwogaps=234257	bmo-miR-31-5p	6768	6760	1899-12-31 08:01:01	0	-15.5	-5.4	-10.1	-51.56	-39.24	-12.31	-3.18
nscaf1071 /length=1318628 /lengthwogaps=1232241	bmo-miR-31-5p	1081112	1081106	1899-12-31 06:00:00	0	-11.47	-8.5	-2.97	-44.41	-39.23	-5.18	-6.28
nscaf1108 /length=3459965 /lengthwogaps=3165538	bmo-miR-31-5p	1044642	1044634	1899-12-31 08:01:01	0	-14.7	-5.4	-9.3	-51.81	-39.23	-12.57	-2.12
nscaf1136 /length=28655 /lengthwogaps=12574	bmo-miR-31-5p	5251	5243	1899-12-31 08:01:00	0	-16.8	-7.4	-9.4	-48.19	-39.23	-8.96	-7.83
nscaf1681 /length=5888100 /lengthwogaps=5377136	bmo-miR-31-5p	5873283	5873275	1899-12-31 08:01:01	0	-12.6	-5	-7.6	-53.26	-39.23	-14.03	1.43
nscaf1071 /length=1318628 /lengthwogaps=1232241	bmo-miR-31-5p	796455	796447	1899-12-31 08:01:01	0	-11.9	-4.8	-7.1	-51.83	-39.22	-12.61	0.71
nscaf1336 /length=40128 /lengthwogaps=37082	bmo-miR-31-5p	391	385	1899-12-31 06:00:00	0	-12.56	-8	-4.56	-47.05	-39.2	-7.85	-4.7
nscaf1531 /length=77564 /lengthwogaps=75130	bmo-miR-31-5p	68458	68450	1899-12-31 08:01:01	0	-14.7	-5.4	-9.3	-52.27	-39.19	-13.08	-1.61
nscaf1071 /length=1318628 /lengthwogaps=1232241	bmo-miR-31-5p	424019	424011	1899-12-31 08:01:01	0	-10.91	-5.1	-5.81	-44.65	-39.18	-5.46	-5.44
nscaf1108 /length=3459965 /lengthwogaps=3165538	bmo-miR-31-5p	1084721	1084714	1899-12-31 07:00:01	0	-15.5	-7.4	-8.1	-51.16	-39.18	-11.97	-3.52
nscaf1108 /length=3459965 /lengthwogaps=3165538	bmo-miR-31-5p	672784	672778	1899-12-31 06:00:00	0	-16.3	-8	-8.3	-50.46	-39.18	-11.28	-5.01
nscaf1495 /length=18416 /lengthwogaps=17222	bmo-miR-31-5p	8882	8874	1899-12-31 08:01:01	0	-10.7	-4.2	-6.5	-48.32	-39.18	-9.14	-1.55
nscaf1108 /length=3459965 /lengthwogaps=3165538	bmo-miR-31-5p	1503338	1503331	1899-12-31 07:00:01	0	-10.8	-6.8	-4	-48.97	-39.17	-9.79	-1
nscaf1108 /length=3459965 /lengthwogaps=3165538	bmo-miR-31-5p	1874848	1874841	1899-12-31 07:00:01	0	-13.16	-6.8	-6.36	-53.72	-39.17	-14.54	1.38
nscaf1299 /length=357319 /lengthwogaps=234257	bmo-miR-31-5p	129532	129524	1899-12-31 08:01:01	0	-12.4	-5.4	-7	-51.02	-39.17	-11.84	-0.55
nscaf1071 /length=1318628 /lengthwogaps=1232241	bmo-miR-31-5p	1115809	1115802	1899-12-31 07:00:01	0	-10.95	-5.9	-5.05	-49.6	-39.16	-10.43	-0.51
nscaf1108 /length=3459965 /lengthwogaps=3165538	bmo-miR-31-5p	2306784	2306778	1899-12-31 06:00:00	0	-13.98	-8	-5.98	-53.08	-39.16	-13.92	-0.058
nscaf125 /length=388166 /lengthwogaps=315338	bmo-miR-31-5p	358059	358051	1899-12-31 08:01:01	0	-14.7	-5.4	-9.3	-53.54	-39.16	-14.38	-0.31
nscaf1071 /length=1318628 /lengthwogaps=1232241	bmo-miR-31-5p	684044	684036	1899-12-31 08:01:01	0	-15.05	-5.4	-9.65	-53.16	-39.14	-14.02	-1.02
nscaf1108 /length=3459965 /lengthwogaps=3165538	bmo-miR-31-5p	2512236	2512228	1899-12-31 08:01:00	0	-7.9	-4.2	-3.7	-44.5	-39.14	-5.35	-2.54
nscaf1108 /length=3459965 /lengthwogaps=3165538	bmo-miR-31-5p	2621922	2621914	1899-12-31 08:01:00	0	-15	-6.5	-8.5	-51.21	-39.14	-12.06	-2.93
nscaf1071 /length=1318628 /lengthwogaps=1232241	bmo-miR-31-5p	278368	278360	1899-12-31 08:01:01	0	-6.95	0.85	-7.8	-52.35	-39.13	-13.21	6.26
nscaf1108 /length=3459965 /lengthwogaps=3165538	bmo-miR-31-5p	1131337	1131330	1899-12-31 07:00:01	0	-10.21	-5.9	-4.31	-47.58	-39.13	-8.45	-1.75
nscaf1108 /length=3459965 /lengthwogaps=3165538	bmo-miR-31-5p	1626252	1626246	1899-12-31 06:00:00	0	-14.61	-8	-6.61	-42.67	-39.13	-3.54	-11.06
nscaf1108 /length=3459965 /lengthwogaps=3165538	bmo-miR-31-5p	2064647	2064639	1899-12-31 08:01:01	0	-14.7	-5.4	-9.3	-51.29	-39.13	-12.16	-2.53
nscaf1108 /length=3459965 /lengthwogaps=3165538	bmo-miR-31-5p	2671587	2671579	1899-12-31 08:01:01	0	-11.7	-4.5	-7.2	-56.28	-39.13	-17.15	5.45
nscaf125 /length=388166 /lengthwogaps=315338	bmo-miR-31-5p	311416	311408	1899-12-31 08:01:01	0	-14.7	-5.4	-9.3	-50.87	-39.13	-11.74	-2.95
nscaf1531 /length=77564 /lengthwogaps=75130	bmo-miR-31-5p	13310	13302	1899-12-31 08:01:00	0	-16.53	-7.9	-8.63	-52.41	-39.13	-13.27	-3.25
nscaf1071 /length=1318628 /lengthwogaps=1232241	bmo-miR-31-5p	827954	827946	1899-12-31 08:01:01	0	-15.2	-5.4	-9.8	-51.98	-39.12	-12.86	-2.33
nscaf1108 /length=3459965 /lengthwogaps=3165538	bmo-miR-31-5p	1564331	1564323	1899-12-31 08:01:01	0	-12.1	-1	-11.1	-50.83	-39.12	-11.7	-0.39
nscaf1108 /length=3459965 /lengthwogaps=3165538	bmo-miR-31-5p	2736611	2736603	1899-12-31 08:01:00	0	-14.51	-1.81	-12.7	-55.2	-39.12	-16.08	1.57
nscaf1289 /length=99776 /lengthwogaps=93690	bmo-miR-31-5p	91204	91196	1899-12-31 08:01:01	0	-7.1	-4.2	-2.9	-44.18	-39.12	-5.05	-2.04
nscaf1299 /length=357319 /lengthwogaps=234257	bmo-miR-31-5p	93810	93803	1899-12-31 07:00:01	0	-12.1	-5.9	-6.2	-50.26	-39.11	-11.14	-0.95
nscaf1681 /length=5888100 /lengthwogaps=5377136	bmo-miR-31-5p	5827651	5827643	1899-12-31 08:01:01	0	-17	-5.4	-11.6	-50.71	-39.11	-11.6	-5.39
nscaf1071 /length=1318628 /lengthwogaps=1232241	bmo-miR-31-5p	708616	708608	1899-12-31 08:01:01	0	-11.89	0.71	-12.6	-49.27	-39.1	-10.17	-1.71
nscaf1071 /length=1318628 /lengthwogaps=1232241	bmo-miR-31-5p	748382	748374	1899-12-31 08:01:01	0	-14.7	-5.4	-9.3	-54.68	-39.1	-15.57	0.87
nscaf1108 /length=3459965 /lengthwogaps=3165538	bmo-miR-31-5p	987769	987761	1899-12-31 08:01:01	0	-13.49	-3.9	-9.59	-55.62	-39.1	-16.51	3.02
nscaf1108 /length=3459965 /lengthwogaps=3165538	bmo-miR-31-5p	1244872	1244864	1899-12-31 08:01:01	0	-9.95	-4.3	-5.65	-41.67	-39.09	-2.58	-7.36
nscaf1108 /length=3459965 /lengthwogaps=3165538	bmo-miR-31-5p	3133153	3133146	1899-12-31 07:00:01	0	-16.85	-6.8	-10.05	-46.94	-39.07	-7.87	-8.97
nscaf1108 /length=3459965 /lengthwogaps=3165538	bmo-miR-31-5p	3377275	3377267	1899-12-31 08:01:00	0	-14.8	-6.9	-7.9	-44.64	-39.07	-5.57	-9.22
nscaf1108 /length=3459965 /lengthwogaps=3165538	bmo-miR-31-5p	846456	846449	1899-12-31 07:00:01	0	-15.4	-7.4	-8	-45.75	-39.07	-6.67	-8.72
nscaf1542 /length=28245 /lengthwogaps=27386	bmo-miR-31-5p	24294	24286	1899-12-31 08:01:00	0	-10.53	-7.7	-2.83	-48.18	-39.06	-9.12	-1.4
nscaf1108 /length=3459965 /lengthwogaps=3165538	bmo-miR-31-5p	1217550	1217544	1899-12-31 06:00:00	0	-17.1	-8	-9.1	-51.37	-39.04	-12.32	-4.77
nscaf1108 /length=3459965 /lengthwogaps=3165538	bmo-miR-31-5p	1512768	1512760	1899-12-31 08:01:01	0	-10.54	-4.8	-5.74	-42.37	-39.04	-3.32	-7.21
nscaf1108 /length=3459965 /lengthwogaps=3165538	bmo-miR-31-5p	1596544	1596536	1899-12-31 08:01:01	0	-8.25	-4.2	-4.05	-40.89	-39.04	-1.85	-6.39
nscaf1108 /length=3459965 /lengthwogaps=3165538	bmo-miR-31-5p	2775793	2775786	1899-12-31 07:00:00	0	-15.5	-8.9	-6.6	-50	-39.04	-10.95	-4.54
nscaf1654 /length=48283 /lengthwogaps=24147	bmo-miR-31-5p	787	779	1899-12-31 08:01:01	0	-10.61	-2.2	-8.41	-45.15	-39.04	-6.11	-4.49
nscaf1071 /length=1318628 /lengthwogaps=1232241	bmo-miR-31-5p	327622	327614	1899-12-31 08:01:01	0	-14.7	-5.4	-9.3	-54.02	-39.03	-14.99	0.29
nscaf1136 /length=28655 /lengthwogaps=12574	bmo-miR-31-5p	4729	4721	1899-12-31 08:01:01	0	-13.27	-5.1	-8.17	-49.51	-39.03	-10.47	-2.79
nscaf1071 /length=1318628 /lengthwogaps=1232241	bmo-miR-31-5p	1266321	1266313	1899-12-31 08:01:01	0	-11.95	1.05	-13	-49.59	-39.02	-10.57	-1.37
nscaf1108 /length=3459965 /lengthwogaps=3165538	bmo-miR-31-5p	186161	186154	1899-12-31 07:00:01	0	-10.3	-5.9	-4.4	-50.86	-39.02	-11.84	1.54
nscaf1108 /length=3459965 /lengthwogaps=3165538	bmo-miR-31-5p	3410506	3410500	1899-12-31 06:00:00	0	-15.2	-7.6	-7.6	-45.37	-39.02	-6.35	-8.84
nscaf1578 /length=7370 /lengthwogaps=7370	bmo-miR-31-5p	2178	2170	1899-12-31 08:01:01	0	-10.3	-5.1	-5.2	-48.99	-39.02	-9.96	-0.33
nscaf1071 /length=1318628 /lengthwogaps=1232241	bmo-miR-31-5p	32568	32560	1899-12-31 08:01:00	0	-12.9	-4.8	-8.1	-46.52	-39.01	-7.51	-5.38
nscaf1071 /length=1318628 /lengthwogaps=1232241	bmo-miR-31-5p	738568	738562	1899-12-31 06:00:00	0	-11.56	-8	-3.56	-47.22	-39.01	-8.21	-3.34
nscaf1108 /length=3459965 /lengthwogaps=3165538	bmo-miR-31-5p	1520149	1520141	1899-12-31 08:01:01	0	-9.2	-2.3	-6.9	-51.81	-39.01	-12.8	3.6
nscaf1108 /length=3459965 /lengthwogaps=3165538	bmo-miR-31-5p	412539	412531	1899-12-31 08:01:01	0	-10.5	-4.2	-6.3	-43.42	-39	-4.41	-6.08
nscaf1289 /length=99776 /lengthwogaps=93690	bmo-miR-31-5p	23290	23282	1899-12-31 08:00:01	0	-14.9	-8.4	-6.5	-46.56	-39	-7.56	-7.33
nscaf1108 /length=3459965 /lengthwogaps=3165538	bmo-miR-31-5p	2762459	2762451	1899-12-31 08:00:01	0	-19.7	-9.5	-10.2	-46.76	-38.99	-7.77	-11.92
nscaf1299 /length=357319 /lengthwogaps=234257	bmo-miR-31-5p	353093	353085	1899-12-31 08:01:01	0	-11	-2.3	-8.7	-51.5	-38.99	-12.51	1.51
nscaf1071 /length=1318628 /lengthwogaps=1232241	bmo-miR-31-5p	1261119	1261111	1899-12-31 08:01:01	0	-14.7	-5.4	-9.3	-50.42	-38.97	-11.44	-3.25
nscaf1108 /length=3459965 /lengthwogaps=3165538	bmo-miR-31-5p	1087761	1087754	1899-12-31 07:00:01	0	-13.2	-5.9	-7.3	-48.67	-38.96	-9.71	-3.48
nscaf1108 /length=3459965 /lengthwogaps=3165538	bmo-miR-31-5p	2194484	2194476	1899-12-31 08:01:01	0	-13.91	-5.3	-8.61	-48.54	-38.96	-9.57	-4.33
nscaf1108 /length=3459965 /lengthwogaps=3165538	bmo-miR-31-5p	3133186	3133178	1899-12-31 08:01:00	0	-14	-7.4	-6.6	-53.01	-38.94	-14.07	0.071
nscaf1071 /length=1318628 /lengthwogaps=1232241	bmo-miR-31-5p	27231	27223	1899-12-31 08:01:00	0	-17.8	-7.7	-10.1	-46.3	-38.93	-7.36	-10.43
nscaf120 /length=38383 /lengthwogaps=37166	bmo-miR-31-5p	23755	23747	1899-12-31 08:01:01	0	-11.71	-4.2	-7.51	-40.26	-38.93	-1.32	-10.38
nscaf120 /length=38383 /lengthwogaps=37166	bmo-miR-31-5p	23758	23750	1899-12-31 08:01:01	0	-11.49	-4.2	-7.29	-40.17	-38.93	-1.24	-10.24
nscaf1071 /length=1318628 /lengthwogaps=1232241	bmo-miR-31-5p	706620	706612	1899-12-31 08:01:01	0	-6.3	-2.3	-4	-45.86	-38.92	-6.93	0.63
nscaf1299 /length=357319 /lengthwogaps=234257	bmo-miR-31-5p	46511	46503	1899-12-31 08:01:00	0	-16.6	-7.4	-9.2	-51.61	-38.92	-12.68	-3.91
nscaf1108 /length=3459965 /lengthwogaps=3165538	bmo-miR-31-5p	1233786	1233778	1899-12-31 08:01:01	0	-7.92	-4.2	-3.72	-44.73	-38.9	-5.82	-2.09
nscaf1108 /length=3459965 /lengthwogaps=3165538	bmo-miR-31-5p	1408087	1408079	1899-12-31 08:01:01	0	-20.6	-5.4	-15.2	-51.13	-38.9	-12.23	-8.36
nscaf1108 /length=3459965 /lengthwogaps=3165538	bmo-miR-31-5p	2616894	2616887	1899-12-31 07:00:01	0	-10.8	-5.9	-4.9	-48.35	-38.89	-9.45	-1.34
nscaf1459 /length=17267 /lengthwogaps=17267	bmo-miR-31-5p	13950	13944	1899-12-31 06:00:00	0	-16.1	-7.6	-8.5	-52.79	-38.88	-13.9	-2.19
nscaf1108 /length=3459965 /lengthwogaps=3165538	bmo-miR-31-5p	1013418	1013412	1899-12-31 06:00:00	0	-13.13	-8	-5.13	-44.53	-38.87	-5.65	-7.47
nscaf1108 /length=3459965 /lengthwogaps=3165538	bmo-miR-31-5p	1941218	1941211	1899-12-31 07:00:01	0	-12.5	-6.8	-5.7	-48.49	-38.87	-9.62	-2.87
nscaf1108 /length=3459965 /lengthwogaps=3165538	bmo-miR-31-5p	463438	463430	1899-12-31 08:01:01	0	-12.9	-4.2	-8.7	-44.2	-38.87	-5.33	-7.56
nscaf1531 /length=77564 /lengthwogaps=75130	bmo-miR-31-5p	10175	10167	1899-12-31 08:01:00	0	-10.8	-6.5	-4.3	-43.86	-38.87	-4.99	-5.8
nscaf1108 /length=3459965 /lengthwogaps=3165538	bmo-miR-31-5p	1406520	1406512	1899-12-31 08:01:01	0	-10.11	-4.2	-5.91	-44.23	-38.86	-5.37	-4.73
nscaf1108 /length=3459965 /lengthwogaps=3165538	bmo-miR-31-5p	1800776	1800770	1899-12-31 06:00:00	0	-13.4	-8.5	-4.9	-44.47	-38.86	-5.6	-7.79
nscaf1108 /length=3459965 /lengthwogaps=3165538	bmo-miR-31-5p	3410912	3410905	1899-12-31 07:00:00	0	-20.23	-8.5	-11.73	-47.67	-38.86	-8.81	-11.41
nscaf1071 /length=1318628 /lengthwogaps=1232241	bmo-miR-31-5p	184407	184399	1899-12-31 08:01:01	0	-17.4	-5.4	-12	-52.33	-38.84	-13.49	-3.9
nscaf1108 /length=3459965 /lengthwogaps=3165538	bmo-miR-31-5p	554857	554850	1899-12-31 07:00:01	0	-10.7	-6.3	-4.4	-43.84	-38.84	-5	-5.69
nscaf1289 /length=99776 /lengthwogaps=93690	bmo-miR-31-5p	91198	91190	1899-12-31 08:01:01	0	-9.8	-4.2	-5.6	-47.52	-38.84	-8.68	-1.11
nscaf1108 /length=3459965 /lengthwogaps=3165538	bmo-miR-31-5p	1881931	1881923	1899-12-31 08:01:01	0	-17.4	-5.4	-12	-52.48	-38.83	-13.64	-3.75
nscaf1108 /length=3459965 /lengthwogaps=3165538	bmo-miR-31-5p	3073793	3073785	1899-12-31 08:01:01	0	-12.09	-5.1	-6.99	-44.88	-38.83	-6.04	-6.04
nscaf1289 /length=99776 /lengthwogaps=93690	bmo-miR-31-5p	91261	91254	1899-12-31 07:00:01	0	-11.8	-6.8	-5	-47.09	-38.83	-8.25	-3.54
nscaf1299 /length=357319 /lengthwogaps=234257	bmo-miR-31-5p	122008	122000	1899-12-31 08:01:01	0	-11.1	-5.1	-6	-46.98	-38.83	-8.14	-2.95
nscaf1533 /length=26432 /lengthwogaps=25396	bmo-miR-31-5p	23887	23881	1899-12-31 06:00:00	0	-14.17	-8	-6.17	-46.78	-38.83	-7.95	-6.21
nscaf1108 /length=3459965 /lengthwogaps=3165538	bmo-miR-31-5p	1681751	1681743	1899-12-31 08:00:01	0	-16.9	-8.9	-8	-46.77	-38.82	-7.94	-8.95
nscaf1108 /length=3459965 /lengthwogaps=3165538	bmo-miR-31-5p	43026	43019	1899-12-31 07:00:01	0	-20.5	-6.8	-13.7	-49.68	-38.82	-10.85	-9.64
nscaf1289 /length=99776 /lengthwogaps=93690	bmo-miR-31-5p	91201	91193	1899-12-31 08:01:01	0	-7.95	-4.2	-3.75	-45.4	-38.82	-6.57	-1.37
nscaf1299 /length=357319 /lengthwogaps=234257	bmo-miR-31-5p	117823	117815	1899-12-31 08:01:01	0	-10.3	-4.3	-6	-45.73	-38.82	-6.9	-3.39
nscaf1071 /length=1318628 /lengthwogaps=1232241	bmo-miR-31-5p	1256834	1256826	1899-12-31 08:01:00	0	-10.7	-7.7	-3	-48.96	-38.81	-10.14	-0.55
nscaf1299 /length=357319 /lengthwogaps=234257	bmo-miR-31-5p	308880	308872	1899-12-31 08:01:01	0	-14.9	-5.4	-9.5	-50.13	-38.81	-11.31	-3.58
nscaf1531 /length=77564 /lengthwogaps=75130	bmo-miR-31-5p	10167	10160	1899-12-31 07:00:01	0	-13	-5.9	-7.1	-44.08	-38.81	-5.27	-7.73
nscaf1071 /length=1318628 /lengthwogaps=1232241	bmo-miR-31-5p	316795	316787	1899-12-31 08:01:00	0	-14.7	-6.6	-8.1	-52.7	-38.8	-13.89	-0.8
nscaf1108 /length=3459965 /lengthwogaps=3165538	bmo-miR-31-5p	1821799	1821791	1899-12-31 08:01:01	0	-12.69	-4.3	-8.39	-48.97	-38.79	-10.17	-2.51
nscaf1156 /length=34006 /lengthwogaps=32323	bmo-miR-31-5p	18808	18802	1899-12-31 06:00:00	0	-10.69	-8.5	-2.19	-48.5	-38.79	-9.71	-0.97
nscaf1108 /length=3459965 /lengthwogaps=3165538	bmo-miR-31-5p	1561671	1561663	1899-12-31 08:01:01	0	-14.7	-5.4	-9.3	-53.3	-38.78	-14.51	-0.18
nscaf1071 /length=1318628 /lengthwogaps=1232241	bmo-miR-31-5p	1024199	1024191	1899-12-31 08:01:00	0	-14.6	-6.5	-8.1	-53.27	-38.77	-14.49	-0.1
nscaf1299 /length=357319 /lengthwogaps=234257	bmo-miR-31-5p	36588	36582	1899-12-31 06:00:00	0	-18.6	-7.6	-11	-46.16	-38.77	-7.39	-11.2
nscaf1417 /length=8546 /lengthwogaps=4567	bmo-miR-31-5p	7465	7457	1899-12-31 08:00:01	0	-13.25	-8.4	-4.85	-44.69	-38.77	-5.91	-7.33
nscaf1071 /length=1318628 /lengthwogaps=1232241	bmo-miR-31-5p	26747	26740	1899-12-31 07:00:01	0	-15.24	-5.9	-9.34	-52.49	-38.76	-13.72	-1.51
nscaf1071 /length=1318628 /lengthwogaps=1232241	bmo-miR-31-5p	389440	389432	1899-12-31 08:01:01	0	-17.1	-5.4	-11.7	-48.57	-38.76	-9.8	-7.29
nscaf1071 /length=1318628 /lengthwogaps=1232241	bmo-miR-31-5p	391192	391184	1899-12-31 08:01:01	0	-17.1	-5.4	-11.7	-48.57	-38.76	-9.8	-7.29
nscaf1136 /length=28655 /lengthwogaps=12574	bmo-miR-31-5p	2344	2336	1899-12-31 08:01:01	0	-12.7	-4.2	-8.5	-46.18	-38.76	-7.41	-5.28
nscaf125 /length=388166 /lengthwogaps=315338	bmo-miR-31-5p	286100	286092	1899-12-31 08:01:01	0	-7.3	-4.8	-2.5	-46.2	-38.76	-7.44	0.14
nscaf1108 /length=3459965 /lengthwogaps=3165538	bmo-miR-31-5p	2389026	2389019	1899-12-31 07:00:01	0	-16.1	-6.8	-9.3	-51.97	-38.75	-13.21	-2.88
nscaf1108 /length=3459965 /lengthwogaps=3165538	bmo-miR-31-5p	2638791	2638783	1899-12-31 08:01:01	0	-12.9	-5.4	-7.5	-49.3	-38.75	-10.54	-2.35
nscaf1108 /length=3459965 /lengthwogaps=3165538	bmo-miR-31-5p	759594	759586	1899-12-31 08:01:00	0	-23.9	-6.9	-17	-54.91	-38.75	-16.16	-7.73
nscaf125 /length=388166 /lengthwogaps=315338	bmo-miR-31-5p	78565	78557	1899-12-31 08:01:01	0	-14.7	-5.4	-9.3	-54.36	-38.75	-15.6	0.9
nscaf1071 /length=1318628 /lengthwogaps=1232241	bmo-miR-31-5p	294451	294443	1899-12-31 08:01:01	0	-14.7	-5.4	-9.3	-54.51	-38.72	-15.79	1.09
nscaf1108 /length=3459965 /lengthwogaps=3165538	bmo-miR-31-5p	3207514	3207506	1899-12-31 08:01:01	0	-13.8	-5.4	-8.4	-49.95	-38.72	-11.23	-2.56
nscaf1108 /length=3459965 /lengthwogaps=3165538	bmo-miR-31-5p	662288	662280	1899-12-31 08:01:01	0	-12	-4.8	-7.2	-50.99	-38.72	-12.26	0.26
nscaf1525 /length=41869 /lengthwogaps=18439	bmo-miR-31-5p	25831	25824	1899-12-31 07:00:01	0	-8.46	-6.3	-2.16	-45.87	-38.72	-7.15	-1.3
nscaf1071 /length=1318628 /lengthwogaps=1232241	bmo-miR-31-5p	445499	445491	1899-12-31 08:01:01	0	-14.7	-5.4	-9.3	-53.47	-38.71	-14.76	0.06
nscaf1071 /length=1318628 /lengthwogaps=1232241	bmo-miR-31-5p	700753	700745	1899-12-31 08:01:01	0	-15.5	-4.8	-10.7	-53.75	-38.71	-15.03	-0.46
nscaf1108 /length=3459965 /lengthwogaps=3165538	bmo-miR-31-5p	2808811	2808804	1899-12-31 07:00:01	0	-7.4	-6.8	-0.6	-45.26	-38.71	-6.54	-0.85
nscaf1336 /length=40128 /lengthwogaps=37082	bmo-miR-31-5p	11583	11576	1899-12-31 07:00:01	0	-11.7	-7.4	-4.3	-42.09	-38.71	-3.37	-8.32
nscaf1108 /length=3459965 /lengthwogaps=3165538	bmo-miR-31-5p	3317576	3317568	1899-12-31 08:01:01	0	-14	-5.4	-8.6	-50.78	-38.7	-12.07	-1.92
nscaf1071 /length=1318628 /lengthwogaps=1232241	bmo-miR-31-5p	853442	853434	1899-12-31 08:01:01	0	-13.5	-4.5	-9	-53.61	-38.69	-14.92	1.42
nscaf1108 /length=3459965 /lengthwogaps=3165538	bmo-miR-31-5p	2713781	2713774	1899-12-31 07:00:01	0	-13.15	-6.3	-6.85	-46.56	-38.69	-7.87	-5.27
nscaf125 /length=388166 /lengthwogaps=315338	bmo-miR-31-5p	115999	115991	1899-12-31 08:01:01	0	-10.05	-4.8	-5.25	-43.96	-38.69	-5.26	-4.78
nscaf1681 /length=5888100 /lengthwogaps=5377136	bmo-miR-31-5p	5775554	5775546	1899-12-31 08:01:01	0	-12.4	-4.8	-7.6	-52.67	-38.69	-13.97	1.57
nscaf1108 /length=3459965 /lengthwogaps=3165538	bmo-miR-31-5p	309656	309648	1899-12-31 08:01:01	0	-12.8	-4.5	-8.3	-46.08	-38.68	-7.39	-5.4
nscaf1071 /length=1318628 /lengthwogaps=1232241	bmo-miR-31-5p	1129059	1129051	1899-12-31 08:01:01	0	-16.6	-5.4	-11.2	-52.37	-38.67	-13.7	-2.89
nscaf1071 /length=1318628 /lengthwogaps=1232241	bmo-miR-31-5p	347252	347244	1899-12-31 08:01:01	0	-14.7	-5.4	-9.3	-48.61	-38.67	-9.93	-4.76
nscaf1071 /length=1318628 /lengthwogaps=1232241	bmo-miR-31-5p	48903	48895	1899-12-31 08:01:00	0	-13.6	-4.9	-8.7	-43.15	-38.67	-4.48	-9.11
nscaf1108 /length=3459965 /lengthwogaps=3165538	bmo-miR-31-5p	2726481	2726473	1899-12-31 08:01:01	0	-14.7	-5.4	-9.3	-48.43	-38.67	-9.75	-4.94
nscaf1108 /length=3459965 /lengthwogaps=3165538	bmo-miR-31-5p	924577	924570	1899-12-31 07:00:01	0	-8.54	-6.8	-1.74	-44.73	-38.67	-6.06	-2.47
nscaf1108 /length=3459965 /lengthwogaps=3165538	bmo-miR-31-5p	1990005	1989997	1899-12-31 08:01:01	0	-11.6	-4.7	-6.9	-44.83	-38.66	-6.17	-5.42
nscaf1108 /length=3459965 /lengthwogaps=3165538	bmo-miR-31-5p	299490	299482	1899-12-31 08:01:00	0	-13.54	-4.8	-8.74	-52.16	-38.66	-13.5	-0.035
nscaf1566 /length=60675 /lengthwogaps=36591	bmo-miR-31-5p	9401	9394	1899-12-31 07:00:01	0	-10.31	-7.4	-2.91	-45.7	-38.66	-7.03	-3.27
nscaf1071 /length=1318628 /lengthwogaps=1232241	bmo-miR-31-5p	1220063	1220055	1899-12-31 08:01:01	0	-14.7	-5.4	-9.3	-51.79	-38.63	-13.15	-1.54
nscaf1108 /length=3459965 /lengthwogaps=3165538	bmo-miR-31-5p	276133	276125	1899-12-31 08:00:01	0	-13.8	-8.9	-4.9	-46.11	-38.63	-7.48	-6.31
nscaf1108 /length=3459965 /lengthwogaps=3165538	bmo-miR-31-5p	2382951	2382943	1899-12-31 08:01:01	0	-21.1	-5.7	-15.4	-52.57	-38.62	-13.94	-7.15
nscaf1071 /length=1318628 /lengthwogaps=1232241	bmo-miR-31-5p	1126940	1126932	1899-12-31 08:01:01	0	-17.15	-4.8	-12.35	-49.75	-38.61	-11.14	-6
nscaf1108 /length=3459965 /lengthwogaps=3165538	bmo-miR-31-5p	1747645	1747637	1899-12-31 08:01:01	0	-18.4	-5	-13.4	-54.48	-38.61	-15.86	-2.53
nscaf1071 /length=1318628 /lengthwogaps=1232241	bmo-miR-31-5p	1190537	1190529	1899-12-31 08:01:00	0	-13.4	-4.9	-8.5	-44.49	-38.6	-5.89	-7.5
nscaf1108 /length=3459965 /lengthwogaps=3165538	bmo-miR-31-5p	2040597	2040589	1899-12-31 08:01:00	0	-16	-6.5	-9.5	-52.31	-38.6	-13.71	-2.28
nscaf1108 /length=3459965 /lengthwogaps=3165538	bmo-miR-31-5p	2647421	2647413	1899-12-31 08:01:00	0	-13.09	-4.9	-8.19	-45.76	-38.6	-7.16	-5.92
nscaf1566 /length=60675 /lengthwogaps=36591	bmo-miR-31-5p	24525	24518	1899-12-31 07:00:01	0	-10.97	-6.3	-4.67	-42.71	-38.59	-4.11	-6.85
nscaf1108 /length=3459965 /lengthwogaps=3165538	bmo-miR-31-5p	2562525	2562517	1899-12-31 08:01:01	0	-8.27	-4.2	-4.07	-41.15	-38.58	-2.56	-5.7
nscaf120 /length=38383 /lengthwogaps=37166	bmo-miR-31-5p	36798	36790	1899-12-31 08:01:00	0	-15.01	-7.1	-7.91	-45.27	-38.57	-6.69	-8.31
nscaf1108 /length=3459965 /lengthwogaps=3165538	bmo-miR-31-5p	3306393	3306385	1899-12-31 08:01:01	0	-18.5	-2.2	-16.3	-47.58	-38.55	-9.03	-9.46
nscaf1108 /length=3459965 /lengthwogaps=3165538	bmo-miR-31-5p	434241	434233	1899-12-31 08:01:01	0	-14.9	-2.3	-12.6	-45.2	-38.55	-6.65	-8.24
nscaf1108 /length=3459965 /lengthwogaps=3165538	bmo-miR-31-5p	876917	876909	1899-12-31 08:01:01	0	-17.3	-4.8	-12.5	-48.75	-38.54	-10.21	-7.08
nscaf1108 /length=3459965 /lengthwogaps=3165538	bmo-miR-31-5p	1298208	1298200	1899-12-31 08:01:01	0	-6.9	-4.8	-2.1	-46.94	-38.52	-8.41	1.51
nscaf1108 /length=3459965 /lengthwogaps=3165538	bmo-miR-31-5p	1320580	1320574	1899-12-31 06:00:00	0	-13.8	-8.5	-5.3	-47.41	-38.52	-8.88	-4.91
nscaf1108 /length=3459965 /lengthwogaps=3165538	bmo-miR-31-5p	2137778	2137770	1899-12-31 08:01:01	0	-6.1	-2.3	-3.8	-45.47	-38.52	-6.94	0.84
nscaf1071 /length=1318628 /lengthwogaps=1232241	bmo-miR-31-5p	223684	223676	1899-12-31 08:01:00	0	-12.8	-7.1	-5.7	-42.13	-38.51	-3.62	-9.17
nscaf1108 /length=3459965 /lengthwogaps=3165538	bmo-miR-31-5p	1652664	1652656	1899-12-31 08:01:01	0	-15.3	-5.3	-10	-51.39	-38.51	-12.88	-2.41
nscaf1071 /length=1318628 /lengthwogaps=1232241	bmo-miR-31-5p	1265229	1265221	1899-12-31 08:01:01	0	-4.9	-1.8	-3.1	-42.84	-38.5	-4.34	-0.55
nscaf1108 /length=3459965 /lengthwogaps=3165538	bmo-miR-31-5p	1990209	1990201	1899-12-31 08:01:01	0	-14.7	-5.4	-9.3	-52.53	-38.5	-14.02	-0.67
nscaf1108 /length=3459965 /lengthwogaps=3165538	bmo-miR-31-5p	2874491	2874483	1899-12-31 08:01:00	0	-13.49	-4.8	-8.69	-44.08	-38.5	-5.58	-7.9
nscaf1108 /length=3459965 /lengthwogaps=3165538	bmo-miR-31-5p	1476922	1476914	1899-12-31 08:01:01	0	-12.8	-5.7	-7.1	-46.23	-38.49	-7.73	-5.06
nscaf1299 /length=357319 /lengthwogaps=234257	bmo-miR-31-5p	105865	105857	1899-12-31 08:01:01	0	-8.4	-4.8	-3.6	-48.52	-38.49	-10.03	1.63
nscaf1071 /length=1318628 /lengthwogaps=1232241	bmo-miR-31-5p	284942	284935	1899-12-31 07:00:00	0	-14.05	-9.4	-4.65	-43.33	-38.48	-4.85	-9.19
nscaf1071 /length=1318628 /lengthwogaps=1232241	bmo-miR-31-5p	797113	797105	1899-12-31 08:01:01	0	-9.3	-2.3	-7	-43.29	-38.48	-4.8	-4.49
nscaf1108 /length=3459965 /lengthwogaps=3165538	bmo-miR-31-5p	1320637	1320629	1899-12-31 08:01:01	0	-11.2	-4.8	-6.4	-46.56	-38.48	-8.07	-3.12
nscaf125 /length=388166 /lengthwogaps=315338	bmo-miR-31-5p	347847	347840	1899-12-31 07:00:01	0	-10.6	-6.3	-4.3	-44.52	-38.48	-6.03	-4.56
nscaf1610 /length=38056 /lengthwogaps=36542	bmo-miR-31-5p	9824	9816	1899-12-31 08:01:01	0	-9.5	-5.4	-4.1	-47.89	-38.48	-9.41	-0.087
nscaf1108 /length=3459965 /lengthwogaps=3165538	bmo-miR-31-5p	253814	253806	1899-12-31 08:01:01	0	-7.2	-3.3	-3.9	-42.15	-38.45	-3.69	-3.5
nscaf125 /length=388166 /lengthwogaps=315338	bmo-miR-31-5p	150562	150554	1899-12-31 08:01:00	0	-12.7	-4.9	-7.8	-51.87	-38.45	-13.41	0.71
nscaf1108 /length=3459965 /lengthwogaps=3165538	bmo-miR-31-5p	2352340	2352332	1899-12-31 08:01:00	0	-13.7	-7.7	-6	-44.65	-38.44	-6.2	-7.49
nscaf1108 /length=3459965 /lengthwogaps=3165538	bmo-miR-31-5p	2794115	2794107	1899-12-31 08:01:01	0	-9.7	-1.8	-7.9	-43.38	-38.44	-4.93	-4.76
nscaf1071 /length=1318628 /lengthwogaps=1232241	bmo-miR-31-5p	137685	137679	1899-12-31 06:00:00	0	-15.3	-7.6	-7.7	-52.43	-38.43	-14	-1.29
nscaf1108 /length=3459965 /lengthwogaps=3165538	bmo-miR-31-5p	2480200	2480192	1899-12-31 08:01:01	0	-11.46	-4.8	-6.66	-47.53	-38.43	-9.09	-2.36
nscaf1108 /length=3459965 /lengthwogaps=3165538	bmo-miR-31-5p	3373097	3373089	1899-12-31 08:01:01	0	-13	-5.3	-7.7	-53.92	-38.43	-15.48	2.48
nscaf1108 /length=3459965 /lengthwogaps=3165538	bmo-miR-31-5p	1035326	1035318	1899-12-31 08:01:01	0	-11.8	-4.8	-7	-47.81	-38.42	-9.39	-2.4
nscaf1108 /length=3459965 /lengthwogaps=3165538	bmo-miR-31-5p	1246574	1246568	1899-12-31 06:00:00	0	-15.3	-8	-7.3	-51.93	-38.42	-13.51	-1.78
nscaf1108 /length=3459965 /lengthwogaps=3165538	bmo-miR-31-5p	1709424	1709416	1899-12-31 08:01:01	0	-14.7	-5.4	-9.3	-53.9	-38.42	-15.47	0.77
nscaf1108 /length=3459965 /lengthwogaps=3165538	bmo-miR-31-5p	1763025	1763017	1899-12-31 08:01:01	0	-16.8	-5.3	-11.5	-50.21	-38.42	-11.79	-5
nscaf1108 /length=3459965 /lengthwogaps=3165538	bmo-miR-31-5p	2822665	2822657	1899-12-31 08:01:01	0	-11.41	-1.8	-9.61	-43.19	-38.42	-4.76	-6.64
nscaf1071 /length=1318628 /lengthwogaps=1232241	bmo-miR-31-5p	752722	752715	1899-12-31 07:00:01	0	-19.69	-6.3	-13.39	-47.11	-38.41	-8.7	-10.98
nscaf1108 /length=3459965 /lengthwogaps=3165538	bmo-miR-31-5p	33402	33394	1899-12-31 08:01:01	0	-10.4	-2.2	-8.2	-49.47	-38.41	-11.05	0.65
nscaf1299 /length=357319 /lengthwogaps=234257	bmo-miR-31-5p	107498	107490	1899-12-31 08:01:01	0	-11.6	-4.2	-7.4	-45.12	-38.41	-6.7	-4.89
nscaf1071 /length=1318628 /lengthwogaps=1232241	bmo-miR-31-5p	843493	843485	1899-12-31 08:01:00	0	-9.8	-4.9	-4.9	-41.68	-38.4	-3.28	-6.51
nscaf1108 /length=3459965 /lengthwogaps=3165538	bmo-miR-31-5p	1093367	1093359	1899-12-31 08:01:01	0	-10.6	-4.8	-5.8	-45.13	-38.4	-6.73	-3.86
nscaf1108 /length=3459965 /lengthwogaps=3165538	bmo-miR-31-5p	2833835	2833828	1899-12-31 07:00:01	0	-11.5	-6.8	-4.7	-49.97	-38.4	-11.56	0.067
nscaf1299 /length=357319 /lengthwogaps=234257	bmo-miR-31-5p	73711	73703	1899-12-31 08:01:01	0	-15.9	-5.7	-10.2	-60.78	-38.4	-22.38	6.48
nscaf1071 /length=1318628 /lengthwogaps=1232241	bmo-miR-31-5p	1115	1107	1899-12-31 08:01:01	0	-10.5	-4.3	-6.2	-43.4	-38.39	-5.01	-5.48
nscaf1108 /length=3459965 /lengthwogaps=3165538	bmo-miR-31-5p	2452915	2452908	1899-12-31 07:00:01	0	-19.7	-5.9	-13.8	-48.49	-38.39	-10.1	-9.59
nscaf1299 /length=357319 /lengthwogaps=234257	bmo-miR-31-5p	33735	33729	1899-12-31 06:00:00	0	-14.21	-8	-6.21	-45.39	-38.39	-6.99	-7.21
nscaf1071 /length=1318628 /lengthwogaps=1232241	bmo-miR-31-5p	1035917	1035909	1899-12-31 08:01:01	0	-16.4	-5.4	-11	-53.06	-38.38	-14.67	-1.72
nscaf1108 /length=3459965 /lengthwogaps=3165538	bmo-miR-31-5p	1659869	1659862	1899-12-31 07:00:01	0	-9.42	-6.8	-2.62	-47.19	-38.38	-8.8	-0.61
nscaf1108 /length=3459965 /lengthwogaps=3165538	bmo-miR-31-5p	713722	713714	1899-12-31 08:01:01	0	-11.2	-4.5	-6.7	-54.87	-38.38	-16.48	5.28
nscaf1108 /length=3459965 /lengthwogaps=3165538	bmo-miR-31-5p	2351485	2351477	1899-12-31 08:01:00	0	-15.84	-7.7	-8.14	-45.3	-38.37	-6.92	-8.91
nscaf125 /length=388166 /lengthwogaps=315338	bmo-miR-31-5p	108669	108661	1899-12-31 08:01:01	0	-16.9	-5.4	-11.5	-58.17	-38.37	-19.79	2.89
nscaf1299 /length=357319 /lengthwogaps=234257	bmo-miR-31-5p	104114	104106	1899-12-31 08:01:00	0	-10.7	-7.4	-3.3	-45.82	-38.37	-7.45	-3.24
nscaf1071 /length=1318628 /lengthwogaps=1232241	bmo-miR-31-5p	924861	924854	1899-12-31 07:00:00	0	-10.52	-8.9	-1.62	-46.39	-38.36	-8.03	-2.48
nscaf1108 /length=3459965 /lengthwogaps=3165538	bmo-miR-31-5p	1211345	1211337	1899-12-31 08:01:00	0	-10.6	-6.9	-3.7	-44.17	-38.36	-5.81	-4.78
nscaf1108 /length=3459965 /lengthwogaps=3165538	bmo-miR-31-5p	194762	194754	1899-12-31 08:01:01	0	-7.53	-4.2	-3.33	-39.64	-38.36	-1.27	-6.25
nscaf1681 /length=5888100 /lengthwogaps=5377136	bmo-miR-31-5p	5839601	5839593	1899-12-31 08:01:01	0	-8.7	-5.1	-3.6	-47.6	-38.36	-9.23	0.53
nscaf1108 /length=3459965 /lengthwogaps=3165538	bmo-miR-31-5p	939515	939507	1899-12-31 08:01:01	0	-13.2	-4.2	-9	-43.22	-38.35	-4.86	-8.33
nscaf1071 /length=1318628 /lengthwogaps=1232241	bmo-miR-31-5p	1171205	1171197	1899-12-31 08:01:00	0	-13	-6.5	-6.5	-53.91	-38.34	-15.57	2.57
nscaf1108 /length=3459965 /lengthwogaps=3165538	bmo-miR-31-5p	2500200	2500192	1899-12-31 08:01:01	0	-9.8	-4.8	-5	-44.97	-38.33	-6.63	-3.16
nscaf1071 /length=1318628 /lengthwogaps=1232241	bmo-miR-31-5p	182429	182422	1899-12-31 07:00:01	0	-14.1	-6.8	-7.3	-50.3	-38.32	-11.98	-2.11
nscaf1371 /length=22445 /lengthwogaps=18075	bmo-miR-31-5p	14544	14536	1899-12-31 08:01:01	0	-11.4	-3.9	-7.5	-47.76	-38.32	-9.44	-1.95
nscaf1071 /length=1318628 /lengthwogaps=1232241	bmo-miR-31-5p	216497	216489	1899-12-31 08:01:00	0	-10.8	-6.9	-3.9	-51.09	-38.3	-12.79	1.99
nscaf1299 /length=357319 /lengthwogaps=234257	bmo-miR-31-5p	52481	52474	1899-12-31 07:00:01	0	-7.69	-5.9	-1.79	-49	-38.3	-10.69	3
nscaf1542 /length=28245 /lengthwogaps=27386	bmo-miR-31-5p	18035	18027	1899-12-31 08:01:01	0	-6.3	-2.3	-4	-43.27	-38.3	-4.96	-1.33
nscaf1071 /length=1318628 /lengthwogaps=1232241	bmo-miR-31-5p	925134	925126	1899-12-31 08:01:01	0	-14.1	-5.4	-8.7	-53.02	-38.29	-14.72	0.62
nscaf1299 /length=357319 /lengthwogaps=234257	bmo-miR-31-5p	211930	211922	1899-12-31 08:01:01	0	-9.22	-5.4	-3.82	-48.2	-38.29	-9.9	0.68
nscaf15 /length=30234 /lengthwogaps=26690	bmo-miR-31-5p	7452	7444	1899-12-31 08:01:01	0	-11.2	-4.5	-6.7	-45.87	-38.29	-7.57	-3.62
nscaf1071 /length=1318628 /lengthwogaps=1232241	bmo-miR-31-5p	471460	471453	1899-12-31 07:00:00	0	-13.9	-9.4	-4.5	-47.96	-38.28	-9.68	-4.21
nscaf1071 /length=1318628 /lengthwogaps=1232241	bmo-miR-31-5p	652269	652261	1899-12-31 08:01:01	0	-17.2	-5.4	-11.8	-51.88	-38.27	-13.6	-3.59
nscaf1108 /length=3459965 /lengthwogaps=3165538	bmo-miR-31-5p	1285748	1285740	1899-12-31 08:01:01	0	-12.07	-4.2	-7.87	-47.06	-38.27	-8.78	-3.28
nscaf1108 /length=3459965 /lengthwogaps=3165538	bmo-miR-31-5p	2606406	2606398	1899-12-31 08:01:01	0	-14.7	-5.4	-9.3	-51.98	-38.26	-13.72	-0.97
nscaf1071 /length=1318628 /lengthwogaps=1232241	bmo-miR-31-5p	180356	180349	1899-12-31 07:00:01	0	-9.85	-6.3	-3.55	-44.36	-38.25	-6.1	-3.74
nscaf1108 /length=3459965 /lengthwogaps=3165538	bmo-miR-31-5p	1690160	1690152	1899-12-31 08:01:01	0	-18.2	-5.4	-12.8	-47.71	-38.25	-9.45	-8.74
nscaf1108 /length=3459965 /lengthwogaps=3165538	bmo-miR-31-5p	3209635	3209629	1899-12-31 06:00:00	0	-14.3	-7.6	-6.7	-46.03	-38.25	-7.77	-6.52
nscaf1681 /length=5888100 /lengthwogaps=5377136	bmo-miR-31-5p	5755616	5755608	1899-12-31 08:01:01	0	-8.5	-4.8	-3.7	-48.25	-38.25	-9.99	1.49
nscaf1336 /length=40128 /lengthwogaps=37082	bmo-miR-31-5p	5777	5769	1899-12-31 08:01:01	0	-3.2	-1.8	-1.4	-44	-38.24	-5.76	2.56
nscaf1513 /length=18505 /lengthwogaps=18016	bmo-miR-31-5p	8496	8490	1899-12-31 06:00:00	0	-16.5	-8	-8.5	-49.77	-38.24	-11.52	-4.97
nscaf1108 /length=3459965 /lengthwogaps=3165538	bmo-miR-31-5p	2474664	2474657	1899-12-31 07:00:01	0	-13.4	-6.3	-7.1	-53.07	-38.23	-14.83	1.43
nscaf1108 /length=3459965 /lengthwogaps=3165538	bmo-miR-31-5p	374206	374198	1899-12-31 08:01:01	0	-8.8	-4.5	-4.3	-40.73	-38.23	-2.5	-6.29
nscaf1681 /length=5888100 /lengthwogaps=5377136	bmo-miR-31-5p	5881553	5881545	1899-12-31 08:01:00	0	-10.3	-4.8	-5.5	-50.95	-38.23	-12.72	2.42
nscaf1108 /length=3459965 /lengthwogaps=3165538	bmo-miR-31-5p	755529	755521	1899-12-31 08:01:01	0	-12.1	-5.4	-6.7	-55.54	-38.22	-17.31	5.21
nscaf1108 /length=3459965 /lengthwogaps=3165538	bmo-miR-31-5p	1051161	1051153	1899-12-31 08:01:00	0	-16.05	-0.55	-15.5	-43.31	-38.21	-5.1	-10.94
nscaf1108 /length=3459965 /lengthwogaps=3165538	bmo-miR-31-5p	1125441	1125433	1899-12-31 08:01:01	0	-8.2	-1.8	-6.4	-46.23	-38.21	-8.02	-0.17
nscaf1108 /length=3459965 /lengthwogaps=3165538	bmo-miR-31-5p	3238471	3238464	1899-12-31 07:00:01	0	-10.13	-5.9	-4.23	-49.16	-38.21	-10.95	0.82
nscaf1022 /length=19510 /lengthwogaps=19497	bmo-miR-31-5p	331	323	1899-12-31 08:01:01	0	-14.7	-5.4	-9.3	-52.37	-38.2	-14.17	-0.52
nscaf1071 /length=1318628 /lengthwogaps=1232241	bmo-miR-31-5p	297717	297710	1899-12-31 07:00:01	0	-12.3	-6.8	-5.5	-44.07	-38.19	-5.88	-6.41
nscaf1236 /length=22042 /lengthwogaps=18559	bmo-miR-31-5p	5831	5823	1899-12-31 08:01:01	0	-9.33	-1.6	-7.73	-45.63	-38.19	-7.43	-1.89
nscaf1681 /length=5888100 /lengthwogaps=5377136	bmo-miR-31-5p	5809458	5809450	1899-12-31 08:01:00	0	-11.6	-4.2	-7.4	-46.83	-38.17	-8.65	-2.94
nscaf1071 /length=1318628 /lengthwogaps=1232241	bmo-miR-31-5p	294902	294894	1899-12-31 08:01:01	0	-13.2	-5.3	-7.9	-47.75	-38.16	-9.59	-3.6
nscaf1071 /length=1318628 /lengthwogaps=1232241	bmo-miR-31-5p	698149	698141	1899-12-31 08:01:01	0	-12.2	-4.8	-7.4	-44.99	-38.16	-6.82	-5.37
nscaf1108 /length=3459965 /lengthwogaps=3165538	bmo-miR-31-5p	484021	484014	1899-12-31 07:00:01	0	-14.7	-6.8	-7.9	-46.83	-38.16	-8.67	-6.02
nscaf1108 /length=3459965 /lengthwogaps=3165538	bmo-miR-31-5p	2691475	2691467	1899-12-31 08:01:00	0	-11.9	-7.1	-4.8	-51.88	-38.15	-13.73	1.83
nscaf1108 /length=3459965 /lengthwogaps=3165538	bmo-miR-31-5p	567746	567738	1899-12-31 08:01:01	0	-13.9	-4.8	-9.1	-51.86	-38.15	-13.7	-0.19
nscaf1299 /length=357319 /lengthwogaps=234257	bmo-miR-31-5p	66590	66582	1899-12-31 08:01:00	0	-14.6	-6.5	-8.1	-55.69	-38.14	-17.55	2.95
nscaf1071 /length=1318628 /lengthwogaps=1232241	bmo-miR-31-5p	701101	701093	1899-12-31 08:01:01	0	-13.2	-5.4	-7.8	-48.47	-38.12	-10.35	-2.84
nscaf1108 /length=3459965 /lengthwogaps=3165538	bmo-miR-31-5p	2139556	2139548	1899-12-31 08:01:01	0	-16.4	-5.4	-11	-52.3	-38.12	-14.17	-2.22
nscaf1108 /length=3459965 /lengthwogaps=3165538	bmo-miR-31-5p	363450	363444	1899-12-31 06:00:00	0	-19.1	-8	-11.1	-50.65	-38.12	-12.53	-6.56
nscaf1417 /length=8546 /lengthwogaps=4567	bmo-miR-31-5p	8304	8296	1899-12-31 08:01:01	0	-18.3	-5.7	-12.6	-46.52	-38.12	-8.4	-9.89
nscaf1108 /length=3459965 /lengthwogaps=3165538	bmo-miR-31-5p	1890920	1890912	1899-12-31 08:01:00	0	-18	-6.9	-11.1	-54.95	-38.11	-16.84	-1.15
nscaf1108 /length=3459965 /lengthwogaps=3165538	bmo-miR-31-5p	3302777	3302771	1899-12-31 06:00:00	0	-16.4	-7.6	-8.8	-50.32	-38.11	-12.21	-4.18
nscaf1289 /length=99776 /lengthwogaps=93690	bmo-miR-31-5p	75971	75963	1899-12-31 08:01:01	0	-15.1	-4.3	-10.8	-59.02	-38.11	-20.91	5.81
nscaf1071 /length=1318628 /lengthwogaps=1232241	bmo-miR-31-5p	700750	700742	1899-12-31 08:01:01	0	-14.6	-3.3	-11.3	-52.66	-38.1	-14.55	-0.042
nscaf1071 /length=1318628 /lengthwogaps=1232241	bmo-miR-31-5p	770247	770239	1899-12-31 08:01:01	0	-6.6	-1.8	-4.8	-43.4	-38.1	-5.29	-1.3
nscaf1108 /length=3459965 /lengthwogaps=3165538	bmo-miR-31-5p	788554	788548	1899-12-31 06:00:00	0	-16.1	-8.5	-7.6	-54.17	-38.09	-16.07	-0.025
nscaf1071 /length=1318628 /lengthwogaps=1232241	bmo-miR-31-5p	470770	470763	1899-12-31 07:00:01	0	-12.7	-6.3	-6.4	-42.72	-38.08	-4.64	-8.05
nscaf1108 /length=3459965 /lengthwogaps=3165538	bmo-miR-31-5p	2610464	2610456	1899-12-31 08:01:01	0	-14.1	-4.8	-9.3	-48	-38.08	-9.92	-4.17
nscaf1058 /length=11328 /lengthwogaps=11224	bmo-miR-31-5p	5288	5280	1899-12-31 08:01:01	0	-17.4	-5.4	-12	-53.46	-38.06	-15.39	-2
nscaf1108 /length=3459965 /lengthwogaps=3165538	bmo-miR-31-5p	1319247	1319239	1899-12-31 08:01:01	0	-14.7	-5.4	-9.3	-52.02	-38.06	-13.96	-0.73
nscaf1071 /length=1318628 /lengthwogaps=1232241	bmo-miR-31-5p	975040	975034	1899-12-31 06:00:00	0	-11.07	-8.5	-2.57	-45.8	-38.05	-7.74	-3.32
nscaf1108 /length=3459965 /lengthwogaps=3165538	bmo-miR-31-5p	3310620	3310612	1899-12-31 08:00:01	0	-18.8	-9.5	-9.3	-50.64	-38.05	-12.59	-6.2
nscaf1289 /length=99776 /lengthwogaps=93690	bmo-miR-31-5p	28950	28942	1899-12-31 08:01:01	0	-7.7	-4.2	-3.5	-40.8	-38.05	-2.74	-4.95
nscaf1108 /length=3459965 /lengthwogaps=3165538	bmo-miR-31-5p	197935	197927	1899-12-31 08:01:00	0	-8	-5.3	-2.7	-47.7	-38.04	-9.66	1.66
nscaf1108 /length=3459965 /lengthwogaps=3165538	bmo-miR-31-5p	419341	419333	1899-12-31 08:01:00	0	-14.6	-6.5	-8.1	-55.87	-38.04	-17.83	3.23
nscaf125 /length=388166 /lengthwogaps=315338	bmo-miR-31-5p	167679	167671	1899-12-31 08:01:01	0	-15.84	-2.3	-13.54	-47.28	-38.04	-9.23	-6.6
nscaf1071 /length=1318628 /lengthwogaps=1232241	bmo-miR-31-5p	1262913	1262905	1899-12-31 08:01:00	0	-15.12	-7.1	-8.02	-49.04	-38.03	-11.01	-4.1
nscaf1071 /length=1318628 /lengthwogaps=1232241	bmo-miR-31-5p	643745	643737	1899-12-31 08:01:01	0	-14.88	-5.4	-9.48	-46.35	-38.02	-8.33	-6.54
nscaf1108 /length=3459965 /lengthwogaps=3165538	bmo-miR-31-5p	1578949	1578943	1899-12-31 06:00:00	0	-14.54	-8.5	-6.04	-46.79	-38.02	-8.77	-5.76
nscaf1108 /length=3459965 /lengthwogaps=3165538	bmo-miR-31-5p	1712229	1712221	1899-12-31 08:01:01	0	-11.1	-4.8	-6.3	-54.83	-38.02	-16.8	5.7
nscaf1108 /length=3459965 /lengthwogaps=3165538	bmo-miR-31-5p	2727794	2727786	1899-12-31 08:01:01	0	-12.9	-5.1	-7.8	-47.92	-38.02	-9.9	-2.99
nscaf1108 /length=3459965 /lengthwogaps=3165538	bmo-miR-31-5p	278206	278198	1899-12-31 08:01:01	0	-12.5	-4.8	-7.7	-42	-38.02	-3.98	-8.51
nscaf1299 /length=357319 /lengthwogaps=234257	bmo-miR-31-5p	150466	150459	1899-12-31 07:00:01	0	-14.82	-6.8	-8.02	-46.03	-38.02	-8	-6.81
nscaf1485 /length=43559 /lengthwogaps=42665	bmo-miR-31-5p	20723	20715	1899-12-31 08:01:01	0	-7.3	-4.8	-2.5	-45.07	-38.02	-7.04	-0.25
nscaf1108 /length=3459965 /lengthwogaps=3165538	bmo-miR-31-5p	2777065	2777057	1899-12-31 08:01:00	0	-17.7	-4.9	-12.8	-42	-38.01	-3.99	-13.7
nscaf1299 /length=357319 /lengthwogaps=234257	bmo-miR-31-5p	61153	61145	1899-12-31 08:01:01	0	-7.5	-3.9	-3.6	-56.39	-38.01	-18.37	10.87
nscaf1071 /length=1318628 /lengthwogaps=1232241	bmo-miR-31-5p	905285	905277	1899-12-31 08:01:01	0	-9.86	-5.4	-4.46	-45.01	-38	-7.01	-2.84
nscaf1108 /length=3459965 /lengthwogaps=3165538	bmo-miR-31-5p	2011308	2011300	1899-12-31 08:01:01	0	-16.3	-4.5	-11.8	-52.17	-38	-14.17	-2.12
nscaf1108 /length=3459965 /lengthwogaps=3165538	bmo-miR-31-5p	2694720	2694712	1899-12-31 08:01:01	0	-8.71	-5.1	-3.61	-43.29	-38	-5.28	-3.42
nscaf1108 /length=3459965 /lengthwogaps=3165538	bmo-miR-31-5p	3055610	3055602	1899-12-31 08:01:01	0	-12.6	-5.4	-7.2	-49.08	-38	-11.07	-1.52
nscaf1108 /length=3459965 /lengthwogaps=3165538	bmo-miR-31-5p	3229380	3229372	1899-12-31 08:01:01	0	-11.5	-1.8	-9.7	-42.9	-38	-4.9	-6.59
nscaf1654 /length=48283 /lengthwogaps=24147	bmo-miR-31-5p	12011	12003	1899-12-31 08:00:01	0	-15.4	-8.4	-7	-47.3	-38	-9.3	-6.09
nscaf1071 /length=1318628 /lengthwogaps=1232241	bmo-miR-31-5p	797110	797102	1899-12-31 08:01:01	0	-14.2	-4.2	-10	-41.93	-37.98	-3.94	-10.25
nscaf1071 /length=1318628 /lengthwogaps=1232241	bmo-miR-31-5p	834226	834219	1899-12-31 07:00:01	0	-14.1	-6.3	-7.8	-45.49	-37.98	-7.5	-6.59
nscaf1566 /length=60675 /lengthwogaps=36591	bmo-miR-31-5p	16550	16543	1899-12-31 07:00:00	0	-10.7	-8.5	-2.2	-44.29	-37.98	-6.3	-4.39
nscaf1071 /length=1318628 /lengthwogaps=1232241	bmo-miR-31-5p	1229845	1229837	1899-12-31 08:01:01	0	-10.9	-4.2	-6.7	-59.09	-37.97	-21.11	10.21
nscaf1071 /length=1318628 /lengthwogaps=1232241	bmo-miR-31-5p	181726	181718	1899-12-31 08:01:01	0	-8.61	-4.8	-3.81	-47.58	-37.97	-9.61	1
nscaf1071 /length=1318628 /lengthwogaps=1232241	bmo-miR-31-5p	217580	217572	1899-12-31 08:01:01	0	-8.5	-5.3	-3.2	-45.04	-37.97	-7.07	-1.42
nscaf1108 /length=3459965 /lengthwogaps=3165538	bmo-miR-31-5p	1089211	1089203	1899-12-31 08:01:01	0	-9.36	-4.2	-5.16	-41.04	-37.97	-3.07	-6.28
nscaf1108 /length=3459965 /lengthwogaps=3165538	bmo-miR-31-5p	2735653	2735645	1899-12-31 08:01:01	0	-11.5	-5.4	-6.1	-46.32	-37.97	-8.35	-3.14
nscaf1108 /length=3459965 /lengthwogaps=3165538	bmo-miR-31-5p	3372341	3372333	1899-12-31 08:01:01	0	-11.2	-4.8	-6.4	-44.92	-37.97	-6.94	-4.25
nscaf1071 /length=1318628 /lengthwogaps=1232241	bmo-miR-31-5p	193088	193080	1899-12-31 08:00:00	0	-18.45	-10.6	-7.85	-50	-37.96	-12.04	-6.4
nscaf1108 /length=3459965 /lengthwogaps=3165538	bmo-miR-31-5p	1106197	1106189	1899-12-31 08:01:01	0	-14.7	-5.4	-9.3	-55.2	-37.96	-17.23	2.53
nscaf1108 /length=3459965 /lengthwogaps=3165538	bmo-miR-31-5p	272094	272086	1899-12-31 08:01:01	0	-14.7	-5.4	-9.3	-51.85	-37.96	-13.88	-0.81
nscaf1022 /length=19510 /lengthwogaps=19497	bmo-miR-31-5p	4024	4017	1899-12-31 07:00:01	0	-14.19	-6.3	-7.89	-47.15	-37.95	-9.19	-4.99
nscaf1108 /length=3459965 /lengthwogaps=3165538	bmo-miR-31-5p	1006438	1006430	1899-12-31 08:01:01	0	-15	-5.4	-9.6	-51.49	-37.95	-13.53	-1.46
nscaf1108 /length=3459965 /lengthwogaps=3165538	bmo-miR-31-5p	117284	117277	1899-12-31 07:00:01	0	-8.4	-5.9	-2.5	-44.3	-37.95	-6.34	-2.05
nscaf1108 /length=3459965 /lengthwogaps=3165538	bmo-miR-31-5p	1826493	1826485	1899-12-31 08:01:01	0	-14.7	-5.4	-9.3	-55.27	-37.95	-17.31	2.61
nscaf1071 /length=1318628 /lengthwogaps=1232241	bmo-miR-31-5p	653101	653094	1899-12-31 07:00:00	0	-18.38	-9.4	-8.98	-45.31	-37.94	-7.36	-11.01
nscaf1108 /length=3459965 /lengthwogaps=3165538	bmo-miR-31-5p	3216213	3216205	1899-12-31 08:01:00	0	-14.6	-6.5	-8.1	-55.11	-37.93	-17.18	2.58
nscaf1071 /length=1318628 /lengthwogaps=1232241	bmo-miR-31-5p	197295	197287	1899-12-31 08:01:00	0	-15.5	-6.5	-9	-52.74	-37.92	-14.81	-0.68
nscaf1108 /length=3459965 /lengthwogaps=3165538	bmo-miR-31-5p	2667368	2667360	1899-12-31 08:01:01	0	-14.7	-5.4	-9.3	-51.01	-37.92	-13.09	-1.6
nscaf1071 /length=1318628 /lengthwogaps=1232241	bmo-miR-31-5p	701388	701382	1899-12-31 06:00:00	0	-18.6	-8	-10.6	-45.69	-37.91	-7.77	-10.82
nscaf1108 /length=3459965 /lengthwogaps=3165538	bmo-miR-31-5p	2895921	2895913	1899-12-31 08:01:01	0	-17.11	-5.1	-12.01	-49.19	-37.91	-11.27	-5.83
nscaf1531 /length=77564 /lengthwogaps=75130	bmo-miR-31-5p	56376	56368	1899-12-31 08:01:01	0	-11.7	-4.2	-7.5	-43.49	-37.91	-5.58	-6.11
nscaf1108 /length=3459965 /lengthwogaps=3165538	bmo-miR-31-5p	696934	696926	1899-12-31 08:01:01	0	-10.35	-5.7	-4.65	-48.01	-37.9	-10.11	-0.23
nscaf1108 /length=3459965 /lengthwogaps=3165538	bmo-miR-31-5p	592396	592388	1899-12-31 08:01:01	0	-13.56	-5.4	-8.16	-43	-37.89	-5.11	-8.44
nscaf125 /length=388166 /lengthwogaps=315338	bmo-miR-31-5p	169591	169583	1899-12-31 08:01:01	0	-14.4	-5.4	-9	-50.04	-37.89	-12.14	-2.25
nscaf1371 /length=22445 /lengthwogaps=18075	bmo-miR-31-5p	20607	20600	1899-12-31 07:00:00	0	-14.85	-8.5	-6.35	-46.81	-37.89	-8.91	-5.93
nscaf1108 /length=3459965 /lengthwogaps=3165538	bmo-miR-31-5p	197647	197641	1899-12-31 06:00:00	0	-14.93	-8	-6.93	-51.01	-37.88	-13.13	-1.79
nscaf1108 /length=3459965 /lengthwogaps=3165538	bmo-miR-31-5p	522560	522552	1899-12-31 08:00:00	0	-18	-10.6	-7.4	-59.81	-37.88	-21.92	3.92
nscaf1071 /length=1318628 /lengthwogaps=1232241	bmo-miR-31-5p	495392	495385	1899-12-31 07:00:01	0	-10.9	-5.9	-5	-51.96	-37.87	-14.09	3.19
nscaf1108 /length=3459965 /lengthwogaps=3165538	bmo-miR-31-5p	2511046	2511038	1899-12-31 08:01:01	0	-11.9	-4.2	-7.7	-46.96	-37.87	-9.09	-2.8
nscaf1071 /length=1318628 /lengthwogaps=1232241	bmo-miR-31-5p	730309	730301	1899-12-31 08:01:01	0	-7.8	-1.8	-6	-46.12	-37.86	-8.26	0.46
nscaf1108 /length=3459965 /lengthwogaps=3165538	bmo-miR-31-5p	1508200	1508192	1899-12-31 08:01:01	0	-16.9	-4.3	-12.6	-52.79	-37.86	-14.92	-1.97
nscaf1108 /length=3459965 /lengthwogaps=3165538	bmo-miR-31-5p	1564048	1564041	1899-12-31 07:00:00	0	-19.56	-9.4	-10.16	-45.38	-37.86	-7.52	-12.03
nscaf1071 /length=1318628 /lengthwogaps=1232241	bmo-miR-31-5p	170164	170156	1899-12-31 08:01:01	0	-5.9	-2.2	-3.7	-47.74	-37.85	-9.89	3.99
nscaf1108 /length=3459965 /lengthwogaps=3165538	bmo-miR-31-5p	2451883	2451875	1899-12-31 08:01:01	0	-16.2	-4.5	-11.7	-48.14	-37.85	-10.29	-5.9
nscaf1236 /length=22042 /lengthwogaps=18559	bmo-miR-31-5p	7396	7388	1899-12-31 08:01:00	0	-10.51	-4.8	-5.71	-45.28	-37.85	-7.42	-3.08
nscaf1299 /length=357319 /lengthwogaps=234257	bmo-miR-31-5p	12560	12553	1899-12-31 07:00:01	0	-15.6	-6.3	-9.3	-46.09	-37.85	-8.24	-7.35
nscaf1079 /length=7148 /lengthwogaps=7148	bmo-miR-31-5p	4173	4165	1899-12-31 08:01:01	0	-11.6	-5.4	-6.2	-51.49	-37.84	-13.65	2.05
nscaf1108 /length=3459965 /lengthwogaps=3165538	bmo-miR-31-5p	226266	226258	1899-12-31 08:01:01	0	-11.12	-4.2	-6.92	-40.1	-37.84	-2.26	-8.85
nscaf1108 /length=3459965 /lengthwogaps=3165538	bmo-miR-31-5p	3202698	3202690	1899-12-31 08:01:01	0	-9.69	-1.6	-8.09	-45.87	-37.83	-8.04	-1.64
nscaf1071 /length=1318628 /lengthwogaps=1232241	bmo-miR-31-5p	1061074	1061066	1899-12-31 08:01:01	0	-10.8	-5.2	-5.6	-44.51	-37.82	-6.69	-4.1
nscaf1108 /length=3459965 /lengthwogaps=3165538	bmo-miR-31-5p	1203177	1203169	1899-12-31 08:01:01	0	-7.6	-2.3	-5.3	-45.61	-37.82	-7.78	0.18
nscaf1108 /length=3459965 /lengthwogaps=3165538	bmo-miR-31-5p	1406557	1406549	1899-12-31 08:01:01	0	-10.11	-4.2	-5.91	-48.36	-37.82	-10.54	0.43
nscaf1108 /length=3459965 /lengthwogaps=3165538	bmo-miR-31-5p	1974008	1974001	1899-12-31 07:00:00	0	-16.45	-8.5	-7.95	-47.78	-37.82	-9.95	-6.49
nscaf1108 /length=3459965 /lengthwogaps=3165538	bmo-miR-31-5p	691224	691216	1899-12-31 08:01:01	0	-14.7	-5.4	-9.3	-50.17	-37.82	-12.34	-2.35
nscaf1071 /length=1318628 /lengthwogaps=1232241	bmo-miR-31-5p	1184729	1184721	1899-12-31 08:01:01	0	-14.3	-5.4	-8.9	-47.08	-37.81	-9.27	-5.02
nscaf1108 /length=3459965 /lengthwogaps=3165538	bmo-miR-31-5p	2730046	2730039	1899-12-31 07:00:01	0	-13.3	-5.9	-7.4	-54.6	-37.81	-16.79	3.49
nscaf1108 /length=3459965 /lengthwogaps=3165538	bmo-miR-31-5p	2782500	2782492	1899-12-31 08:01:00	0	-12.6	-6.9	-5.7	-44.75	-37.81	-6.93	-5.66
nscaf1108 /length=3459965 /lengthwogaps=3165538	bmo-miR-31-5p	3247913	3247907	1899-12-31 06:00:00	0	-13.19	-8	-5.19	-54.34	-37.81	-16.52	3.33
nscaf1495 /length=18416 /lengthwogaps=17222	bmo-miR-31-5p	6234	6226	1899-12-31 08:01:00	0	-15.5	-6.9	-8.6	-50.06	-37.81	-12.25	-3.24
nscaf1681 /length=5888100 /lengthwogaps=5377136	bmo-miR-31-5p	5871532	5871524	1899-12-31 08:01:01	0	-7.11	-2.3	-4.81	-40.25	-37.81	-2.44	-4.66
nscaf1022 /length=19510 /lengthwogaps=19497	bmo-miR-31-5p	10982	10974	1899-12-31 08:01:01	0	-7.46	-1.8	-5.66	-43.3	-37.8	-5.49	-1.96
nscaf1071 /length=1318628 /lengthwogaps=1232241	bmo-miR-31-5p	1245414	1245406	1899-12-31 08:01:01	0	-9.7	-4.8	-4.9	-49.27	-37.8	-11.46	1.76
nscaf1071 /length=1318628 /lengthwogaps=1232241	bmo-miR-31-5p	447508	447502	1899-12-31 06:00:00	0	-13.59	-8.5	-5.09	-45.19	-37.8	-7.38	-6.2
nscaf1108 /length=3459965 /lengthwogaps=3165538	bmo-miR-31-5p	1802692	1802685	1899-12-31 07:00:01	0	-8.8	-6.8	-2	-44.57	-37.8	-6.76	-2.03
nscaf1108 /length=3459965 /lengthwogaps=3165538	bmo-miR-31-5p	1923564	1923556	1899-12-31 08:01:01	0	-10.6	-4.2	-6.4	-40.6	-37.8	-2.79	-7.8
nscaf1108 /length=3459965 /lengthwogaps=3165538	bmo-miR-31-5p	2591622	2591614	1899-12-31 08:01:01	0	-9.89	-4.8	-5.09	-48.38	-37.8	-10.57	0.68
nscaf1485 /length=43559 /lengthwogaps=42665	bmo-miR-31-5p	1018	1010	1899-12-31 08:01:00	0	-13.6	-4.8	-8.8	-44.12	-37.79	-6.33	-7.26
nscaf1658 /length=8778 /lengthwogaps=8489	bmo-miR-31-5p	7148	7140	1899-12-31 08:01:01	0	-13.2	-5.4	-7.8	-47.07	-37.79	-9.27	-3.92
nscaf1108 /length=3459965 /lengthwogaps=3165538	bmo-miR-31-5p	2230678	2230670	1899-12-31 08:01:01	0	-7.3	-4.2	-3.1	-43.32	-37.78	-5.53	-1.76
nscaf1108 /length=3459965 /lengthwogaps=3165538	bmo-miR-31-5p	319093	319085	1899-12-31 08:01:01	0	-13.6	-5.2	-8.4	-42.88	-37.78	-5.1	-8.49
nscaf1108 /length=3459965 /lengthwogaps=3165538	bmo-miR-31-5p	355956	355949	1899-12-31 07:00:01	0	-13.65	-6.8	-6.85	-48.25	-37.77	-10.47	-3.17
nscaf1108 /length=3459965 /lengthwogaps=3165538	bmo-miR-31-5p	896944	896936	1899-12-31 08:01:01	0	-10	-5.1	-4.9	-43.62	-37.77	-5.84	-4.15
nscaf1071 /length=1318628 /lengthwogaps=1232241	bmo-miR-31-5p	331765	331757	1899-12-31 08:01:01	0	-14.7	-5.4	-9.3	-50.83	-37.76	-13.06	-1.63
nscaf1108 /length=3459965 /lengthwogaps=3165538	bmo-miR-31-5p	1326274	1326267	1899-12-31 07:00:01	0	-8.3	-6.8	-1.5	-45.54	-37.76	-7.78	-0.51
nscaf1071 /length=1318628 /lengthwogaps=1232241	bmo-miR-31-5p	385193	385185	1899-12-31 08:01:01	0	-13.7	-4.8	-8.9	-49.47	-37.75	-11.71	-1.98
nscaf1654 /length=48283 /lengthwogaps=24147	bmo-miR-31-5p	8500	8493	1899-12-31 07:00:01	0	-12.4	-6.8	-5.6	-50.79	-37.75	-13.03	0.63
nscaf1071 /length=1318628 /lengthwogaps=1232241	bmo-miR-31-5p	785377	785369	1899-12-31 08:01:01	0	-11.61	-4.2	-7.41	-46.05	-37.74	-8.31	-3.29
nscaf1071 /length=1318628 /lengthwogaps=1232241	bmo-miR-31-5p	785380	785372	1899-12-31 08:01:01	0	-9.6	-4.3	-5.3	-46.08	-37.74	-8.34	-1.25
nscaf1108 /length=3459965 /lengthwogaps=3165538	bmo-miR-31-5p	3133205	3133197	1899-12-31 08:01:01	0	-10.9	-0.5	-10.4	-53.51	-37.74	-15.77	4.87
nscaf1108 /length=3459965 /lengthwogaps=3165538	bmo-miR-31-5p	1658523	1658516	1899-12-31 07:00:01	0	-6.9	-6.3	-0.6	-39.82	-37.73	-2.08	-4.81
nscaf125 /length=388166 /lengthwogaps=315338	bmo-miR-31-5p	364574	364566	1899-12-31 08:01:01	0	-12.7	-3.9	-8.8	-48.47	-37.73	-10.73	-1.96
nscaf1071 /length=1318628 /lengthwogaps=1232241	bmo-miR-31-5p	1223741	1223734	1899-12-31 07:00:01	0	-10.8	-6.3	-4.5	-45.22	-37.72	-7.5	-3.29
nscaf1108 /length=3459965 /lengthwogaps=3165538	bmo-miR-31-5p	248165	248157	1899-12-31 08:01:00	0	-16	-4.9	-11.1	-49.47	-37.72	-11.75	-4.24
nscaf1108 /length=3459965 /lengthwogaps=3165538	bmo-miR-31-5p	2395134	2395127	1899-12-31 07:00:01	0	-14.1	-7.4	-6.7	-47.98	-37.71	-10.27	-3.82
nscaf1108 /length=3459965 /lengthwogaps=3165538	bmo-miR-31-5p	194765	194757	1899-12-31 08:01:01	0	-7.4	-4.2	-3.2	-38.93	-37.7	-1.23	-6.16
nscaf1108 /length=3459965 /lengthwogaps=3165538	bmo-miR-31-5p	294359	294351	1899-12-31 08:01:01	0	-11.43	-4.3	-7.13	-43.08	-37.7	-5.37	-6.05
nscaf1619 /length=48054 /lengthwogaps=15519	bmo-miR-31-5p	3497	3489	1899-12-31 08:01:01	0	-14.1	-3.9	-10.2	-53.06	-37.7	-15.35	1.25
nscaf1681 /length=5888100 /lengthwogaps=5377136	bmo-miR-31-5p	5743507	5743499	1899-12-31 08:01:00	0	-13.3	-7.4	-5.9	-45.29	-37.7	-7.58	-5.71
nscaf1108 /length=3459965 /lengthwogaps=3165538	bmo-miR-31-5p	1419281	1419273	1899-12-31 08:00:00	0	-19.05	-11	-8.05	-48.74	-37.69	-11.04	-8
nscaf1071 /length=1318628 /lengthwogaps=1232241	bmo-miR-31-5p	1214599	1214592	1899-12-31 07:00:01	0	-13.3	-6.3	-7	-42.5	-37.67	-4.82	-8.47
nscaf1071 /length=1318628 /lengthwogaps=1232241	bmo-miR-31-5p	914758	914750	1899-12-31 08:01:01	0	-14.7	-5.4	-9.3	-49.28	-37.67	-11.6	-3.09
nscaf1108 /length=3459965 /lengthwogaps=3165538	bmo-miR-31-5p	1038912	1038904	1899-12-31 08:01:01	0	-14.7	-5.4	-9.3	-51.73	-37.67	-14.05	-0.64
nscaf1108 /length=3459965 /lengthwogaps=3165538	bmo-miR-31-5p	11347	11339	1899-12-31 08:01:00	0	-13.8	-7.1	-6.7	-47.49	-37.67	-9.81	-3.98
nscaf1108 /length=3459965 /lengthwogaps=3165538	bmo-miR-31-5p	2875773	2875765	1899-12-31 08:01:01	0	-17.62	-5.4	-12.22	-48.28	-37.67	-10.61	-7
nscaf1299 /length=357319 /lengthwogaps=234257	bmo-miR-31-5p	351064	351057	1899-12-31 07:00:01	0	-11.41	-7.4	-4.01	-47.8	-37.67	-10.13	-1.27
nscaf1108 /length=3459965 /lengthwogaps=3165538	bmo-miR-31-5p	534309	534301	1899-12-31 08:01:01	0	-9.2	-4.2	-5	-45.34	-37.66	-7.67	-1.52
nscaf1194 /length=5574 /lengthwogaps=5574	bmo-miR-31-5p	3670	3662	1899-12-31 08:01:00	0	-18.6	-4.4	-14.2	-49.51	-37.66	-11.85	-6.74
nscaf1071 /length=1318628 /lengthwogaps=1232241	bmo-miR-31-5p	1014328	1014320	1899-12-31 08:01:01	0	-10.5	-4.2	-6.3	-42.93	-37.64	-5.28	-5.21
nscaf1681 /length=5888100 /lengthwogaps=5377136	bmo-miR-31-5p	5782509	5782502	1899-12-31 07:00:01	0	-11.3	-6.8	-4.5	-46.87	-37.64	-9.23	-2.06
nscaf1071 /length=1318628 /lengthwogaps=1232241	bmo-miR-31-5p	768579	768571	1899-12-31 08:01:01	0	-14.6	-5.1	-9.5	-44.2	-37.63	-6.57	-8.02
nscaf1108 /length=3459965 /lengthwogaps=3165538	bmo-miR-31-5p	1608174	1608166	1899-12-31 08:01:01	0	-11.8	-4.2	-7.6	-39.46	-37.63	-1.82	-9.97
nscaf1108 /length=3459965 /lengthwogaps=3165538	bmo-miR-31-5p	2822653	2822645	1899-12-31 08:01:01	0	-13.6	-3.9	-9.7	-47.96	-37.63	-10.33	-3.26
nscaf1108 /length=3459965 /lengthwogaps=3165538	bmo-miR-31-5p	2562522	2562514	1899-12-31 08:01:01	0	-8.66	-4.2	-4.46	-41.35	-37.62	-3.73	-4.92
nscaf1108 /length=3459965 /lengthwogaps=3165538	bmo-miR-31-5p	2599490	2599482	1899-12-31 08:01:01	0	-5.7	-1.6	-4.1	-41.54	-37.62	-3.92	-1.77
nscaf1108 /length=3459965 /lengthwogaps=3165538	bmo-miR-31-5p	832753	832746	1899-12-31 07:00:01	0	-15.7	-6.8	-8.9	-44.01	-37.62	-6.38	-9.31
nscaf1108 /length=3459965 /lengthwogaps=3165538	bmo-miR-31-5p	897125	897117	1899-12-31 08:01:01	0	-19.3	-5.4	-13.9	-58.55	-37.62	-20.93	1.63
nscaf1336 /length=40128 /lengthwogaps=37082	bmo-miR-31-5p	791	784	1899-12-31 07:00:01	0	-16.4	-6.3	-10.1	-54.64	-37.62	-17.02	0.62
nscaf1071 /length=1318628 /lengthwogaps=1232241	bmo-miR-31-5p	56020	56012	1899-12-31 08:00:01	0	-14.46	-9.5	-4.96	-49.03	-37.61	-11.42	-3.03
nscaf1108 /length=3459965 /lengthwogaps=3165538	bmo-miR-31-5p	3225746	3225738	1899-12-31 08:01:00	0	-14.29	-7.9	-6.39	-49.94	-37.61	-12.32	-1.96
nscaf1108 /length=3459965 /lengthwogaps=3165538	bmo-miR-31-5p	3410133	3410127	1899-12-31 06:00:00	0	-12.07	-7.6	-4.47	-41.95	-37.6	-4.35	-7.71
nscaf1108 /length=3459965 /lengthwogaps=3165538	bmo-miR-31-5p	3431914	3431906	1899-12-31 08:00:01	0	-18.9	-9.5	-9.4	-50	-37.6	-12.4	-6.49
nscaf1299 /length=357319 /lengthwogaps=234257	bmo-miR-31-5p	328047	328039	1899-12-31 08:01:01	0	-6.7	-2.7	-4	-45.52	-37.6	-7.91	1.21
nscaf1531 /length=77564 /lengthwogaps=75130	bmo-miR-31-5p	60132	60124	1899-12-31 08:01:00	0	-10.6	-6.5	-4.1	-45.03	-37.6	-7.43	-3.16
nscaf1108 /length=3459965 /lengthwogaps=3165538	bmo-miR-31-5p	2770322	2770314	1899-12-31 08:01:01	0	-14.7	-5.4	-9.3	-47.18	-37.59	-9.58	-5.11
nscaf1071 /length=1318628 /lengthwogaps=1232241	bmo-miR-31-5p	1143287	1143279	1899-12-31 08:01:01	0	-10.26	-5.3	-4.96	-45.22	-37.58	-7.63	-2.62
nscaf1071 /length=1318628 /lengthwogaps=1232241	bmo-miR-31-5p	424030	424023	1899-12-31 07:00:01	0	-14.49	-6.8	-7.69	-44.5	-37.58	-6.92	-7.56
nscaf1108 /length=3459965 /lengthwogaps=3165538	bmo-miR-31-5p	1853184	1853176	1899-12-31 08:01:00	0	-16.7	-7.4	-9.3	-51.87	-37.58	-14.28	-2.41
nscaf1071 /length=1318628 /lengthwogaps=1232241	bmo-miR-31-5p	1286753	1286745	1899-12-31 08:01:01	0	-7.5	-1.6	-5.9	-42.3	-37.57	-4.72	-2.77
nscaf1108 /length=3459965 /lengthwogaps=3165538	bmo-miR-31-5p	1417998	1417990	1899-12-31 08:01:00	0	-15.31	-6.9	-8.41	-50.31	-37.57	-12.73	-2.57
nscaf1108 /length=3459965 /lengthwogaps=3165538	bmo-miR-31-5p	1696746	1696740	1899-12-31 06:00:00	0	-19.3	-8	-11.3	-46.34	-37.57	-8.77	-10.52
nscaf1108 /length=3459965 /lengthwogaps=3165538	bmo-miR-31-5p	1184904	1184896	1899-12-31 08:01:01	0	-12.7	-4.8	-7.9	-54.43	-37.56	-16.86	4.16
nscaf1108 /length=3459965 /lengthwogaps=3165538	bmo-miR-31-5p	2794887	2794879	1899-12-31 08:01:01	0	-14.7	-5.4	-9.3	-51.57	-37.56	-14	-0.69
nscaf1071 /length=1318628 /lengthwogaps=1232241	bmo-miR-31-5p	133816	133808	1899-12-31 08:01:01	0	-12.9	-5.4	-7.5	-50.18	-37.55	-12.62	-0.27
nscaf1108 /length=3459965 /lengthwogaps=3165538	bmo-miR-31-5p	69097	69089	1899-12-31 08:01:01	0	-8.66	-1.6	-7.06	-39.96	-37.55	-2.4	-6.25
nscaf1108 /length=3459965 /lengthwogaps=3165538	bmo-miR-31-5p	3288149	3288141	1899-12-31 08:01:01	0	-15.1	-4.3	-10.8	-47.05	-37.54	-9.51	-5.58
nscaf1071 /length=1318628 /lengthwogaps=1232241	bmo-miR-31-5p	1015846	1015838	1899-12-31 08:00:01	0	-16.9	-8.4	-8.5	-45.78	-37.53	-8.25	-8.64
nscaf1071 /length=1318628 /lengthwogaps=1232241	bmo-miR-31-5p	1016883	1016875	1899-12-31 08:01:01	0	-14.7	-5.4	-9.3	-50.61	-37.53	-13.08	-1.61
nscaf1108 /length=3459965 /lengthwogaps=3165538	bmo-miR-31-5p	1398772	1398764	1899-12-31 08:01:01	0	-14.7	-5.4	-9.3	-52.46	-37.53	-14.92	0.22
nscaf1108 /length=3459965 /lengthwogaps=3165538	bmo-miR-31-5p	2435832	2435825	1899-12-31 07:00:01	0	-12.2	-6.3	-5.9	-43.2	-37.53	-5.67	-6.52
nscaf1071 /length=1318628 /lengthwogaps=1232241	bmo-miR-31-5p	376685	376678	1899-12-31 07:00:00	0	-17.8	-8.9	-8.9	-45.84	-37.52	-8.31	-9.48
nscaf1108 /length=3459965 /lengthwogaps=3165538	bmo-miR-31-5p	877238	877231	1899-12-31 07:00:01	0	-10.3	-6.3	-4	-40.13	-37.52	-2.6	-7.69
nscaf1108 /length=3459965 /lengthwogaps=3165538	bmo-miR-31-5p	1448184	1448178	1899-12-31 06:00:00	0	-12.5	-8	-4.5	-47.62	-37.51	-10.11	-2.38
nscaf1108 /length=3459965 /lengthwogaps=3165538	bmo-miR-31-5p	2025595	2025587	1899-12-31 08:01:00	0	-10.25	-5.3	-4.95	-41.98	-37.51	-4.47	-5.77
nscaf1108 /length=3459965 /lengthwogaps=3165538	bmo-miR-31-5p	2258178	2258171	1899-12-31 07:00:01	0	-13.49	-7.4	-6.09	-43.5	-37.51	-5.98	-7.5
nscaf1108 /length=3459965 /lengthwogaps=3165538	bmo-miR-31-5p	504213	504205	1899-12-31 08:01:01	0	-13.7	-5.4	-8.3	-51.05	-37.51	-13.53	-0.16
nscaf125 /length=388166 /lengthwogaps=315338	bmo-miR-31-5p	282851	282844	1899-12-31 07:00:01	0	-15.83	-6.8	-9.03	-42.67	-37.51	-5.16	-10.66
nscaf1531 /length=77564 /lengthwogaps=75130	bmo-miR-31-5p	13933	13926	1899-12-31 07:00:01	0	-11	-7.4	-3.6	-46.7	-37.51	-9.19	-1.8
nscaf1108 /length=3459965 /lengthwogaps=3165538	bmo-miR-31-5p	1569056	1569048	1899-12-31 08:01:01	0	-14.7	-5.4	-9.3	-51.09	-37.5	-13.59	-1.1
nscaf1108 /length=3459965 /lengthwogaps=3165538	bmo-miR-31-5p	3378703	3378695	1899-12-31 08:01:01	0	-13.7	-5.4	-8.3	-49.19	-37.5	-11.68	-2.01
nscaf1108 /length=3459965 /lengthwogaps=3165538	bmo-miR-31-5p	2548525	2548517	1899-12-31 08:01:01	0	-5.61	-1.8	-3.81	-44.07	-37.48	-6.58	0.97
nscaf1108 /length=3459965 /lengthwogaps=3165538	bmo-miR-31-5p	574586	574578	1899-12-31 08:01:01	0	-6.2	-3.3	-2.9	-40.97	-37.48	-3.49	-2.7
nscaf1071 /length=1318628 /lengthwogaps=1232241	bmo-miR-31-5p	1238199	1238191	1899-12-31 08:01:01	0	-11.1	-4.8	-6.3	-57.81	-37.47	-20.33	9.23
nscaf1108 /length=3459965 /lengthwogaps=3165538	bmo-miR-31-5p	3436142	3436134	1899-12-31 08:01:01	0	-13.2	-4.8	-8.4	-48.39	-37.47	-10.92	-2.27
nscaf1108 /length=3459965 /lengthwogaps=3165538	bmo-miR-31-5p	4626	4619	1899-12-31 07:00:01	0	-8.3	-7.4	-0.9	-42.84	-37.47	-5.37	-2.92
nscaf1236 /length=22042 /lengthwogaps=18559	bmo-miR-31-5p	1848	1840	1899-12-31 08:01:01	0	-9.7	-2.7	-7	-45.52	-37.47	-8.04	-1.65
nscaf1108 /length=3459965 /lengthwogaps=3165538	bmo-miR-31-5p	659752	659745	1899-12-31 07:00:00	0	-16	-8.9	-7.1	-43.15	-37.46	-5.68	-10.31
nscaf1531 /length=77564 /lengthwogaps=75130	bmo-miR-31-5p	64343	64337	1899-12-31 06:00:00	0	-14.3	-8	-6.3	-49.01	-37.46	-11.54	-2.75
nscaf1108 /length=3459965 /lengthwogaps=3165538	bmo-miR-31-5p	1124724	1124716	1899-12-31 08:01:01	0	-14.6	-5.4	-9.2	-52.79	-37.45	-15.33	0.73
nscaf1108 /length=3459965 /lengthwogaps=3165538	bmo-miR-31-5p	1575600	1575592	1899-12-31 08:01:01	0	-14.7	-5.4	-9.3	-54.13	-37.45	-16.67	1.97
nscaf1108 /length=3459965 /lengthwogaps=3165538	bmo-miR-31-5p	1800919	1800912	1899-12-31 07:00:01	0	-11.5	-7.4	-4.1	-40.96	-37.44	-3.52	-7.97
nscaf1108 /length=3459965 /lengthwogaps=3165538	bmo-miR-31-5p	2795121	2795114	1899-12-31 07:00:01	0	-12.31	-6.3	-6.01	-45.46	-37.44	-8.01	-4.29
nscaf1108 /length=3459965 /lengthwogaps=3165538	bmo-miR-31-5p	3224389	3224381	1899-12-31 08:01:01	0	-14.7	-5.4	-9.3	-52.56	-37.44	-15.11	0.41
nscaf1071 /length=1318628 /lengthwogaps=1232241	bmo-miR-31-5p	1237094	1237087	1899-12-31 07:00:01	0	-15.37	-6.8	-8.57	-51.21	-37.43	-13.78	-1.58
nscaf125 /length=388166 /lengthwogaps=315338	bmo-miR-31-5p	227577	227569	1899-12-31 08:01:01	0	-14.7	-5.4	-9.3	-48.6	-37.43	-11.16	-3.53
nscaf1280 /length=2074 /lengthwogaps=2074	bmo-miR-31-5p	1134	1127	1899-12-31 07:00:01	0	-9.8	-6.3	-3.5	-44.81	-37.43	-7.38	-2.41
nscaf1071 /length=1318628 /lengthwogaps=1232241	bmo-miR-31-5p	177897	177889	1899-12-31 08:01:01	0	-15.9	-5.4	-10.5	-50.02	-37.42	-12.6	-3.29
nscaf125 /length=388166 /lengthwogaps=315338	bmo-miR-31-5p	227381	227374	1899-12-31 07:00:01	0	-13.95	-6.8	-7.15	-44.2	-37.41	-6.79	-7.15
nscaf1108 /length=3459965 /lengthwogaps=3165538	bmo-miR-31-5p	2596713	2596706	1899-12-31 07:00:00	0	-14.46	-9.4	-5.06	-44.64	-37.4	-7.23	-7.22
nscaf1108 /length=3459965 /lengthwogaps=3165538	bmo-miR-31-5p	1839126	1839118	1899-12-31 08:01:01	0	-15.7	-4.8	-10.9	-46.77	-37.38	-9.38	-6.31
nscaf1108 /length=3459965 /lengthwogaps=3165538	bmo-miR-31-5p	2990874	2990867	1899-12-31 07:00:01	0	-12	-6.8	-5.2	-44.42	-37.38	-7.04	-4.96
nscaf1108 /length=3459965 /lengthwogaps=3165538	bmo-miR-31-5p	1455272	1455264	1899-12-31 08:01:01	0	-14.7	-4.8	-9.9	-47.53	-37.37	-10.16	-4.53
nscaf1108 /length=3459965 /lengthwogaps=3165538	bmo-miR-31-5p	1692318	1692310	1899-12-31 08:01:01	0	-11.3	-4.3	-7	-44.22	-37.37	-6.85	-4.44
nscaf1108 /length=3459965 /lengthwogaps=3165538	bmo-miR-31-5p	2730005	2729997	1899-12-31 08:01:01	0	-14.7	-5.4	-9.3	-50.96	-37.37	-13.58	-1.11
nscaf1108 /length=3459965 /lengthwogaps=3165538	bmo-miR-31-5p	733970	733962	1899-12-31 08:01:01	0	-14.7	-5.4	-9.3	-53.36	-37.37	-15.99	1.29
nscaf1108 /length=3459965 /lengthwogaps=3165538	bmo-miR-31-5p	2762989	2762982	1899-12-31 07:00:01	0	-8.5	-6.3	-2.2	-43.44	-37.36	-6.08	-2.41
nscaf1108 /length=3459965 /lengthwogaps=3165538	bmo-miR-31-5p	3011305	3011297	1899-12-31 08:01:01	0	-7.8	-1.6	-6.2	-43.07	-37.36	-5.7	-2.09
nscaf1267 /length=19330 /lengthwogaps=18893	bmo-miR-31-5p	18122	18115	1899-12-31 07:00:00	0	-19.2	-9.4	-9.8	-44.78	-37.36	-7.42	-11.77
nscaf1531 /length=77564 /lengthwogaps=75130	bmo-miR-31-5p	51915	51907	1899-12-31 08:01:00	0	-13.7	-7.4	-6.3	-47.53	-37.36	-10.17	-3.52
nscaf1108 /length=3459965 /lengthwogaps=3165538	bmo-miR-31-5p	3059133	3059125	1899-12-31 08:01:01	0	-7.51	-4.1	-3.41	-40.76	-37.34	-3.42	-4.08
nscaf1136 /length=28655 /lengthwogaps=12574	bmo-miR-31-5p	26359	26351	1899-12-31 08:01:01	0	-14	-4.8	-9.2	-48.75	-37.34	-11.41	-2.58
nscaf15 /length=30234 /lengthwogaps=26690	bmo-miR-31-5p	12041	12033	1899-12-31 08:01:01	0	-14.7	-5.4	-9.3	-53.62	-37.34	-16.28	1.58
nscaf1681 /length=5888100 /lengthwogaps=5377136	bmo-miR-31-5p	5742145	5742137	1899-12-31 08:01:01	0	-19.05	-5.4	-13.65	-50.31	-37.34	-12.97	-6.07
nscaf1071 /length=1318628 /lengthwogaps=1232241	bmo-miR-31-5p	1139288	1139280	1899-12-31 08:01:01	0	-9.44	-2.3	-7.14	-40.07	-37.33	-2.74	-6.69
nscaf1108 /length=3459965 /lengthwogaps=3165538	bmo-miR-31-5p	1342420	1342412	1899-12-31 08:01:01	0	-9.7	-4.8	-4.9	-44.27	-37.33	-6.93	-2.76
nscaf1108 /length=3459965 /lengthwogaps=3165538	bmo-miR-31-5p	484024	484016	1899-12-31 08:01:01	0	-14	-5.4	-8.6	-46.82	-37.3	-9.51	-4.48
nscaf15 /length=30234 /lengthwogaps=26690	bmo-miR-31-5p	7370	7363	1899-12-31 07:00:00	0	-14.35	-9.4	-4.95	-52.48	-37.3	-15.17	0.82
nscaf1108 /length=3459965 /lengthwogaps=3165538	bmo-miR-31-5p	1060652	1060644	1899-12-31 08:01:01	0	-15.4	-4.5	-10.9	-48.69	-37.28	-11.41	-3.98
nscaf1108 /length=3459965 /lengthwogaps=3165538	bmo-miR-31-5p	463756	463748	1899-12-31 08:01:00	0	-12.6	-7.1	-5.5	-43.92	-37.28	-6.63	-5.96
nscaf1459 /length=17267 /lengthwogaps=17267	bmo-miR-31-5p	15474	15466	1899-12-31 08:01:01	0	-16.8	-4.8	-12	-44.24	-37.28	-6.95	-9.84
nscaf1485 /length=43559 /lengthwogaps=42665	bmo-miR-31-5p	20950	20942	1899-12-31 08:01:01	0	-12.39	-4.8	-7.59	-49.17	-37.28	-11.88	-0.5
nscaf1681 /length=5888100 /lengthwogaps=5377136	bmo-miR-31-5p	5737036	5737028	1899-12-31 08:01:01	0	-17.76	-2.2	-15.56	-46.81	-37.28	-9.53	-8.22
nscaf1299 /length=357319 /lengthwogaps=234257	bmo-miR-31-5p	18279	18272	1899-12-31 07:00:00	0	-17.7	-8.9	-8.8	-47.91	-37.27	-10.64	-7.05
nscaf1108 /length=3459965 /lengthwogaps=3165538	bmo-miR-31-5p	1911481	1911473	1899-12-31 08:01:00	0	-12.11	-6.6	-5.51	-42.95	-37.26	-5.69	-6.41
nscaf1108 /length=3459965 /lengthwogaps=3165538	bmo-miR-31-5p	2512288	2512280	1899-12-31 08:01:00	0	-16.2	-4.8	-11.4	-46.13	-37.26	-8.86	-7.33
nscaf125 /length=388166 /lengthwogaps=315338	bmo-miR-31-5p	156879	156872	1899-12-31 07:00:01	0	-11.57	-6.8	-4.77	-46.78	-37.26	-9.52	-2.04
nscaf1610 /length=38056 /lengthwogaps=36542	bmo-miR-31-5p	32065	32057	1899-12-31 08:01:01	0	-10.9	-5.3	-5.6	-48.13	-37.26	-10.86	-0.031
nscaf1071 /length=1318628 /lengthwogaps=1232241	bmo-miR-31-5p	347293	347286	1899-12-31 07:00:01	0	-13	-5.9	-7.1	-50.6	-37.25	-13.35	0.35
nscaf1108 /length=3459965 /lengthwogaps=3165538	bmo-miR-31-5p	1123969	1123961	1899-12-31 08:01:01	0	-16.4	-5.4	-11	-49.65	-37.25	-12.39	-4
nscaf1108 /length=3459965 /lengthwogaps=3165538	bmo-miR-31-5p	2769432	2769425	1899-12-31 07:00:01	0	-12.2	-7.4	-4.8	-42.83	-37.25	-5.57	-6.62
nscaf1071 /length=1318628 /lengthwogaps=1232241	bmo-miR-31-5p	52975	52967	1899-12-31 08:01:00	0	-14.8	-4.9	-9.9	-46.62	-37.24	-9.38	-5.41
nscaf1108 /length=3459965 /lengthwogaps=3165538	bmo-miR-31-5p	2735699	2735692	1899-12-31 07:00:01	0	-18.19	-7.4	-10.79	-46.78	-37.24	-9.53	-8.65
nscaf1071 /length=1318628 /lengthwogaps=1232241	bmo-miR-31-5p	30837	30831	1899-12-31 06:00:00	0	-14.3	-8	-6.3	-52.57	-37.23	-15.34	1.04
nscaf1108 /length=3459965 /lengthwogaps=3165538	bmo-miR-31-5p	226269	226261	1899-12-31 08:01:01	0	-10.55	-4.8	-5.75	-37.99	-37.23	-0.75	-9.79
nscaf1375 /length=11050 /lengthwogaps=11050	bmo-miR-31-5p	2484	2476	1899-12-31 08:01:01	0	-16.43	-5.1	-11.33	-45.97	-37.23	-8.74	-7.68
nscaf1071 /length=1318628 /lengthwogaps=1232241	bmo-miR-31-5p	337282	337275	1899-12-31 07:00:00	0	-9.8	-8.9	-0.9	-44.92	-37.22	-7.7	-2.09
nscaf1108 /length=3459965 /lengthwogaps=3165538	bmo-miR-31-5p	1003252	1003246	1899-12-31 06:00:00	0	-10.69	-8.5	-2.19	-47.17	-37.22	-9.95	-0.73
nscaf1108 /length=3459965 /lengthwogaps=3165538	bmo-miR-31-5p	3155395	3155387	1899-12-31 08:01:00	0	-22.8	-4.8	-18	-48.07	-37.21	-10.86	-11.93
nscaf1108 /length=3459965 /lengthwogaps=3165538	bmo-miR-31-5p	517221	517213	1899-12-31 08:01:01	0	-15.3	-5.3	-10	-51.88	-37.21	-14.66	-0.63
nscaf1108 /length=3459965 /lengthwogaps=3165538	bmo-miR-31-5p	723092	723084	1899-12-31 08:01:01	0	-11.5	-4.9	-6.6	-44.44	-37.21	-7.23	-4.26
nscaf1071 /length=1318628 /lengthwogaps=1232241	bmo-miR-31-5p	164383	164375	1899-12-31 08:01:01	0	-12.2	-5.3	-6.9	-47.5	-37.2	-10.3	-1.89
nscaf1108 /length=3459965 /lengthwogaps=3165538	bmo-miR-31-5p	1406779	1406771	1899-12-31 08:01:01	0	-10.11	-4.2	-5.91	-44.78	-37.2	-7.57	-2.53
nscaf1108 /length=3459965 /lengthwogaps=3165538	bmo-miR-31-5p	1036939	1036932	1899-12-31 07:00:01	0	-18.95	-6.8	-12.15	-49.18	-37.19	-11.98	-6.96
nscaf1108 /length=3459965 /lengthwogaps=3165538	bmo-miR-31-5p	2258160	2258152	1899-12-31 08:01:01	0	-10.8	-4.2	-6.6	-42.2	-37.19	-5	-5.79
nscaf1108 /length=3459965 /lengthwogaps=3165538	bmo-miR-31-5p	776607	776600	1899-12-31 07:00:00	0	-16.1	-8.9	-7.2	-45.63	-37.19	-8.43	-7.66
nscaf125 /length=388166 /lengthwogaps=315338	bmo-miR-31-5p	67457	67451	1899-12-31 06:00:00	0	-12.4	-8	-4.4	-46.3	-37.19	-9.11	-3.28
nscaf1108 /length=3459965 /lengthwogaps=3165538	bmo-miR-31-5p	2537070	2537062	1899-12-31 08:01:01	0	-14.7	-5.4	-9.3	-51.62	-37.18	-14.44	-0.25
nscaf1194 /length=5574 /lengthwogaps=5574	bmo-miR-31-5p	1205	1197	1899-12-31 08:01:01	0	-5.7	-1.6	-4.1	-42.22	-37.17	-5.05	-0.64
nscaf1071 /length=1318628 /lengthwogaps=1232241	bmo-miR-31-5p	38970	38963	1899-12-31 07:00:01	0	-13.5	-6.8	-6.7	-44.84	-37.16	-7.67	-5.82
nscaf125 /length=388166 /lengthwogaps=315338	bmo-miR-31-5p	224142	224134	1899-12-31 08:01:01	0	-12.1	-5.4	-6.7	-45.73	-37.16	-8.57	-3.52
nscaf1108 /length=3459965 /lengthwogaps=3165538	bmo-miR-31-5p	2678469	2678461	1899-12-31 08:01:00	0	-11.4	-7.9	-3.5	-43.08	-37.15	-5.93	-5.46
nscaf1108 /length=3459965 /lengthwogaps=3165538	bmo-miR-31-5p	3445151	3445144	1899-12-31 07:00:01	0	-13.7	-6.8	-6.9	-47.49	-37.15	-10.33	-3.36
nscaf1542 /length=28245 /lengthwogaps=27386	bmo-miR-31-5p	20729	20722	1899-12-31 07:00:01	0	-13.8	-7.4	-6.4	-43.58	-37.14	-6.44	-7.35
nscaf1108 /length=3459965 /lengthwogaps=3165538	bmo-miR-31-5p	3406401	3406393	1899-12-31 08:01:00	0	-14.2	-7.4	-6.8	-51.29	-37.13	-14.16	-0.038
nscaf125 /length=388166 /lengthwogaps=315338	bmo-miR-31-5p	18670	18662	1899-12-31 08:01:01	0	-7.7	-4.2	-3.5	-43.19	-37.13	-6.05	-1.64
nscaf125 /length=388166 /lengthwogaps=315338	bmo-miR-31-5p	273090	273082	1899-12-31 08:01:01	0	-15.3	-5.3	-10	-49.61	-37.13	-12.47	-2.82
nscaf1071 /length=1318628 /lengthwogaps=1232241	bmo-miR-31-5p	1124451	1124443	1899-12-31 08:01:00	0	-9.4	-6.6	-2.8	-46.86	-37.12	-9.73	0.33
nscaf1108 /length=3459965 /lengthwogaps=3165538	bmo-miR-31-5p	1128805	1128797	1899-12-31 08:01:01	0	-5.9	-2.3	-3.6	-41.53	-37.12	-4.4	-1.49
nscaf1588 /length=8059 /lengthwogaps=8049	bmo-miR-31-5p	4775	4768	1899-12-31 07:00:00	0	-19.5	-9.4	-10.1	-48.55	-37.12	-11.42	-8.07
nscaf1108 /length=3459965 /lengthwogaps=3165538	bmo-miR-31-5p	1068484	1068476	1899-12-31 08:01:01	0	-12.3	-3.9	-8.4	-50.06	-37.11	-12.94	0.64
nscaf1108 /length=3459965 /lengthwogaps=3165538	bmo-miR-31-5p	2863911	2863903	1899-12-31 08:01:01	0	-10.72	-4.2	-6.52	-46.32	-37.11	-9.21	-1.5
nscaf1108 /length=3459965 /lengthwogaps=3165538	bmo-miR-31-5p	586814	586807	1899-12-31 07:00:01	0	-15.81	-6.3	-9.51	-42.65	-37.11	-5.54	-10.26
nscaf1531 /length=77564 /lengthwogaps=75130	bmo-miR-31-5p	10888	10881	1899-12-31 07:00:01	0	-13.59	-6.3	-7.29	-42.74	-37.1	-5.63	-7.95
nscaf1108 /length=3459965 /lengthwogaps=3165538	bmo-miR-31-5p	3371301	3371293	1899-12-31 08:01:01	0	-11.7	-5.4	-6.3	-53.45	-37.09	-16.35	4.65
nscaf1299 /length=357319 /lengthwogaps=234257	bmo-miR-31-5p	62242	62236	1899-12-31 06:00:00	0	-12.6	-8	-4.6	-44.69	-37.09	-7.59	-5
nscaf1336 /length=40128 /lengthwogaps=37082	bmo-miR-31-5p	25562	25554	1899-12-31 08:01:01	0	-11.5	-3.9	-7.6	-51.03	-37.09	-13.94	2.44
nscaf1071 /length=1318628 /lengthwogaps=1232241	bmo-miR-31-5p	22811	22805	1899-12-31 06:00:00	0	-13	-8	-5	-47.46	-37.08	-10.38	-2.61
nscaf1108 /length=3459965 /lengthwogaps=3165538	bmo-miR-31-5p	411466	411458	1899-12-31 08:01:01	0	-13.5	-5.3	-8.2	-44.41	-37.08	-7.32	-6.17
nscaf1008 /length=1629 /lengthwogaps=1629	bmo-miR-31-5p	1196	1188	1899-12-31 08:01:00	0	-13.26	-5.3	-7.96	-45.96	-37.07	-8.88	-4.37
nscaf1108 /length=3459965 /lengthwogaps=3165538	bmo-miR-31-5p	123737	123729	1899-12-31 08:01:00	0	-13.5	-4.9	-8.6	-49.83	-37.07	-12.75	-0.74
nscaf1108 /length=3459965 /lengthwogaps=3165538	bmo-miR-31-5p	1335465	1335457	1899-12-31 08:01:00	0	-14.3	-6.5	-7.8	-53.75	-37.07	-16.68	2.38
nscaf1108 /length=3459965 /lengthwogaps=3165538	bmo-miR-31-5p	3165997	3165989	1899-12-31 08:01:01	0	-14.7	-5.4	-9.3	-54.88	-37.07	-17.8	3.1
nscaf1299 /length=357319 /lengthwogaps=234257	bmo-miR-31-5p	356736	356728	1899-12-31 08:01:01	0	-9.22	-4.3	-4.92	-49.23	-37.07	-12.15	2.93
nscaf1071 /length=1318628 /lengthwogaps=1232241	bmo-miR-31-5p	1040084	1040077	1899-12-31 07:00:00	0	-20.5	-9.4	-11.1	-50.27	-37.06	-13.2	-7.29
nscaf1108 /length=3459965 /lengthwogaps=3165538	bmo-miR-31-5p	1875664	1875656	1899-12-31 08:01:01	0	-14.7	-5.4	-9.3	-50.3	-37.06	-13.23	-1.46
nscaf1108 /length=3459965 /lengthwogaps=3165538	bmo-miR-31-5p	2468066	2468058	1899-12-31 08:01:01	0	-12.19	-4.8	-7.39	-43.06	-37.06	-6	-6.18
nscaf123 /length=24736 /lengthwogaps=24122	bmo-miR-31-5p	2170	2163	1899-12-31 07:00:01	0	-6.7	-5.9	-0.8	-43.92	-37.06	-6.85	0.15
nscaf1485 /length=43559 /lengthwogaps=42665	bmo-miR-31-5p	16263	16256	1899-12-31 07:00:01	0	-13.2	-5.9	-7.3	-44.21	-37.06	-7.15	-6.04
nscaf1289 /length=99776 /lengthwogaps=93690	bmo-miR-31-5p	28947	28939	1899-12-31 08:01:01	0	-9.6	-4.2	-5.4	-40.56	-37.05	-3.5	-6.09
nscaf1108 /length=3459965 /lengthwogaps=3165538	bmo-miR-31-5p	2724942	2724936	1899-12-31 06:00:00	0	-14.2	-8.5	-5.7	-47.13	-37.04	-10.09	-4.1
nscaf1108 /length=3459965 /lengthwogaps=3165538	bmo-miR-31-5p	2955510	2955502	1899-12-31 08:01:01	0	-14.6	-5.4	-9.2	-56.82	-37.04	-19.78	5.18
nscaf1299 /length=357319 /lengthwogaps=234257	bmo-miR-31-5p	95585	95578	1899-12-31 07:00:01	0	-14.2	-6.8	-7.4	-43.23	-37.04	-6.18	-8.01
nscaf125 /length=388166 /lengthwogaps=315338	bmo-miR-31-5p	166323	166315	1899-12-31 08:01:00	0	-13.6	-7.4	-6.2	-47.33	-37.03	-10.3	-3.29
nscaf1108 /length=3459965 /lengthwogaps=3165538	bmo-miR-31-5p	2062781	2062774	1899-12-31 07:00:00	0	-18.3	-9.4	-8.9	-46.46	-37.02	-9.43	-8.86
nscaf1108 /length=3459965 /lengthwogaps=3165538	bmo-miR-31-5p	3253279	3253271	1899-12-31 08:01:01	0	-10.19	-5.2	-4.99	-43.32	-37.02	-6.29	-3.89
nscaf1108 /length=3459965 /lengthwogaps=3165538	bmo-miR-31-5p	1584662	1584654	1899-12-31 08:01:01	0	-6.6	-4.2	-2.4	-44.81	-37	-7.8	1.2
nscaf1108 /length=3459965 /lengthwogaps=3165538	bmo-miR-31-5p	2335072	2335064	1899-12-31 08:01:01	0	-10.76	-4.8	-5.96	-44.65	-37	-7.65	-3.1
nscaf1371 /length=22445 /lengthwogaps=18075	bmo-miR-31-5p	13654	13647	1899-12-31 07:00:01	0	-13.7	-6.8	-6.9	-41.88	-37	-4.88	-8.81
nscaf1108 /length=3459965 /lengthwogaps=3165538	bmo-miR-31-5p	2464951	2464945	1899-12-31 06:00:00	0	-14.3	-8	-6.3	-50.97	-36.99	-13.97	-0.32
nscaf1108 /length=3459965 /lengthwogaps=3165538	bmo-miR-31-5p	1129293	1129285	1899-12-31 08:01:00	0	-13.17	-4.8	-8.37	-40.06	-36.98	-3.07	-10.09
nscaf1108 /length=3459965 /lengthwogaps=3165538	bmo-miR-31-5p	1262699	1262691	1899-12-31 08:01:00	0	-13.5	-7.7	-5.8	-45.69	-36.98	-8.71	-4.78
nscaf1108 /length=3459965 /lengthwogaps=3165538	bmo-miR-31-5p	1613632	1613624	1899-12-31 08:01:01	0	-9	-4.5	-4.5	-48.88	-36.98	-11.89	2.89
nscaf1108 /length=3459965 /lengthwogaps=3165538	bmo-miR-31-5p	2650941	2650933	1899-12-31 08:01:01	0	-14.6	-4.8	-9.8	-49.46	-36.97	-12.48	-2.11
nscaf1108 /length=3459965 /lengthwogaps=3165538	bmo-miR-31-5p	502045	502037	1899-12-31 08:01:00	0	-13.4	-7.1	-6.3	-44.45	-36.97	-7.48	-5.91
nscaf1071 /length=1318628 /lengthwogaps=1232241	bmo-miR-31-5p	770244	770236	1899-12-31 08:01:01	0	-14.9	-4.2	-10.7	-44	-36.96	-7.03	-7.86
nscaf1108 /length=3459965 /lengthwogaps=3165538	bmo-miR-31-5p	143571	143563	1899-12-31 08:00:01	0	-18.9	-8.9	-10	-52.13	-36.96	-15.17	-3.72
nscaf1071 /length=1318628 /lengthwogaps=1232241	bmo-miR-31-5p	585559	585551	1899-12-31 08:01:01	0	-14.7	-5.4	-9.3	-53.86	-36.95	-16.9	2.2
nscaf1071 /length=1318628 /lengthwogaps=1232241	bmo-miR-31-5p	674779	674771	1899-12-31 08:01:01	0	-14.7	-5.4	-9.3	-45.59	-36.95	-8.64	-6.05
nscaf1531 /length=77564 /lengthwogaps=75130	bmo-miR-31-5p	16469	16461	1899-12-31 08:00:01	0	-16.6	-8.9	-7.7	-47.99	-36.95	-11.04	-5.55
nscaf1071 /length=1318628 /lengthwogaps=1232241	bmo-miR-31-5p	679118	679110	1899-12-31 08:01:01	0	-14.3	-5.3	-9	-49.06	-36.94	-12.12	-2.17
nscaf1108 /length=3459965 /lengthwogaps=3165538	bmo-miR-31-5p	3435881	3435874	1899-12-31 07:00:01	0	-14.5	-6.8	-7.7	-40.42	-36.94	-3.47	-11.02
nscaf1299 /length=357319 /lengthwogaps=234257	bmo-miR-31-5p	300265	300257	1899-12-31 08:01:01	0	-10.3	-5.4	-4.9	-49.71	-36.94	-12.77	2.47
nscaf1533 /length=26432 /lengthwogaps=25396	bmo-miR-31-5p	17169	17161	1899-12-31 08:00:01	0	-20.4	-8.9	-11.5	-48.46	-36.93	-11.53	-8.86
nscaf1654 /length=48283 /lengthwogaps=24147	bmo-miR-31-5p	14570	14562	1899-12-31 08:01:01	0	-14.4	-5.4	-9	-50.82	-36.93	-13.89	-0.5
nscaf1108 /length=3459965 /lengthwogaps=3165538	bmo-miR-31-5p	507439	507432	1899-12-31 07:00:01	0	-16.39	-6.8	-9.59	-43.79	-36.92	-6.86	-9.52
nscaf1108 /length=3459965 /lengthwogaps=3165538	bmo-miR-31-5p	540475	540467	1899-12-31 08:01:01	0	-9.4	-5	-4.4	-43.62	-36.92	-6.69	-2.7
nscaf1202 /length=33724 /lengthwogaps=32006	bmo-miR-31-5p	18615	18607	1899-12-31 08:01:01	0	-11.04	-5.4	-5.64	-52.24	-36.92	-15.31	4.27
nscaf1108 /length=3459965 /lengthwogaps=3165538	bmo-miR-31-5p	3101597	3101589	1899-12-31 08:01:00	0	-13.33	-4.9	-8.43	-44.53	-36.9	-7.62	-5.7
nscaf125 /length=388166 /lengthwogaps=315338	bmo-miR-31-5p	119301	119293	1899-12-31 08:01:01	0	-14.7	-5.4	-9.3	-53.74	-36.89	-16.84	2.14
nscaf1299 /length=357319 /lengthwogaps=234257	bmo-miR-31-5p	68824	68817	1899-12-31 07:00:01	0	-17.31	-6.8	-10.51	-46.79	-36.89	-9.9	-7.4
nscaf1531 /length=77564 /lengthwogaps=75130	bmo-miR-31-5p	56373	56365	1899-12-31 08:01:01	0	-10.2	-4.2	-6	-43.67	-36.89	-6.77	-3.42
nscaf1108 /length=3459965 /lengthwogaps=3165538	bmo-miR-31-5p	2520578	2520570	1899-12-31 08:01:01	0	-14.7	-5.4	-9.3	-52.7	-36.88	-15.81	1.11
nscaf1071 /length=1318628 /lengthwogaps=1232241	bmo-miR-31-5p	952822	952814	1899-12-31 08:01:01	0	-5	-1.6	-3.4	-41.53	-36.87	-4.65	-0.34
nscaf1299 /length=357319 /lengthwogaps=234257	bmo-miR-31-5p	154704	154696	1899-12-31 08:01:01	0	-10.95	-4.8	-6.15	-47.51	-36.87	-10.64	-0.3
nscaf1071 /length=1318628 /lengthwogaps=1232241	bmo-miR-31-5p	612384	612376	1899-12-31 08:01:01	0	-14.7	-5.4	-9.3	-49.14	-36.86	-12.28	-2.41
nscaf1289 /length=99776 /lengthwogaps=93690	bmo-miR-31-5p	92729	92722	1899-12-31 07:00:01	0	-14.96	-6.3	-8.66	-43.18	-36.84	-6.33	-8.62
nscaf1108 /length=3459965 /lengthwogaps=3165538	bmo-miR-31-5p	1509401	1509393	1899-12-31 08:01:01	0	-14.7	-5.4	-9.3	-50.37	-36.83	-13.53	-1.16
nscaf1108 /length=3459965 /lengthwogaps=3165538	bmo-miR-31-5p	1991592	1991584	1899-12-31 08:01:01	0	-15.3	-5.3	-10	-51.79	-36.83	-14.96	-0.33
nscaf1108 /length=3459965 /lengthwogaps=3165538	bmo-miR-31-5p	1866946	1866940	1899-12-31 06:00:00	0	-14.2	-8.5	-5.7	-45.34	-36.82	-8.52	-5.67
nscaf1156 /length=34006 /lengthwogaps=32323	bmo-miR-31-5p	7736	7728	1899-12-31 08:01:01	0	-8.5	-5.1	-3.4	-46.87	-36.82	-10.05	1.55
nscaf1108 /length=3459965 /lengthwogaps=3165538	bmo-miR-31-5p	3223020	3223012	1899-12-31 08:01:01	0	-11.53	-4.8	-6.73	-42.12	-36.81	-5.3	-6.22
nscaf1108 /length=3459965 /lengthwogaps=3165538	bmo-miR-31-5p	600888	600880	1899-12-31 08:01:00	0	-17.7	-7.4	-10.3	-46.46	-36.81	-9.64	-8.05
nscaf1108 /length=3459965 /lengthwogaps=3165538	bmo-miR-31-5p	8171	8163	1899-12-31 08:01:01	0	-14.7	-5.4	-9.3	-47.71	-36.81	-10.89	-3.8
nscaf1071 /length=1318628 /lengthwogaps=1232241	bmo-miR-31-5p	198955	198947	1899-12-31 08:01:00	0	-10.9	-4.8	-6.1	-42.94	-36.8	-6.14	-4.75
nscaf1108 /length=3459965 /lengthwogaps=3165538	bmo-miR-31-5p	2610994	2610987	1899-12-31 07:00:00	0	-14.63	-8.5	-6.13	-50.26	-36.8	-13.46	-1.16
nscaf1108 /length=3459965 /lengthwogaps=3165538	bmo-miR-31-5p	1941250	1941243	1899-12-31 07:00:00	0	-18.2	-8.9	-9.3	-48.5	-36.78	-11.72	-6.47
nscaf123 /length=24736 /lengthwogaps=24122	bmo-miR-31-5p	11629	11621	1899-12-31 08:01:01	0	-12.8	-5.4	-7.4	-44.08	-36.78	-7.3	-5.49
nscaf1407 /length=2831 /lengthwogaps=2831	bmo-miR-31-5p	1679	1671	1899-12-31 08:01:01	0	-9.2	-4.2	-5	-43.59	-36.76	-6.82	-2.37
nscaf1654 /length=48283 /lengthwogaps=24147	bmo-miR-31-5p	43323	43315	1899-12-31 08:01:01	0	-14.5	-5.4	-9.1	-50.07	-36.76	-13.31	-1.18
nscaf1654 /length=48283 /lengthwogaps=24147	bmo-miR-31-5p	44558	44550	1899-12-31 08:01:01	0	-14.5	-5.4	-9.1	-50.07	-36.76	-13.31	-1.18
nscaf1071 /length=1318628 /lengthwogaps=1232241	bmo-miR-31-5p	408469	408461	1899-12-31 08:01:01	0	-14.5	-4.8	-9.7	-47.39	-36.75	-10.64	-3.85
nscaf1108 /length=3459965 /lengthwogaps=3165538	bmo-miR-31-5p	2861739	2861732	1899-12-31 07:00:01	0	-11	-6.8	-4.2	-45.72	-36.75	-8.96	-2.03
nscaf1407 /length=2831 /lengthwogaps=2831	bmo-miR-31-5p	1726	1718	1899-12-31 08:01:01	0	-18.3	-5.4	-12.9	-52.28	-36.75	-15.52	-2.77
nscaf1071 /length=1318628 /lengthwogaps=1232241	bmo-miR-31-5p	372151	372143	1899-12-31 08:01:01	0	-15	-5.4	-9.6	-48.57	-36.74	-11.83	-3.16
nscaf1071 /length=1318628 /lengthwogaps=1232241	bmo-miR-31-5p	709782	709774	1899-12-31 08:01:00	0	-17.13	-7.4	-9.73	-46.82	-36.74	-10.07	-7.05
nscaf1071 /length=1318628 /lengthwogaps=1232241	bmo-miR-31-5p	794003	793995	1899-12-31 08:01:00	0	-12.76	-6.5	-6.26	-45.39	-36.74	-8.64	-4.11
nscaf1108 /length=3459965 /lengthwogaps=3165538	bmo-miR-31-5p	1917583	1917575	1899-12-31 08:01:01	0	-14.7	-5.4	-9.3	-49.14	-36.74	-12.4	-2.29
nscaf125 /length=388166 /lengthwogaps=315338	bmo-miR-31-5p	284070	284063	1899-12-31 07:00:01	0	-9.4	-6.8	-2.6	-42.49	-36.74	-5.75	-3.64
nscaf1071 /length=1318628 /lengthwogaps=1232241	bmo-miR-31-5p	76684	76677	1899-12-31 07:00:01	0	-17	-6.8	-10.2	-44.96	-36.73	-8.22	-8.77
nscaf1299 /length=357319 /lengthwogaps=234257	bmo-miR-31-5p	187961	187955	1899-12-31 06:00:00	0	-13.6	-8	-5.6	-48.38	-36.73	-11.64	-1.95
nscaf1071 /length=1318628 /lengthwogaps=1232241	bmo-miR-31-5p	294183	294175	1899-12-31 08:01:01	0	-7.81	-5.4	-2.41	-39.58	-36.72	-2.85	-4.95
nscaf1108 /length=3459965 /lengthwogaps=3165538	bmo-miR-31-5p	377443	377435	1899-12-31 08:01:01	0	-9.4	-5	-4.4	-42.83	-36.72	-6.11	-3.28
nscaf1274 /length=6148 /lengthwogaps=6148	bmo-miR-31-5p	976	968	1899-12-31 08:01:00	0	-10.9	-6.9	-4	-46.05	-36.72	-9.32	-1.57
nscaf1071 /length=1318628 /lengthwogaps=1232241	bmo-miR-31-5p	786435	786427	1899-12-31 08:01:01	0	-15	-5.4	-9.6	-47.89	-36.7	-11.19	-3.8
nscaf1108 /length=3459965 /lengthwogaps=3165538	bmo-miR-31-5p	1943865	1943857	1899-12-31 08:01:01	0	-9	-4.3	-4.7	-46.09	-36.7	-9.39	0.39
nscaf1108 /length=3459965 /lengthwogaps=3165538	bmo-miR-31-5p	275706	275698	1899-12-31 08:01:01	0	-14.6	-5.4	-9.2	-46.23	-36.7	-9.52	-5.07
nscaf1289 /length=99776 /lengthwogaps=93690	bmo-miR-31-5p	10824	10816	1899-12-31 08:01:01	0	-10.4	-5.4	-5	-45.66	-36.7	-8.96	-1.43
nscaf1071 /length=1318628 /lengthwogaps=1232241	bmo-miR-31-5p	670635	670627	1899-12-31 08:01:01	0	-10.31	-4.2	-6.11	-43.98	-36.67	-7.31	-2.99
nscaf1071 /length=1318628 /lengthwogaps=1232241	bmo-miR-31-5p	988423	988415	1899-12-31 08:01:01	0	-10.8	-5.4	-5.4	-42.02	-36.67	-5.34	-5.45
nscaf1108 /length=3459965 /lengthwogaps=3165538	bmo-miR-31-5p	1037458	1037450	1899-12-31 08:01:01	0	-7.7	-2.2	-5.5	-45.76	-36.67	-9.08	1.38
nscaf1108 /length=3459965 /lengthwogaps=3165538	bmo-miR-31-5p	349652	349645	1899-12-31 07:00:01	0	-14.5	-6.8	-7.7	-47.38	-36.67	-10.7	-3.79
nscaf125 /length=388166 /lengthwogaps=315338	bmo-miR-31-5p	69503	69495	1899-12-31 08:01:00	0	-14.6	-7.7	-6.9	-42.31	-36.67	-5.64	-8.95
nscaf1108 /length=3459965 /lengthwogaps=3165538	bmo-miR-31-5p	3095735	3095727	1899-12-31 08:01:00	0	-15.5	-7.1	-8.4	-40.62	-36.66	-3.96	-11.53
nscaf1299 /length=357319 /lengthwogaps=234257	bmo-miR-31-5p	15852	15844	1899-12-31 08:00:01	0	-20.8	-8.4	-12.4	-50.9	-36.66	-14.23	-6.56
nscaf1485 /length=43559 /lengthwogaps=42665	bmo-miR-31-5p	20270	20262	1899-12-31 08:01:01	0	-9.5	-2.2	-7.3	-46.92	-36.66	-10.26	0.76
nscaf1136 /length=28655 /lengthwogaps=12574	bmo-miR-31-5p	26556	26548	1899-12-31 08:00:00	0	-15.8	-11.5	-4.3	-47.27	-36.65	-10.62	-5.17
nscaf1108 /length=3459965 /lengthwogaps=3165538	bmo-miR-31-5p	1578687	1578679	1899-12-31 08:01:00	0	-15.2	-4.9	-10.3	-48.91	-36.64	-12.27	-2.92
nscaf1071 /length=1318628 /lengthwogaps=1232241	bmo-miR-31-5p	377095	377087	1899-12-31 08:00:01	0	-18.6	-8.4	-10.2	-49.27	-36.63	-12.63	-5.96
nscaf1071 /length=1318628 /lengthwogaps=1232241	bmo-miR-31-5p	679019	679011	1899-12-31 08:01:01	0	-10.63	-5.4	-5.23	-45.08	-36.63	-8.44	-2.18
nscaf1108 /length=3459965 /lengthwogaps=3165538	bmo-miR-31-5p	2312931	2312923	1899-12-31 08:01:01	0	-10.14	0.26	-10.4	-43.78	-36.63	-7.15	-2.98
nscaf1071 /length=1318628 /lengthwogaps=1232241	bmo-miR-31-5p	795310	795302	1899-12-31 08:01:01	0	-10.96	-4.1	-6.86	-44.07	-36.62	-7.44	-3.51
nscaf1108 /length=3459965 /lengthwogaps=3165538	bmo-miR-31-5p	1417926	1417919	1899-12-31 07:00:01	0	-12	-6.8	-5.2	-39.23	-36.62	-2.6	-9.39
nscaf1108 /length=3459965 /lengthwogaps=3165538	bmo-miR-31-5p	2761580	2761572	1899-12-31 08:01:01	0	-7.94	-4.2	-3.74	-41.1	-36.62	-4.48	-3.45
nscaf1108 /length=3459965 /lengthwogaps=3165538	bmo-miR-31-5p	2871592	2871585	1899-12-31 07:00:00	0	-18.15	-9.4	-8.75	-44.55	-36.62	-7.92	-10.22
nscaf1108 /length=3459965 /lengthwogaps=3165538	bmo-miR-31-5p	824679	824671	1899-12-31 08:01:01	0	-14.9	-4.2	-10.7	-48.06	-36.62	-11.44	-3.45
nscaf1071 /length=1318628 /lengthwogaps=1232241	bmo-miR-31-5p	707739	707731	1899-12-31 08:01:01	0	-11.2	-4.3	-6.9	-45.62	-36.61	-9	-2.19
nscaf1108 /length=3459965 /lengthwogaps=3165538	bmo-miR-31-5p	1142424	1142416	1899-12-31 08:01:01	0	-12.2	-4.8	-7.4	-47.2	-36.61	-10.59	-1.6
nscaf1108 /length=3459965 /lengthwogaps=3165538	bmo-miR-31-5p	2538314	2538306	1899-12-31 08:01:01	0	-7.25	-2.3	-4.95	-44.79	-36.61	-8.18	0.93
nscaf1108 /length=3459965 /lengthwogaps=3165538	bmo-miR-31-5p	3310496	3310489	1899-12-31 07:00:00	0	-14.43	-8.5	-5.93	-44.65	-36.61	-8.03	-6.39
nscaf15 /length=30234 /lengthwogaps=26690	bmo-miR-31-5p	9800	9792	1899-12-31 08:01:01	0	-14.5	-5.1	-9.4	-47.17	-36.61	-10.55	-3.94
nscaf1108 /length=3459965 /lengthwogaps=3165538	bmo-miR-31-5p	1282112	1282104	1899-12-31 08:01:00	0	-12.5	-6.9	-5.6	-49.07	-36.6	-12.46	-0.03
nscaf1108 /length=3459965 /lengthwogaps=3165538	bmo-miR-31-5p	713232	713224	1899-12-31 08:01:00	0	-12.8	-7.9	-4.9	-47.37	-36.6	-10.76	-2.03
nscaf1108 /length=3459965 /lengthwogaps=3165538	bmo-miR-31-5p	2698138	2698132	1899-12-31 06:00:00	0	-24.2	-8	-16.2	-49.82	-36.59	-13.22	-10.97
nscaf1108 /length=3459965 /lengthwogaps=3165538	bmo-miR-31-5p	294685	294677	1899-12-31 08:01:01	0	-19	-4.8	-14.2	-52.38	-36.59	-15.78	-3.21
nscaf1108 /length=3459965 /lengthwogaps=3165538	bmo-miR-31-5p	3184447	3184439	1899-12-31 08:01:00	0	-16.4	-4.8	-11.6	-47.12	-36.59	-10.52	-5.87
nscaf1108 /length=3459965 /lengthwogaps=3165538	bmo-miR-31-5p	686203	686195	1899-12-31 08:01:01	0	-12.6	-5.4	-7.2	-47.79	-36.59	-11.19	-1.4
[truncated: 13,002 more rows]

## Sheet: Potential miR-31 target genes
UTR	microRNA	Start	End	Seed	Loop	dGduplex	dG5	dG3	dG0	dG1	dGopen	ddG	Accession No.	Name	Gene ID
nscaf1681 /length=5888100 /lengthwogaps=5377136	bmo-miR-31-5p	3844533	3844525	1899-12-31 08:00:00	0	-24.14	-11.5	-12.64				-24.14	AAF18300.1|AF118384_1	N-ethylmaleimide sensitive fusion protein	BGIBMGA000447-TA
nscaf1681 /length=5888100 /lengthwogaps=5377136	bmo-miR-31-5p	5181035	5181027	1899-12-31 08:00:00	0	-23.8	-11.5	-12.3				-23.8
nscaf1681 /length=5888100 /lengthwogaps=5377136	bmo-miR-31-5p	3843716	3843708	1899-12-31 08:00:00	0	-23.56	-11.5	-12.06				-23.56	|AAF18300.1|AF118384_1	N-ethylmaleimide sensitive fusion protein	BGIBMGA000447-TA
nscaf1681 /length=5888100 /lengthwogaps=5377136	bmo-miR-31-5p	5091950	5091942	1899-12-31 08:01:00	0	-23.56	-7.4	-16.16				-23.56	NP_724962.2 CG11895-PA	Protocadherin-like wing polarity protein stan precursor	BGIBMGA000466-TA
nscaf1681 /length=5888100 /lengthwogaps=5377136	bmo-miR-31-5p	1478256	1478248	1899-12-31 08:01:00	0	-23.5	-6.2	-17.3				-23.5	gb|EAT43159.1|	phosphoribosylformylglycinamidine synthase	BGIBMGA000390-TA
nscaf1681 /length=5888100 /lengthwogaps=5377136	bmo-miR-31-5p	5556898	5556891	1899-12-31 07:00:01	0	-23.5	-6.8	-16.7				-23.5
nscaf1681 /length=5888100 /lengthwogaps=5377136	bmo-miR-31-5p	5241520	5241512	1899-12-31 08:00:00	0	-23.4	-11.5	-11.9				-23.4
nscaf1690 /length=7983491 /lengthwogaps=7414637	bmo-miR-31-5p	7806724	7806716	1899-12-31 08:00:01	0	-23.2	-8.9	-14.3				-23.2
nscaf1681 /length=5888100 /lengthwogaps=5377136	bmo-miR-31-5p	3270224	3270218	1899-12-31 06:00:00	0	-22.87	-7.6	-15.27				-22.87	NP_001036855.1	cuticle protein	BGIBMGA000429-TA
nscaf1681 /length=5888100 /lengthwogaps=5377136	bmo-miR-31-5p	2946604	2946598	1899-12-31 06:00:00	0	-22.79	-8	-14.79				-22.79
nscaf1681 /length=5888100 /lengthwogaps=5377136	bmo-miR-31-5p	5651280	5651273	1899-12-31 07:00:00	0	-22.7	-9.4	-13.3				-22.7
nscaf1690 /length=7983491 /lengthwogaps=7414637	bmo-miR-31-5p	7843757	7843749	1899-12-31 08:01:00	0	-22.7	-7.4	-15.3				-22.7
nscaf1681 /length=5888100 /lengthwogaps=5377136	bmo-miR-31-5p	4680603	4680595	1899-12-31 08:01:00	0	-22.6	-7.4	-15.2				-22.6
nscaf1681 /length=5888100 /lengthwogaps=5377136	bmo-miR-31-5p	3214988	3214980	1899-12-31 08:00:01	0	-22.53	-9.5	-13.03				-22.53
nscaf1681 /length=5888100 /lengthwogaps=5377136	bmo-miR-31-5p	4285244	4285238	1899-12-31 06:00:00	0	-22.5	-8.5	-14				-22.5
nscaf1681 /length=5888100 /lengthwogaps=5377136	bmo-miR-31-5p	534294	534286	1899-12-31 08:00:00	0	-22.5	-11	-11.5				-22.5
nscaf1681 /length=5888100 /lengthwogaps=5377136	bmo-miR-31-5p	2882793	2882787	1899-12-31 06:00:00	0	-22.42	-8	-14.42				-22.42
nscaf1681 /length=5888100 /lengthwogaps=5377136	bmo-miR-31-5p	2351778	2351770	1899-12-31 08:01:00	0	-22.3	-7.7	-14.6				-22.3
nscaf1681 /length=5888100 /lengthwogaps=5377136	bmo-miR-31-5p	4238249	4238243	1899-12-31 06:00:00	0	-22.3	-8.5	-13.8				-22.3
nscaf1681 /length=5888100 /lengthwogaps=5377136	bmo-miR-31-5p	110383	110376	1899-12-31 07:00:00	0	-22.1	-9.4	-12.7				-22.1
nscaf1681 /length=5888100 /lengthwogaps=5377136	bmo-miR-31-5p	126038	126032	1899-12-31 06:00:00	0	-22	-8.5	-13.5				-22
nscaf1681 /length=5888100 /lengthwogaps=5377136	bmo-miR-31-5p	3900938	3900930	1899-12-31 08:01:00	0	-22	-6.9	-15.1				-22
nscaf1681 /length=5888100 /lengthwogaps=5377136	bmo-miR-31-5p	3633103	3633096	1899-12-31 07:00:01	0	-21.9	-6.8	-15.1				-21.9
nscaf1681 /length=5888100 /lengthwogaps=5377136	bmo-miR-31-5p	5207940	5207934	1899-12-31 06:00:00	0	-21.8	-8.5	-13.3				-21.8
nscaf1681 /length=5888100 /lengthwogaps=5377136	bmo-miR-31-5p	4466572	4466566	1899-12-31 06:00:00	0	-21.7	-7.6	-14.1				-21.7	gb|EAT47653.1|	hypothetical protein
nscaf1681 /length=5888100 /lengthwogaps=5377136	bmo-miR-31-5p	1638841	1638833	1899-12-31 08:00:00	0	-21.6	-11.5	-10.1				-21.6
nscaf1681 /length=5888100 /lengthwogaps=5377136	bmo-miR-31-5p	3828275	3828268	1899-12-31 07:00:01	0	-21.6	-7.4	-14.2				-21.6	scaf6 CG33522-PA
nscaf1681 /length=5888100 /lengthwogaps=5377136	bmo-miR-31-5p	3842063	3842056	1899-12-31 07:00:00	0	-21.6	-9.4	-12.2				-21.6	gb|AAF18300.1|AF118384_1	N-ethylmaleimide sensitive fusion protein	BGIBMGA000447-TA
nscaf1681 /length=5888100 /lengthwogaps=5377136	bmo-miR-31-5p	1584908	1584900	1899-12-31 08:00:01	0	-21.51	-8.9	-12.61				-21.51
nscaf1681 /length=5888100 /lengthwogaps=5377136	bmo-miR-31-5p	2915971	2915963	1899-12-31 08:00:01	0	-21.51	-8.9	-12.61				-21.51
nscaf1681 /length=5888100 /lengthwogaps=5377136	bmo-miR-31-5p	3961913	3961905	1899-12-31 08:00:01	0	-21.51	-8.9	-12.61				-21.51
nscaf1681 /length=5888100 /lengthwogaps=5377136	bmo-miR-31-5p	1082908	1082900	1899-12-31 08:01:00	0	-21.5	-7.7	-13.8				-21.5	NP_996000.1| still life CG5406-PC	Protein still life, isoforms C/SIF type 2 gb	BGIBMGA000379-TA
nscaf1681 /length=5888100 /lengthwogaps=5377136	bmo-miR-31-5p	3254321	3254313	1899-12-31 08:00:01	0	-21.5	-8.9	-12.6				-21.5	|NP_001036862.1	cuticle protein	BGIBMGA000264-TA
nscaf1681 /length=5888100 /lengthwogaps=5377136	bmo-miR-31-5p	4379949	4379941	1899-12-31 08:00:01	0	-21.5	-9.5	-12				-21.5
nscaf1681 /length=5888100 /lengthwogaps=5377136	bmo-miR-31-5p	1703085	1703077	1899-12-31 08:00:01	0	-21.4	-9.5	-11.9				-21.4
nscaf1681 /length=5888100 /lengthwogaps=5377136	bmo-miR-31-5p	3465424	3465416	1899-12-31 08:00:01	0	-21.4	-8.9	-12.5				-21.4
nscaf1681 /length=5888100 /lengthwogaps=5377136	bmo-miR-31-5p	1124482	1124476	1899-12-31 06:00:00	0	-21.3	-8.5	-12.8				-21.3
nscaf1681 /length=5888100 /lengthwogaps=5377136	bmo-miR-31-5p	1417324	1417316	1899-12-31 08:01:00	0	-21.3	-7.4	-13.9				-21.3
nscaf1681 /length=5888100 /lengthwogaps=5377136	bmo-miR-31-5p	609854	609847	1899-12-31 07:00:00	0	-21.3	-9.4	-11.9				-21.3	|NP_001036828.1|	Larval cuticle protein	BGIBMGA000332-TA
nscaf1681 /length=5888100 /lengthwogaps=5377136	bmo-miR-31-5p	3425942	3425935	1899-12-31 07:00:00	0	-21.2	-9.4	-11.8				-21.2
nscaf1681 /length=5888100 /lengthwogaps=5377136	bmo-miR-31-5p	995781	995775	1899-12-31 06:00:00	0	-21.13	-8.5	-12.63				-21.13
nscaf1681 /length=5888100 /lengthwogaps=5377136	bmo-miR-31-5p	1320275	1320267	1899-12-31 08:01:01	0	-21.1	-5.2	-15.9				-21.1
nscaf1681 /length=5888100 /lengthwogaps=5377136	bmo-miR-31-5p	1464665	1464657	1899-12-31 08:01:00	0	-21.1	-4.4	-16.7				-21.1
nscaf1681 /length=5888100 /lengthwogaps=5377136	bmo-miR-31-5p	1836999	1836991	1899-12-31 08:01:01	0	-21.1	-4.2	-16.9				-21.1
nscaf1681 /length=5888100 /lengthwogaps=5377136	bmo-miR-31-5p	2901556	2901548	1899-12-31 08:01:01	0	-21.1	-4.8	-16.3				-21.1	similar to CG31523-PA		BGIBMGA000422-TA
nscaf1681 /length=5888100 /lengthwogaps=5377136	bmo-miR-31-5p	4023364	4023356	1899-12-31 08:01:01	0	-21.1	-4.2	-16.9				-21.1
nscaf1690 /length=7983491 /lengthwogaps=7414637	bmo-miR-31-5p	7783366	7783358	1899-12-31 08:00:00	0	-21.1	-11.5	-9.6				-21.1	XP_001121155.1	Thioredoxin	BGIBMGA000481-TA
nscaf1681 /length=5888100 /lengthwogaps=5377136	bmo-miR-31-5p	4755159	4755151	1899-12-31 08:00:00	0	-21.05	-11.5	-9.55				-21.05
nscaf1681 /length=5888100 /lengthwogaps=5377136	bmo-miR-31-5p	518487	518479	1899-12-31 08:01:00	0	-21	-6.2	-14.8				-21
nscaf1681 /length=5888100 /lengthwogaps=5377136	bmo-miR-31-5p	2794556	2794549	1899-12-31 07:00:00	0	-20.9	-9.4	-11.5				-20.9
nscaf1681 /length=5888100 /lengthwogaps=5377136	bmo-miR-31-5p	2067266	2067258	1899-12-31 08:01:00	0	-20.8	-7.9	-12.9				-20.8
nscaf1681 /length=5888100 /lengthwogaps=5377136	bmo-miR-31-5p	4105087	4105079	1899-12-31 08:01:01	0	-20.8	-5.2	-15.6				-20.8
nscaf1690 /length=7983491 /lengthwogaps=7414637	bmo-miR-31-5p	7756500	7756492	1899-12-31 08:01:01	0	-20.8	-5.4	-15.4				-20.8
nscaf1681 /length=5888100 /lengthwogaps=5377136	bmo-miR-31-5p	4521542	4521534	1899-12-31 08:00:00	0	-20.71	-11.5	-9.21				-20.71	gb|EAT42428.1	oxidase/peroxidase	BGIBMGA000239-TA
nscaf1681 /length=5888100 /lengthwogaps=5377136	bmo-miR-31-5p	1948103	1948095	1899-12-31 08:00:01	0	-20.7	-8.9	-11.8				-20.7
nscaf1681 /length=5888100 /lengthwogaps=5377136	bmo-miR-31-5p	385966	385958	1899-12-31 08:00:01	0	-20.7	-8.9	-11.8				-20.7
nscaf1681 /length=5888100 /lengthwogaps=5377136	bmo-miR-31-5p	3978193	3978185	1899-12-31 08:00:00	0	-20.61	-11.5	-9.11				-20.61
nscaf1681 /length=5888100 /lengthwogaps=5377136	bmo-miR-31-5p	1137282	1137274	1899-12-31 08:01:00	0	-20.6	-4.9	-15.7				-20.6
nscaf1681 /length=5888100 /lengthwogaps=5377136	bmo-miR-31-5p	2337096	2337089	1899-12-31 07:00:01	0	-20.6	-6.8	-13.8				-20.6
nscaf1681 /length=5888100 /lengthwogaps=5377136	bmo-miR-31-5p	2893240	2893234	1899-12-31 06:00:00	0	-20.6	-8	-12.6				-20.6	CG31523-PA		BGIBMGA000422-TA
nscaf1681 /length=5888100 /lengthwogaps=5377136	bmo-miR-31-5p	948161	948153	1899-12-31 08:01:01	0	-20.6	-4.2	-16.4				-20.6
nscaf1690 /length=7983491 /lengthwogaps=7414637	bmo-miR-31-5p	7769208	7769200	1899-12-31 08:01:01	0	-20.6	-5.3	-15.3				-20.6
nscaf1681 /length=5888100 /lengthwogaps=5377136	bmo-miR-31-5p	3270921	3270913	1899-12-31 08:01:00	0	-20.51	-6.9	-13.61				-20.51		cuticle protein
nscaf1681 /length=5888100 /lengthwogaps=5377136	bmo-miR-31-5p	1351924	1351916	1899-12-31 08:01:01	0	-20.5	-4.5	-16				-20.5	CG7509-PA
nscaf1681 /length=5888100 /lengthwogaps=5377136	bmo-miR-31-5p	2536543	2536536	1899-12-31 07:00:00	0	-20.5	-9.4	-11.1				-20.5
nscaf1681 /length=5888100 /lengthwogaps=5377136	bmo-miR-31-5p	4206833	4206826	1899-12-31 07:00:00	0	-20.5	-8.9	-11.6				-20.5	|XP_623563.1|	similar to Innexin inx3 (Innexin-3) isoform 2	BGIBMGA000452-TA
nscaf1681 /length=5888100 /lengthwogaps=5377136	bmo-miR-31-5p	5577610	5577602	1899-12-31 08:00:01	0	-20.5	-9.5	-11				-20.5
nscaf1681 /length=5888100 /lengthwogaps=5377136	bmo-miR-31-5p	1565091	1565083	1899-12-31 08:00:00	0	-20.4	-11.5	-8.9				-20.4
nscaf1681 /length=5888100 /lengthwogaps=5377136	bmo-miR-31-5p	2347170	2347164	1899-12-31 06:00:00	0	-20.4	-8	-12.4				-20.4
nscaf1681 /length=5888100 /lengthwogaps=5377136	bmo-miR-31-5p	244458	244450	1899-12-31 08:01:00	0	-20.4	-4.4	-16				-20.4
nscaf1681 /length=5888100 /lengthwogaps=5377136	bmo-miR-31-5p	398712	398704	1899-12-31 08:01:01	0	-20.4	-5.4	-15				-20.4
nscaf1681 /length=5888100 /lengthwogaps=5377136	bmo-miR-31-5p	4171378	4171370	1899-12-31 08:01:01	0	-20.4	-5	-15.4				-20.4		similar to CG31048-PA	BGIBMGA000241-TA
nscaf1681 /length=5888100 /lengthwogaps=5377136	bmo-miR-31-5p	1059901	1059893	1899-12-31 08:01:00	0	-20.3	-7.4	-12.9				-20.3	still life CG5406-PC, isoform C		BGIBMGA000379-TA
nscaf1681 /length=5888100 /lengthwogaps=5377136	bmo-miR-31-5p	2259647	2259639	1899-12-31 08:01:01	0	-20.3	-5	-15.3				-20.3
nscaf1681 /length=5888100 /lengthwogaps=5377136	bmo-miR-31-5p	3231649	3231641	1899-12-31 08:00:01	0	-20.3	-8.9	-11.4				-20.3
nscaf1681 /length=5888100 /lengthwogaps=5377136	bmo-miR-31-5p	4299239	4299231	1899-12-31 08:01:01	0	-20.3	-5	-15.3				-20.3
nscaf1690 /length=7983491 /lengthwogaps=7414637	bmo-miR-31-5p	7752797	7752790	1899-12-31 07:00:01	0	-20.3	-6.8	-13.5				-20.3
nscaf1681 /length=5888100 /lengthwogaps=5377136	bmo-miR-31-5p	152733	152725	1899-12-31 08:01:00	0	-20.2	-7.1	-13.1				-20.2		similar to Transcription factor IIE CG10415-PA	BGIBMGA000355-TA
nscaf1681 /length=5888100 /lengthwogaps=5377136	bmo-miR-31-5p	2067611	2067603	1899-12-31 08:00:01	0	-20.2	-9.5	-10.7				-20.2		similar to Glutamate [NMDA] receptor subunit 3A precursor	BGIBMGA000401-TA
nscaf1681 /length=5888100 /lengthwogaps=5377136	bmo-miR-31-5p	2255806	2255799	1899-12-31 07:00:01	0	-20.2	-6.8	-13.4				-20.2
nscaf1681 /length=5888100 /lengthwogaps=5377136	bmo-miR-31-5p	2569021	2569013	1899-12-31 08:00:00	0	-20.2	-11.5	-8.7				-20.2
nscaf1681 /length=5888100 /lengthwogaps=5377136	bmo-miR-31-5p	359116	359108	1899-12-31 08:00:01	0	-20.2	-8.9	-11.3				-20.2
nscaf1681 /length=5888100 /lengthwogaps=5377136	bmo-miR-31-5p	3784684	3784677	1899-12-31 07:00:00	0	-20.2	-9.4	-10.8				-20.2
nscaf1681 /length=5888100 /lengthwogaps=5377136	bmo-miR-31-5p	4585408	4585400	1899-12-31 08:01:01	0	-20.2	-5.4	-14.8				-20.2
nscaf1681 /length=5888100 /lengthwogaps=5377136	bmo-miR-31-5p	1131124	1131116	1899-12-31 08:01:00	0	-20.1	-7.1	-13				-20.1
nscaf1681 /length=5888100 /lengthwogaps=5377136	bmo-miR-31-5p	3366420	3366413	1899-12-31 07:00:01	0	-20.1	-6.8	-13.3				-20.1
nscaf1681 /length=5888100 /lengthwogaps=5377136	bmo-miR-31-5p	4573803	4573795	1899-12-31 08:01:00	0	-20.1	-7.9	-12.2				-20.1
nscaf1681 /length=5888100 /lengthwogaps=5377136	bmo-miR-31-5p	5134310	5134302	1899-12-31 08:01:01	0	-20.1	-4.8	-15.3				-20.1		similar to Protocadherin-like wing polarity protein stan precursor	BGIBMGA000467-TA
nscaf1681 /length=5888100 /lengthwogaps=5377136	bmo-miR-31-5p	5375461	5375453	1899-12-31 08:00:01	0	-20.1	-9.5	-10.6				-20.1
nscaf1690 /length=7983491 /lengthwogaps=7414637	bmo-miR-31-5p	7734676	7734668	1899-12-31 08:01:00	0	-20.1	-7.9	-12.2				-20.1
nscaf1681 /length=5888100 /lengthwogaps=5377136	bmo-miR-31-5p	3834423	3834415	1899-12-31 08:00:00	0	-20.01	-11.5	-8.51				-20.01
nscaf1681 /length=5888100 /lengthwogaps=5377136	bmo-miR-31-5p	2057362	2057355	1899-12-31 07:00:01	0	-20	-6.8	-13.2				-20
nscaf1681 /length=5888100 /lengthwogaps=5377136	bmo-miR-31-5p	513237	513229	1899-12-31 08:00:01	0	-20	-8.9	-11.1				-20
nscaf1690 /length=7983491 /lengthwogaps=7414637	bmo-miR-31-5p	7937877	7937869	1899-12-31 08:01:00	0	-20	-6.5	-13.5				-20
nscaf1681 /length=5888100 /lengthwogaps=5377136	bmo-miR-31-5p	5243290	5243282	1899-12-31 08:00:00	0	-19.98	-10.6	-9.38				-19.98
nscaf1681 /length=5888100 /lengthwogaps=5377136	bmo-miR-31-5p	3282556	3282548	1899-12-31 08:00:01	0	-19.94	-8.9	-11.04				-19.94
nscaf1681 /length=5888100 /lengthwogaps=5377136	bmo-miR-31-5p	1044796	1044788	1899-12-31 08:01:00	0	-19.9	-6.2	-13.7				-19.9
nscaf1681 /length=5888100 /lengthwogaps=5377136	bmo-miR-31-5p	1918541	1918535	1899-12-31 06:00:00	0	-19.9	-8	-11.9				-19.9		still life CG5406-PC RHO GEF DOMAIN,ras -RAF BINDING DOMAIN
nscaf1681 /length=5888100 /lengthwogaps=5377136	bmo-miR-31-5p	2084413	2084407	1899-12-31 06:00:00	0	-19.9	-8	-11.9				-19.9
nscaf1681 /length=5888100 /lengthwogaps=5377136	bmo-miR-31-5p	2552873	2552865	1899-12-31 08:00:00	0	-19.9	-11	-8.9				-19.9	|XP_393246.3|	similar to Multiple inositol polyphosphate phosphatase 1	BGIBMGA000402-TA
nscaf1681 /length=5888100 /lengthwogaps=5377136	bmo-miR-31-5p	2586003	2585995	1899-12-31 08:00:01	0	-19.9	-9.5	-10.4				-19.9
nscaf1681 /length=5888100 /lengthwogaps=5377136	bmo-miR-31-5p	2791856	2791848	1899-12-31 08:00:00	0	-19.9	-11.5	-8.4				-19.9
nscaf1681 /length=5888100 /lengthwogaps=5377136	bmo-miR-31-5p	3043719	3043711	1899-12-31 08:00:01	0	-19.9	-8.9	-11				-19.9
nscaf1681 /length=5888100 /lengthwogaps=5377136	bmo-miR-31-5p	3163633	3163627	1899-12-31 06:00:00	0	-19.9	-8.5	-11.4				-19.9	XP_001123210.1|	similar to Gonadal protein gdl	BGIBMGA000286-TA
nscaf1681 /length=5888100 /lengthwogaps=5377136	bmo-miR-31-5p	3346324	3346318	1899-12-31 06:00:00	0	-19.9	-8	-11.9				-19.9
nscaf1681 /length=5888100 /lengthwogaps=5377136	bmo-miR-31-5p	3519823	3519815	1899-12-31 08:00:01	0	-19.9	-9.5	-10.4				-19.9
nscaf1681 /length=5888100 /lengthwogaps=5377136	bmo-miR-31-5p	4361164	4361158	1899-12-31 06:00:00	0	-19.9	-8	-11.9				-19.9	NP_647667.1|	CUTICLE PROTEIN	BGIBMGA000249-TA
nscaf1681 /length=5888100 /lengthwogaps=5377136	bmo-miR-31-5p	4865948	4865942	1899-12-31 06:00:00	0	-19.9	-8	-11.9				-19.9
nscaf1681 /length=5888100 /lengthwogaps=5377136	bmo-miR-31-5p	5046555	5046549	1899-12-31 06:00:00	0	-19.9	-8	-11.9				-19.9	XP_783441.1|	piggyBac transposable element derived 4	BGIBMGA000463-TA
nscaf1681 /length=5888100 /lengthwogaps=5377136	bmo-miR-31-5p	5415362	5415356	1899-12-31 06:00:00	0	-19.9	-8	-11.9				-19.9
nscaf1681 /length=5888100 /lengthwogaps=5377136	bmo-miR-31-5p	5691167	5691161	1899-12-31 06:00:00	0	-19.9	-8	-11.9				-19.9	XP_969212.1|	Peptidase family M20/M25/M40	BGIBMGA000470-TA
nscaf1681 /length=5888100 /lengthwogaps=5377136	bmo-miR-31-5p	807767	807761	1899-12-31 06:00:00	0	-19.9	-8	-11.9				-19.9	|XP_974750.1|	5-3 exoribonuclease 1	BGIBMGA000473-TA
nscaf1681 /length=5888100 /lengthwogaps=5377136	bmo-miR-31-5p	930229	930223	1899-12-31 06:00:00	0	-19.9	-8	-11.9				-19.9
nscaf1681 /length=5888100 /lengthwogaps=5377136	bmo-miR-31-5p	493325	493317	1899-12-31 08:00:00	0	-19.81	-11	-8.81				-19.81
nscaf1681 /length=5888100 /lengthwogaps=5377136	bmo-miR-31-5p	1536614	1536606	1899-12-31 08:00:01	0	-19.8	-8.9	-10.9				-19.8
nscaf1690 /length=7983491 /lengthwogaps=7414637	bmo-miR-31-5p	7630877	7630870	1899-12-31 07:00:01	0	-19.8	-6.3	-13.5				-19.8	XP_971243.1|	Synapsin_C	BGIBMGA000309-TA
nscaf1681 /length=5888100 /lengthwogaps=5377136	bmo-miR-31-5p	133210	133204	1899-12-31 06:00:00	0	-19.7	-8.5	-11.2				-19.7
nscaf1681 /length=5888100 /lengthwogaps=5377136	bmo-miR-31-5p	2446943	2446935	1899-12-31 08:01:01	0	-19.7	-4.8	-14.9				-19.7
nscaf1681 /length=5888100 /lengthwogaps=5377136	bmo-miR-31-5p	3662381	3662373	1899-12-31 08:01:01	0	-19.7	-4.2	-15.5				-19.7
nscaf1681 /length=5888100 /lengthwogaps=5377136	bmo-miR-31-5p	3783969	3783961	1899-12-31 08:00:00	0	-19.7	-11.5	-8.2				-19.7	NP_523946.1	Glucosaminyl N-deacetylase/N-sulfotransferase	BGIBMGA000441-TA
nscaf1681 /length=5888100 /lengthwogaps=5377136	bmo-miR-31-5p	3904320	3904312	1899-12-31 08:01:01	0	-19.7	-5.3	-14.4				-19.7
nscaf1681 /length=5888100 /lengthwogaps=5377136	bmo-miR-31-5p	4016663	4016656	1899-12-31 07:00:01	0	-19.7	-6.8	-12.9				-19.7
nscaf1681 /length=5888100 /lengthwogaps=5377136	bmo-miR-31-5p	3004416	3004410	1899-12-31 06:00:00	0	-19.63	-8.5	-11.13				-19.63
nscaf1681 /length=5888100 /lengthwogaps=5377136	bmo-miR-31-5p	4588556	4588549	1899-12-31 07:00:00	0	-19.63	-9.4	-10.23				-19.63	ref|XP_787913.1|	TraB domain containing [Strongylocentrotus purpuratus]	BGIBMGA000289-TA
nscaf1681 /length=5888100 /lengthwogaps=5377136	bmo-miR-31-5p	1141060	1141053	1899-12-31 07:00:01	0	-19.6	-7.4	-12.2				-19.6	|XP_967241.1|	Peroxidase precursor (DmPO)	BGIBMGA000238-TA
nscaf1681 /length=5888100 /lengthwogaps=5377136	bmo-miR-31-5p	439419	439411	1899-12-31 08:01:00	0	-19.6	-5.3	-14.3				-19.6
nscaf1681 /length=5888100 /lengthwogaps=5377136	bmo-miR-31-5p	2691842	2691834	1899-12-31 08:01:00	0	-19.5	-6.9	-12.6				-19.5
nscaf1681 /length=5888100 /lengthwogaps=5377136	bmo-miR-31-5p	2934640	2934633	1899-12-31 07:00:01	0	-19.5	-7.4	-12.1				-19.5		HYPOTHETICAL PROTEIN
nscaf1681 /length=5888100 /lengthwogaps=5377136	bmo-miR-31-5p	602136	602128	1899-12-31 08:00:01	0	-19.5	-9.5	-10				-19.5
nscaf1681 /length=5888100 /lengthwogaps=5377136	bmo-miR-31-5p	615481	615474	1899-12-31 07:00:00	0	-19.5	-8.5	-11				-19.5	NP_001036828.1	Larval cuticle protein	BGIBMGA000333-TA
nscaf1690 /length=7983491 /lengthwogaps=7414637	bmo-miR-31-5p	7894508	7894500	1899-12-31 08:01:00	0	-19.5	-7.7	-11.8				-19.5
nscaf1681 /length=5888100 /lengthwogaps=5377136	bmo-miR-31-5p	4739447	4739441	1899-12-31 06:00:00	0	-19.44	-8	-11.44				-19.44
nscaf1681 /length=5888100 /lengthwogaps=5377136	bmo-miR-31-5p	1757173	1757166	1899-12-31 07:00:01	0	-19.4	-6.8	-12.6				-19.4		similar to CG8363-PA BAPS_kinase/ATP-sulfurylase
nscaf1681 /length=5888100 /lengthwogaps=5377136	bmo-miR-31-5p	2800716	2800708	1899-12-31 08:01:00	0	-19.4	-7.4	-12				-19.4
nscaf1681 /length=5888100 /lengthwogaps=5377136	bmo-miR-31-5p	534192	534184	1899-12-31 08:01:01	0	-19.4	-4.8	-14.6				-19.4		conserved hypothetical protein Carbohydrate-binding module
nscaf1681 /length=5888100 /lengthwogaps=5377136	bmo-miR-31-5p	5541288	5541280	1899-12-31 08:00:01	0	-19.4	-8.9	-10.5				-19.4
nscaf1690 /length=7983491 /lengthwogaps=7414637	bmo-miR-31-5p	7718715	7718707	1899-12-31 08:00:01	0	-19.4	-8.9	-10.5				-19.4
nscaf1681 /length=5888100 /lengthwogaps=5377136	bmo-miR-31-5p	1184383	1184377	1899-12-31 06:00:00	0	-19.3	-8	-11.3				-19.3
nscaf1681 /length=5888100 /lengthwogaps=5377136	bmo-miR-31-5p	1357693	1357687	1899-12-31 06:00:00	0	-19.3	-8	-11.3				-19.3		similar to CG10660-PA, UNKNOWN
nscaf1681 /length=5888100 /lengthwogaps=5377136	bmo-miR-31-5p	1416049	1416043	1899-12-31 06:00:00	0	-19.3	-8	-11.3				-19.3		similar to CG7509-PA LRR
nscaf1681 /length=5888100 /lengthwogaps=5377136	bmo-miR-31-5p	1534382	1534376	1899-12-31 06:00:00	0	-19.3	-8	-11.3				-19.3
nscaf1681 /length=5888100 /lengthwogaps=5377136	bmo-miR-31-5p	1762138	1762132	1899-12-31 06:00:00	0	-19.3	-8	-11.3				-19.3		CG3985-PE Synapsin
nscaf1681 /length=5888100 /lengthwogaps=5377136	bmo-miR-31-5p	1855049	1855043	1899-12-31 06:00:00	0	-19.3	-8	-11.3				-19.3		ribosomal protein L37	BGIBMGA000395-TA
nscaf1681 /length=5888100 /lengthwogaps=5377136	bmo-miR-31-5p	2006980	2006972	1899-12-31 08:00:00	0	-19.3	-11	-8.3				-19.3		eIF2B-gamma protein
nscaf1681 /length=5888100 /lengthwogaps=5377136	bmo-miR-31-5p	2143015	2143009	1899-12-31 06:00:00	0	-19.3	-8	-11.3				-19.3
nscaf1681 /length=5888100 /lengthwogaps=5377136	bmo-miR-31-5p	2203371	2203365	1899-12-31 06:00:00	0	-19.3	-8	-11.3				-19.3
nscaf1681 /length=5888100 /lengthwogaps=5377136	bmo-miR-31-5p	222335	222329	1899-12-31 06:00:00	0	-19.3	-8	-11.3				-19.3
nscaf1681 /length=5888100 /lengthwogaps=5377136	bmo-miR-31-5p	2337084	2337078	1899-12-31 06:00:00	0	-19.3	-8	-11.3				-19.3	|XP_972621.1|	similar to Probable cation-transporting ATPase 13A3	BGIBMGA000366-TA
nscaf1681 /length=5888100 /lengthwogaps=5377136	bmo-miR-31-5p	2710695	2710689	1899-12-31 06:00:00	0	-19.3	-8	-11.3				-19.3
nscaf1681 /length=5888100 /lengthwogaps=5377136	bmo-miR-31-5p	3356367	3356361	1899-12-31 06:00:00	0	-19.3	-8	-11.3				-19.3		yellow3
nscaf1681 /length=5888100 /lengthwogaps=5377136	bmo-miR-31-5p	3754981	3754975	1899-12-31 06:00:00	0	-19.3	-8	-11.3				-19.3
nscaf1681 /length=5888100 /lengthwogaps=5377136	bmo-miR-31-5p	376569	376562	1899-12-31 07:00:01	0	-19.3	-7.4	-11.9				-19.3
nscaf1681 /length=5888100 /lengthwogaps=5377136	bmo-miR-31-5p	4091293	4091287	1899-12-31 06:00:00	0	-19.3	-8	-11.3				-19.3
nscaf1681 /length=5888100 /lengthwogaps=5377136	bmo-miR-31-5p	4161167	4161161	1899-12-31 06:00:00	0	-19.3	-8	-11.3				-19.3
nscaf1681 /length=5888100 /lengthwogaps=5377136	bmo-miR-31-5p	416402	416395	1899-12-31 07:00:01	0	-19.3	-5.9	-13.4				-19.3
nscaf1681 /length=5888100 /lengthwogaps=5377136	bmo-miR-31-5p	4409916	4409910	1899-12-31 06:00:00	0	-19.3	-8	-11.3				-19.3
nscaf1681 /length=5888100 /lengthwogaps=5377136	bmo-miR-31-5p	4743829	4743823	1899-12-31 06:00:00	0	-19.3	-8	-11.3				-19.3
nscaf1681 /length=5888100 /lengthwogaps=5377136	bmo-miR-31-5p	4745494	4745488	1899-12-31 06:00:00	0	-19.3	-8	-11.3				-19.3		CG8363-PA, isoform A APS_kinase/ATP-sulfurylase
nscaf1681 /length=5888100 /lengthwogaps=5377136	bmo-miR-31-5p	4789284	4789278	1899-12-31 06:00:00	0	-19.3	-8	-11.3				-19.3		CG8363-PA, isoform A APS_kinase/ATP-sulfurylase
nscaf1681 /length=5888100 /lengthwogaps=5377136	bmo-miR-31-5p	4849839	4849833	1899-12-31 06:00:00	0	-19.3	-8	-11.3				-19.3
nscaf1681 /length=5888100 /lengthwogaps=5377136	bmo-miR-31-5p	4992206	4992200	1899-12-31 06:00:00	0	-19.3	-8	-11.3				-19.3	|NP_001036878.1	glycoprotein precursor (P27K)	BGIBMGA000462-TA
nscaf1681 /length=5888100 /lengthwogaps=5377136	bmo-miR-31-5p	5208097	5208091	1899-12-31 06:00:00	0	-19.3	-8	-11.3				-19.3
nscaf1681 /length=5888100 /lengthwogaps=5377136	bmo-miR-31-5p	5235913	5235907	1899-12-31 06:00:00	0	-19.3	-8	-11.3				-19.3
nscaf1681 /length=5888100 /lengthwogaps=5377136	bmo-miR-31-5p	5349590	5349584	1899-12-31 06:00:00	0	-19.3	-8	-11.3				-19.3
nscaf1681 /length=5888100 /lengthwogaps=5377136	bmo-miR-31-5p	5383695	5383689	1899-12-31 06:00:00	0	-19.3	-8	-11.3				-19.3
nscaf1681 /length=5888100 /lengthwogaps=5377136	bmo-miR-31-5p	5614665	5614659	1899-12-31 06:00:00	0	-19.3	-8	-11.3				-19.3
nscaf1681 /length=5888100 /lengthwogaps=5377136	bmo-miR-31-5p	79941	79935	1899-12-31 06:00:00	0	-19.3	-8	-11.3				-19.3		similar to CG31121-PA,ATP-binding cassette transporter
nscaf1681 /length=5888100 /lengthwogaps=5377136	bmo-miR-31-5p	87007	87001	1899-12-31 06:00:00	0	-19.3	-8	-11.3				-19.3	|XP_001355013.1|	GA20757-PA
nscaf1690 /length=7983491 /lengthwogaps=7414637	bmo-miR-31-5p	7555807	7555801	1899-12-31 06:00:00	0	-19.3	-8	-11.3				-19.3		Zinc finger protein Kr18
nscaf1690 /length=7983491 /lengthwogaps=7414637	bmo-miR-31-5p	7628656	7628650	1899-12-31 06:00:00	0	-19.3	-8	-11.3				-19.3
nscaf1690 /length=7983491 /lengthwogaps=7414637	bmo-miR-31-5p	7880344	7880338	1899-12-31 06:00:00	0	-19.3	-8	-11.3				-19.3
nscaf1681 /length=5888100 /lengthwogaps=5377136	bmo-miR-31-5p	1058226	1058218	1899-12-31 08:01:01	0	-19.23	-5.3	-13.93				-19.23
nscaf1681 /length=5888100 /lengthwogaps=5377136	bmo-miR-31-5p	1994578	1994570	1899-12-31 08:01:01	0	-19.2	-5.7	-13.5				-19.2
nscaf1681 /length=5888100 /lengthwogaps=5377136	bmo-miR-31-5p	2748482	2748475	1899-12-31 07:00:01	0	-19.2	-6.8	-12.4				-19.2
nscaf1681 /length=5888100 /lengthwogaps=5377136	bmo-miR-31-5p	2991401	2991394	1899-12-31 07:00:01	0	-19.2	-6.8	-12.4				-19.2	XP_623596.1	similar to lkb1 CG9374-PB,	BGIBMGA000420-TA
nscaf1681 /length=5888100 /lengthwogaps=5377136	bmo-miR-31-5p	4699185	4699177	1899-12-31 08:00:00	0	-19.2	-11.5	-7.7				-19.2		Formylglycine-generating sulfatase enzyme FAM
nscaf1681 /length=5888100 /lengthwogaps=5377136	bmo-miR-31-5p	5377450	5377443	1899-12-31 07:00:01	0	-19.2	-6.8	-12.4				-19.2		gb|EAT47503.1| hypothetical protein
nscaf1681 /length=5888100 /lengthwogaps=5377136	bmo-miR-31-5p	5455236	5455228	1899-12-31 08:01:01	0	-19.2	-5.4	-13.8				-19.2
nscaf1681 /length=5888100 /lengthwogaps=5377136	bmo-miR-31-5p	700796	700788	1899-12-31 08:01:01	0	-19.2	-4.8	-14.4				-19.2		Sugar (and other) transporter FAM
nscaf1690 /length=7983491 /lengthwogaps=7414637	bmo-miR-31-5p	7531310	7531303	1899-12-31 07:00:01	0	-19.2	-7.4	-11.8				-19.2
nscaf1690 /length=7983491 /lengthwogaps=7414637	bmo-miR-31-5p	7598721	7598714	1899-12-31 07:00:00	0	-19.2	-8.9	-10.3				-19.2
nscaf1681 /length=5888100 /lengthwogaps=5377136	bmo-miR-31-5p	1819646	1819640	1899-12-31 06:00:00	0	-19.13	-7.6	-11.53				-19.13
nscaf1681 /length=5888100 /lengthwogaps=5377136	bmo-miR-31-5p	2671138	2671130	1899-12-31 08:01:00	0	-19.13	-7.4	-11.73				-19.13	|XP_969219.1|	similar to pancreatic lipase precursor	BGIBMGA000301-TA
nscaf1681 /length=5888100 /lengthwogaps=5377136	bmo-miR-31-5p	767740	767734	1899-12-31 06:00:00	0	-19.13	-8.5	-10.63				-19.13		HYPOTHETICAL UNKNOWN FUNC
nscaf1681 /length=5888100 /lengthwogaps=5377136	bmo-miR-31-5p	2145251	2145244	1899-12-31 07:00:01	0	-19.11	-7.4	-11.71				-19.11
nscaf1681 /length=5888100 /lengthwogaps=5377136	bmo-miR-31-5p	1053494	1053487	1899-12-31 07:00:00	0	-19.1	-8.9	-10.2				-19.1
nscaf1681 /length=5888100 /lengthwogaps=5377136	bmo-miR-31-5p	1673363	1673355	1899-12-31 08:00:01	0	-19.1	-9.5	-9.6				-19.1		still life CG5406-PC
nscaf1681 /length=5888100 /lengthwogaps=5377136	bmo-miR-31-5p	3540405	3540397	1899-12-31 08:01:00	0	-19.1	-4.2	-14.9				-19.1	ef|NP_001017266.1|	carboxypeptidase N, polypeptide 1	BGIBMGA000307-TA
nscaf1681 /length=5888100 /lengthwogaps=5377136	bmo-miR-31-5p	4936822	4936816	1899-12-31 06:00:00	0	-19.1	-8	-11.1				-19.1
nscaf1681 /length=5888100 /lengthwogaps=5377136	bmo-miR-31-5p	973293	973285	1899-12-31 08:01:01	0	-19.1	-2.3	-16.8				-19.1
nscaf1690 /length=7983491 /lengthwogaps=7414637	bmo-miR-31-5p	7553015	7553009	1899-12-31 06:00:00	0	-19.05	-8.5	-10.55				-19.05
nscaf1681 /length=5888100 /lengthwogaps=5377136	bmo-miR-31-5p	2613857	2613850	1899-12-31 07:00:01	0	-19.03	-7.4	-11.63				-19.03
nscaf1681 /length=5888100 /lengthwogaps=5377136	bmo-miR-31-5p	1156440	1156432	1899-12-31 08:01:00	0	-19	-7.4	-11.6				-19	ref|NP_001071920.1	zinc finger protein
nscaf1681 /length=5888100 /lengthwogaps=5377136	bmo-miR-31-5p	1861712	1861704	1899-12-31 08:01:01	0	-19	-4.5	-14.5				-19		odorant response abnormal 4 ,nuclear migration protein nudC
nscaf1681 /length=5888100 /lengthwogaps=5377136	bmo-miR-31-5p	2017265	2017257	1899-12-31 08:01:00	0	-19	-6.2	-12.8				-19
nscaf1681 /length=5888100 /lengthwogaps=5377136	bmo-miR-31-5p	4920688	4920680	1899-12-31 08:01:00	0	-19	-7.7	-11.3				-19
nscaf1681 /length=5888100 /lengthwogaps=5377136	bmo-miR-31-5p	5628732	5628726	1899-12-31 06:00:00	0	-19	-8.5	-10.5				-19	|NP_001040396.1|	calcyphosphine isoform 2	BGIBMGA000232-TA
nscaf1690 /length=7983491 /lengthwogaps=7414637	bmo-miR-31-5p	7569575	7569568	1899-12-31 07:00:00	0	-19	-9.4	-9.6				-19
nscaf1690 /length=7983491 /lengthwogaps=7414637	bmo-miR-31-5p	7800252	7800244	1899-12-31 08:00:00	0	-18.97	-10.6	-8.37				-18.97
nscaf1681 /length=5888100 /lengthwogaps=5377136	bmo-miR-31-5p	401241	401233	1899-12-31 08:00:01	0	-18.92	-8.9	-10.02				-18.92
nscaf1681 /length=5888100 /lengthwogaps=5377136	bmo-miR-31-5p	151069	151061	1899-12-31 08:01:01	0	-18.9	-5.4	-13.5				-18.9
nscaf1681 /length=5888100 /lengthwogaps=5377136	bmo-miR-31-5p	1928168	1928160	1899-12-31 08:01:01	0	-18.9	-5.4	-13.5				-18.9	|XP_395253.2|	similar to Transcription factor IIE CG10415-PA	BGIBMGA000355-TA
nscaf1681 /length=5888100 /lengthwogaps=5377136	bmo-miR-31-5p	2792878	2792870	1899-12-31 08:01:00	0	-18.9	-6.5	-12.4				-18.9
nscaf1681 /length=5888100 /lengthwogaps=5377136	bmo-miR-31-5p	4439881	4439873	1899-12-31 08:01:01	0	-18.9	-5.4	-13.5				-18.9
nscaf1681 /length=5888100 /lengthwogaps=5377136	bmo-miR-31-5p	5026986	5026980	1899-12-31 06:00:00	0	-18.9	-7.6	-11.3				-18.9
nscaf1681 /length=5888100 /lengthwogaps=5377136	bmo-miR-31-5p	5039774	5039768	1899-12-31 06:00:00	0	-18.9	-8.5	-10.4				-18.9
nscaf1690 /length=7983491 /lengthwogaps=7414637	bmo-miR-31-5p	7607579	7607571	1899-12-31 08:01:01	0	-18.9	-5.4	-13.5				-18.9
nscaf1690 /length=7983491 /lengthwogaps=7414637	bmo-miR-31-5p	7877311	7877304	1899-12-31 07:00:01	0	-18.9	-6.8	-12.1				-18.9
nscaf1690 /length=7983491 /lengthwogaps=7414637	bmo-miR-31-5p	7965410	7965402	1899-12-31 08:01:01	0	-18.9	-5.4	-13.5				-18.9
nscaf1681 /length=5888100 /lengthwogaps=5377136	bmo-miR-31-5p	1460609	1460603	1899-12-31 06:00:00	0	-18.8	-8	-10.8				-18.8	gb|EAT36690.1|	wd-repeat protei	BGIBMGA000477-TA
nscaf1681 /length=5888100 /lengthwogaps=5377136	bmo-miR-31-5p	2327460	2327452	1899-12-31 08:00:01	0	-18.8	-9.5	-9.3				-18.8	gb|EAT43159.1|	phosphoribosylformylglycinamidine synthase	BGIBMGA000390-TA
nscaf1681 /length=5888100 /lengthwogaps=5377136	bmo-miR-31-5p	2758974	2758966	1899-12-31 08:01:00	0	-18.8	-6.2	-12.6				-18.8
nscaf1681 /length=5888100 /lengthwogaps=5377136	bmo-miR-31-5p	2822337	2822329	1899-12-31 08:00:00	0	-18.8	-11.5	-7.3				-18.8
nscaf1681 /length=5888100 /lengthwogaps=5377136	bmo-miR-31-5p	2919621	2919613	1899-12-31 08:00:01	0	-18.8	-8.9	-9.9				-18.8		similar to CG31522-PB, isoform BGNS1/SUR4 family
nscaf1681 /length=5888100 /lengthwogaps=5377136	bmo-miR-31-5p	2989428	2989420	1899-12-31 08:01:01	0	-18.8	-4.2	-14.6				-18.8
nscaf1681 /length=5888100 /lengthwogaps=5377136	bmo-miR-31-5p	3128054	3128046	1899-12-31 08:00:01	0	-18.8	-9.5	-9.3				-18.8
nscaf1681 /length=5888100 /lengthwogaps=5377136	bmo-miR-31-5p	3554918	3554911	1899-12-31 07:00:01	0	-18.8	-6.8	-12				-18.8
nscaf1681 /length=5888100 /lengthwogaps=5377136	bmo-miR-31-5p	3658624	3658617	1899-12-31 07:00:01	0	-18.8	-7.4	-11.4				-18.8
nscaf1681 /length=5888100 /lengthwogaps=5377136	bmo-miR-31-5p	3900433	3900425	1899-12-31 08:00:01	0	-18.8	-9.5	-9.3				-18.8
nscaf1681 /length=5888100 /lengthwogaps=5377136	bmo-miR-31-5p	3949195	3949189	1899-12-31 06:00:00	0	-18.8	-8.5	-10.3				-18.8
nscaf1681 /length=5888100 /lengthwogaps=5377136	bmo-miR-31-5p	4353314	4353306	1899-12-31 08:00:01	0	-18.8	-9.5	-9.3				-18.8
nscaf1681 /length=5888100 /lengthwogaps=5377136	bmo-miR-31-5p	4376012	4376004	1899-12-31 08:00:01	0	-18.8	-8.9	-9.9				-18.8
nscaf1681 /length=5888100 /lengthwogaps=5377136	bmo-miR-31-5p	614900	614892	1899-12-31 08:01:00	0	-18.8	-7.9	-10.9				-18.8
nscaf1681 /length=5888100 /lengthwogaps=5377136	bmo-miR-31-5p	869867	869859	1899-12-31 08:00:01	0	-18.8	-9.5	-9.3				-18.8
nscaf1681 /length=5888100 /lengthwogaps=5377136	bmo-miR-31-5p	453273	453265	1899-12-31 08:01:01	0	-18.75	-4.5	-14.25				-18.75
nscaf1681 /length=5888100 /lengthwogaps=5377136	bmo-miR-31-5p	5142638	5142632	1899-12-31 06:00:00	0	-18.75	-8.5	-10.25				-18.75
nscaf1681 /length=5888100 /lengthwogaps=5377136	bmo-miR-31-5p	2828316	2828309	1899-12-31 07:00:01	0	-18.72	-7.4	-11.32				-18.72
nscaf1681 /length=5888100 /lengthwogaps=5377136	bmo-miR-31-5p	1506787	1506779	1899-12-31 08:00:01	0	-18.7	-9.5	-9.2				-18.7		CG31522-PB, isoform B
nscaf1681 /length=5888100 /lengthwogaps=5377136	bmo-miR-31-5p	1914649	1914641	1899-12-31 08:01:00	0	-18.7	-6.9	-11.8				-18.7		Group I pyridoxal-dependent decarboxylases CG3999-PA
nscaf1681 /length=5888100 /lengthwogaps=5377136	bmo-miR-31-5p	2464537	2464529	1899-12-31 08:00:01	0	-18.7	-8	-10.7				-18.7
nscaf1681 /length=5888100 /lengthwogaps=5377136	bmo-miR-31-5p	280571	280563	1899-12-31 08:00:00	0	-18.7	-11.5	-7.2				-18.7		similar to beaten path Ic CG4838-PA
nscaf1681 /length=5888100 /lengthwogaps=5377136	bmo-miR-31-5p	3100176	3100168	1899-12-31 08:01:01	0	-18.7	-4.2	-14.5				-18.7	NP_001036953.1	Cyp302a1	BGIBMGA000368-TA
nscaf1681 /length=5888100 /lengthwogaps=5377136	bmo-miR-31-5p	3924001	3923993	1899-12-31 08:00:01	0	-18.7	-8.9	-9.8				-18.7
nscaf1681 /length=5888100 /lengthwogaps=5377136	bmo-miR-31-5p	4632371	4632363	1899-12-31 08:01:00	0	-18.7	-6.9	-11.8				-18.7
nscaf1681 /length=5888100 /lengthwogaps=5377136	bmo-miR-31-5p	969026	969018	1899-12-31 08:01:01	0	-18.7	-4.1	-14.6				-18.7		Peroxidase precursor (DmPO)
nscaf1681 /length=5888100 /lengthwogaps=5377136	bmo-miR-31-5p	2536308	2536301	1899-12-31 07:00:00	0	-18.66	-8.9	-9.76				-18.66
nscaf1681 /length=5888100 /lengthwogaps=5377136	bmo-miR-31-5p	1358377	1358371	1899-12-31 06:00:00	0	-18.61	-8	-10.61				-18.61
nscaf1681 /length=5888100 /lengthwogaps=5377136	bmo-miR-31-5p	1441771	1441763	1899-12-31 08:01:01	0	-18.6	-5.3	-13.3				-18.6		CG7509-PA,LEUCINE RICH REPEAT
nscaf1681 /length=5888100 /lengthwogaps=5377136	bmo-miR-31-5p	1605467	1605459	1899-12-31 08:01:00	0	-18.6	-6.9	-11.7				-18.6	emb|CAA83002.1	Collagen	BGIBMGA000388-TA
nscaf1681 /length=5888100 /lengthwogaps=5377136	bmo-miR-31-5p	2015069	2015062	1899-12-31 07:00:01	0	-18.6	-7.4	-11.2				-18.6	|XP_624128.1	Synapsin CG3985-PA	BGIBMGA000308-TA
nscaf1681 /length=5888100 /lengthwogaps=5377136	bmo-miR-31-5p	2796527	2796519	1899-12-31 08:01:01	0	-18.6	-4.8	-13.8				-18.6
nscaf1681 /length=5888100 /lengthwogaps=5377136	bmo-miR-31-5p	2946172	2946164	1899-12-31 08:00:00	0	-18.6	-11	-7.6				-18.6
nscaf1681 /length=5888100 /lengthwogaps=5377136	bmo-miR-31-5p	318316	318309	1899-12-31 07:00:01	0	-18.6	-6.8	-11.8				-18.6
nscaf1681 /length=5888100 /lengthwogaps=5377136	bmo-miR-31-5p	4761714	4761706	1899-12-31 08:01:01	0	-18.6	-5.4	-13.2				-18.6
nscaf1681 /length=5888100 /lengthwogaps=5377136	bmo-miR-31-5p	5062961	5062953	1899-12-31 08:00:01	0	-18.6	-9.5	-9.1				-18.6
nscaf1681 /length=5888100 /lengthwogaps=5377136	bmo-miR-31-5p	88765	88757	1899-12-31 08:01:00	0	-18.6	-7.1	-11.5				-18.6
nscaf1681 /length=5888100 /lengthwogaps=5377136	bmo-miR-31-5p	88999	88991	1899-12-31 08:01:00	0	-18.6	-7.1	-11.5				-18.6
nscaf1681 /length=5888100 /lengthwogaps=5377136	bmo-miR-31-5p	522645	522638	1899-12-31 07:00:01	0	-18.56	-7.4	-11.16				-18.56
nscaf1681 /length=5888100 /lengthwogaps=5377136	bmo-miR-31-5p	5662985	5662978	1899-12-31 07:00:01	0	-18.56	-6.8	-11.76				-18.56
nscaf1681 /length=5888100 /lengthwogaps=5377136	bmo-miR-31-5p	1216710	1216703	1899-12-31 07:00:00	0	-18.51	-8.5	-10.01				-18.51
nscaf1681 /length=5888100 /lengthwogaps=5377136	bmo-miR-31-5p	1073011	1073003	1899-12-31 08:01:01	0	-18.5	-5	-13.5				-18.5
nscaf1681 /length=5888100 /lengthwogaps=5377136	bmo-miR-31-5p	1259916	1259908	1899-12-31 08:01:01	0	-18.5	-5.3	-13.2				-18.5		still life CG5406-PC,RhoGEF domain,Pleckstrin homology domain
nscaf1681 /length=5888100 /lengthwogaps=5377136	bmo-miR-31-5p	1260949	1260941	1899-12-31 08:01:01	0	-18.5	-5.4	-13.1				-18.5	|XP_725453.1|	rhoptry protein	BGIBMGA000314-TA
nscaf1681 /length=5888100 /lengthwogaps=5377136	bmo-miR-31-5p	1833720	1833712	1899-12-31 08:00:01	0	-18.5	-8.9	-9.6				-18.5
nscaf1681 /length=5888100 /lengthwogaps=5377136	bmo-miR-31-5p	2311124	2311116	1899-12-31 08:01:01	0	-18.5	-5.4	-13.1				-18.5
nscaf1681 /length=5888100 /lengthwogaps=5377136	bmo-miR-31-5p	2457444	2457436	1899-12-31 08:01:01	0	-18.5	-4.8	-13.7				-18.5
nscaf1681 /length=5888100 /lengthwogaps=5377136	bmo-miR-31-5p	3121020	3121013	1899-12-31 07:00:01	0	-18.5	-6.8	-11.7				-18.5	|XP_001120835.1|	similar to beaten path Ic CG4838-PA	BGIBMGA000294-TA
nscaf1681 /length=5888100 /lengthwogaps=5377136	bmo-miR-31-5p	3378544	3378538	1899-12-31 06:00:00	0	-18.5	-8	-10.5				-18.5
nscaf1681 /length=5888100 /lengthwogaps=5377136	bmo-miR-31-5p	3446489	3446483	1899-12-31 06:00:00	0	-18.5	-8.5	-10				-18.5
nscaf1681 /length=5888100 /lengthwogaps=5377136	bmo-miR-31-5p	4173808	4173801	1899-12-31 07:00:00	0	-18.5	-9.4	-9.1				-18.5
nscaf1681 /length=5888100 /lengthwogaps=5377136	bmo-miR-31-5p	851686	851678	1899-12-31 08:01:00	0	-18.5	-7.9	-10.6				-18.5		similar to CG31048-PA,SRC DOMAIN
nscaf1690 /length=7983491 /lengthwogaps=7414637	bmo-miR-31-5p	7595989	7595982	1899-12-31 07:00:01	0	-18.5	-6.8	-11.7				-18.5
nscaf1681 /length=5888100 /lengthwogaps=5377136	bmo-miR-31-5p	4372391	4372384	1899-12-31 07:00:00	0	-18.42	-9.4	-9.02				-18.42
nscaf1681 /length=5888100 /lengthwogaps=5377136	bmo-miR-31-5p	1431976	1431970	1899-12-31 06:00:00	0	-18.4	-8.5	-9.9				-18.4
nscaf1681 /length=5888100 /lengthwogaps=5377136	bmo-miR-31-5p	1678266	1678259	1899-12-31 07:00:00	0	-18.4	-9.4	-9				-18.4
nscaf1681 /length=5888100 /lengthwogaps=5377136	bmo-miR-31-5p	2254507	2254501	1899-12-31 06:00:00	0	-18.4	-8.5	-9.9				-18.4
nscaf1681 /length=5888100 /lengthwogaps=5377136	bmo-miR-31-5p	269068	269062	1899-12-31 06:00:00	0	-18.4	-7.6	-10.8				-18.4		similar to CG12958-PASrc homology-3 domain; Protein kinase C-like, phorbol ester/diacylglycerol binding
nscaf1681 /length=5888100 /lengthwogaps=5377136	bmo-miR-31-5p	3005641	3005633	1899-12-31 08:01:00	0	-18.4	-6.9	-11.5				-18.4	gb|EAT35860.1	| conserved hypothetical protein,NO RESULT
nscaf1681 /length=5888100 /lengthwogaps=5377136	bmo-miR-31-5p	3118347	3118340	1899-12-31 07:00:01	0	-18.4	-7.4	-11				-18.4
nscaf1681 /length=5888100 /lengthwogaps=5377136	bmo-miR-31-5p	3195689	3195681	1899-12-31 08:01:01	0	-18.4	-4.8	-13.6				-18.4
nscaf1681 /length=5888100 /lengthwogaps=5377136	bmo-miR-31-5p	3641520	3641512	1899-12-31 08:01:00	0	-18.4	-6.5	-11.9				-18.4
nscaf1681 /length=5888100 /lengthwogaps=5377136	bmo-miR-31-5p	4401498	4401490	1899-12-31 08:01:01	0	-18.4	-5.2	-13.2				-18.4
nscaf1690 /length=7983491 /lengthwogaps=7414637	bmo-miR-31-5p	7852401	7852395	1899-12-31 06:00:00	0	-18.4	-8.5	-9.9				-18.4
nscaf1690 /length=7983491 /lengthwogaps=7414637	bmo-miR-31-5p	7928179	7928171	1899-12-31 08:01:01	0	-18.4	-4.8	-13.6				-18.4
nscaf1681 /length=5888100 /lengthwogaps=5377136	bmo-miR-31-5p	2101529	2101521	1899-12-31 08:01:01	0	-18.34	-0.84	-17.5				-18.34
nscaf1681 /length=5888100 /lengthwogaps=5377136	bmo-miR-31-5p	2153438	2153430	1899-12-31 08:01:01	0	-18.33	-5	-13.33				-18.33
nscaf1690 /length=7983491 /lengthwogaps=7414637	bmo-miR-31-5p	7629254	7629247	1899-12-31 07:00:01	0	-18.31	-6.8	-11.51				-18.31		similar to CG33508-PAEpithelial sodium channel FAM
nscaf1681 /length=5888100 /lengthwogaps=5377136	bmo-miR-31-5p	1367522	1367516	1899-12-31 06:00:00	0	-18.3	-8	-10.3				-18.3
nscaf1681 /length=5888100 /lengthwogaps=5377136	bmo-miR-31-5p	1890748	1890741	1899-12-31 07:00:00	0	-18.3	-8.5	-9.8				-18.3
nscaf1681 /length=5888100 /lengthwogaps=5377136	bmo-miR-31-5p	2092265	2092259	1899-12-31 06:00:00	0	-18.3	-8.5	-9.8				-18.3
nscaf1681 /length=5888100 /lengthwogaps=5377136	bmo-miR-31-5p	2447375	2447367	1899-12-31 08:01:01	0	-18.3	-4.8	-13.5				-18.3	|NP_001037620.1	ras-related GTP-binding protein Rab3	BGIBMGA000295-TA
nscaf1681 /length=5888100 /lengthwogaps=5377136	bmo-miR-31-5p	3224316	3224309	1899-12-31 07:00:00	0	-18.3	-8.5	-9.8				-18.3
nscaf1681 /length=5888100 /lengthwogaps=5377136	bmo-miR-31-5p	3249191	3249183	1899-12-31 08:00:00	0	-18.3	-11.5	-6.8				-18.3
nscaf1681 /length=5888100 /lengthwogaps=5377136	bmo-miR-31-5p	3549786	3549778	1899-12-31 08:01:00	0	-18.3	-4.9	-13.4				-18.3		cuticle protein [
nscaf1681 /length=5888100 /lengthwogaps=5377136	bmo-miR-31-5p	3949100	3949092	1899-12-31 08:01:00	0	-18.3	-7.4	-10.9				-18.3
nscaf1681 /length=5888100 /lengthwogaps=5377136	bmo-miR-31-5p	4246552	4246544	1899-12-31 08:01:00	0	-18.3	-7.4	-10.9				-18.3		CG9656-PA2 GATA-type zinc fingers DOMAIN
nscaf1681 /length=5888100 /lengthwogaps=5377136	bmo-miR-31-5p	5044792	5044784	1899-12-31 08:01:01	0	-18.3	-4.8	-13.5				-18.3
nscaf1681 /length=5888100 /lengthwogaps=5377136	bmo-miR-31-5p	6467	6459	1899-12-31 08:01:00	0	-18.3	-7.7	-10.6				-18.3
nscaf1681 /length=5888100 /lengthwogaps=5377136	bmo-miR-31-5p	739119	739112	1899-12-31 07:00:00	0	-18.3	-8.5	-9.8				-18.3
nscaf1690 /length=7983491 /lengthwogaps=7414637	bmo-miR-31-5p	7678669	7678662	1899-12-31 07:00:00	0	-18.3	-8.5	-9.8				-18.3
nscaf1681 /length=5888100 /lengthwogaps=5377136	bmo-miR-31-5p	1117867	1117860	1899-12-31 07:00:00	0	-18.25	-8.9	-9.35				-18.25
nscaf1681 /length=5888100 /lengthwogaps=5377136	bmo-miR-31-5p	2267002	2266996	1899-12-31 06:00:00	0	-18.24	-7.6	-10.64				-18.24
nscaf1681 /length=5888100 /lengthwogaps=5377136	bmo-miR-31-5p	5211667	5211659	1899-12-31 08:00:01	0	-18.23	-8.9	-9.33				-18.23		SH3 DOMAIN
nscaf1690 /length=7983491 /lengthwogaps=7414637	bmo-miR-31-5p	7542244	7542236	1899-12-31 08:01:00	0	-18.22	-7.9	-10.32				-18.22	gb|EAT35281.1|	hypothetical protein HYPOTHETICAL PROTEIN
nscaf1681 /length=5888100 /lengthwogaps=5377136	bmo-miR-31-5p	1921064	1921058	1899-12-31 06:00:00	0	-18.2	-8.5	-9.7				-18.2
nscaf1681 /length=5888100 /lengthwogaps=5377136	bmo-miR-31-5p	2709243	2709236	1899-12-31 07:00:00	0	-18.2	-8.9	-9.3				-18.2
nscaf1681 /length=5888100 /lengthwogaps=5377136	bmo-miR-31-5p	2901562	2901555	1899-12-31 07:00:01	0	-18.2	-6.8	-11.4				-18.2
nscaf1681 /length=5888100 /lengthwogaps=5377136	bmo-miR-31-5p	3320759	3320752	1899-12-31 07:00:00	0	-18.2	-8.9	-9.3				-18.2		GNS1/SUR4 family
nscaf1681 /length=5888100 /lengthwogaps=5377136	bmo-miR-31-5p	3563231	3563224	1899-12-31 07:00:01	0	-18.2	-5.9	-12.3				-18.2
nscaf1681 /length=5888100 /lengthwogaps=5377136	bmo-miR-31-5p	4153688	4153682	1899-12-31 06:00:00	0	-18.2	-8	-10.2				-18.2
nscaf1681 /length=5888100 /lengthwogaps=5377136	bmo-miR-31-5p	4257784	4257776	1899-12-31 08:01:00	0	-18.2	-7.7	-10.5				-18.2
nscaf1681 /length=5888100 /lengthwogaps=5377136	bmo-miR-31-5p	5065579	5065571	1899-12-31 08:01:00	0	-18.2	-7.9	-10.3				-18.2
nscaf1681 /length=5888100 /lengthwogaps=5377136	bmo-miR-31-5p	881862	881856	1899-12-31 06:00:00	0	-18.2	-8.5	-9.7				-18.2
nscaf1681 /length=5888100 /lengthwogaps=5377136	bmo-miR-31-5p	88531	88523	1899-12-31 08:01:00	0	-18.2	-7.1	-11.1				-18.2
nscaf1690 /length=7983491 /lengthwogaps=7414637	bmo-miR-31-5p	7805268	7805261	1899-12-31 07:00:01	0	-18.2	-6.8	-11.4				-18.2
nscaf1681 /length=5888100 /lengthwogaps=5377136	bmo-miR-31-5p	3523477	3523471	1899-12-31 06:00:00	0	-18.15	-8	-10.15				-18.15
nscaf1681 /length=5888100 /lengthwogaps=5377136	bmo-miR-31-5p	4813379	4813371	1899-12-31 08:00:01	0	-18.11	-9.5	-8.61				-18.11
nscaf1681 /length=5888100 /lengthwogaps=5377136	bmo-miR-31-5p	3558778	3558770	1899-12-31 08:01:00	0	-18.1	-7.1	-11				-18.1
nscaf1681 /length=5888100 /lengthwogaps=5377136	bmo-miR-31-5p	5488382	5488375	1899-12-31 07:00:00	0	-18.1	-8.9	-9.2				-18.1
nscaf1681 /length=5888100 /lengthwogaps=5377136	bmo-miR-31-5p	3221219	3221211	1899-12-31 08:01:00	0	-18.03	-7.9	-10.13				-18.03
nscaf1681 /length=5888100 /lengthwogaps=5377136	bmo-miR-31-5p	4314678	4314670	1899-12-31 08:01:01	0	-18.01	-2.7	-15.31				-18.01
nscaf1681 /length=5888100 /lengthwogaps=5377136	bmo-miR-31-5p	1098559	1098551	1899-12-31 08:01:01	0	-18	-5.1	-12.9				-18
nscaf1681 /length=5888100 /lengthwogaps=5377136	bmo-miR-31-5p	1250930	1250923	1899-12-31 07:00:01	0	-18	-6.8	-11.2				-18
nscaf1681 /length=5888100 /lengthwogaps=5377136	bmo-miR-31-5p	1305856	1305849	1899-12-31 07:00:00	0	-18	-8.5	-9.5				-18	XP_725453.1|	rhoptry protein	BGIBMGA000314-TA
nscaf1681 /length=5888100 /lengthwogaps=5377136	bmo-miR-31-5p	157608	157602	1899-12-31 06:00:00	0	-18	-8	-10				-18
nscaf1681 /length=5888100 /lengthwogaps=5377136	bmo-miR-31-5p	2680550	2680542	1899-12-31 08:01:01	0	-18	-4.8	-13.2				-18		Transcription factor IIE CG10415-PA
nscaf1681 /length=5888100 /lengthwogaps=5377136	bmo-miR-31-5p	2747985	2747978	1899-12-31 07:00:00	0	-18	-9.4	-8.6				-18	gb|EAT40429.1|	conserved hypothetical protein ,PROTEIN OF UNKNOWN FUNC
nscaf1681 /length=5888100 /lengthwogaps=5377136	bmo-miR-31-5p	3300074	3300067	1899-12-31 07:00:00	0	-18	-8.5	-9.5				-18		lkb1 CG9374-PB
nscaf1681 /length=5888100 /lengthwogaps=5377136	bmo-miR-31-5p	357498	357490	1899-12-31 08:01:00	0	-18	-5.3	-12.7				-18
nscaf1681 /length=5888100 /lengthwogaps=5377136	bmo-miR-31-5p	4315372	4315365	1899-12-31 07:00:01	0	-18	-5.9	-12.1				-18
nscaf1681 /length=5888100 /lengthwogaps=5377136	bmo-miR-31-5p	4746890	4746882	1899-12-31 08:01:01	0	-18	-4.5	-13.5				-18
nscaf1690 /length=7983491 /lengthwogaps=7414637	bmo-miR-31-5p	7867992	7867984	1899-12-31 08:01:00	0	-18	-7.4	-10.6				-18	XP_970563.1|	similar to CG8363-PA, isoform A,Sulfate adenylyltransferase/Adenylyl-sulfate kinase	BGIBMGA000234-TA
nscaf1690 /length=7983491 /lengthwogaps=7414637	bmo-miR-31-5p	7611394	7611386	1899-12-31 08:01:01	0	-17.99	-5.4	-12.59				-17.99
nscaf1681 /length=5888100 /lengthwogaps=5377136	bmo-miR-31-5p	3458538	3458530	1899-12-31 08:01:01	0	-17.95	-5.3	-12.65				-17.95
nscaf1690 /length=7983491 /lengthwogaps=7414637	bmo-miR-31-5p	7662186	7662179	1899-12-31 07:00:00	0	-17.94	-8.9	-9.04				-17.94
nscaf1681 /length=5888100 /lengthwogaps=5377136	bmo-miR-31-5p	182277	182271	1899-12-31 06:00:00	0	-17.91	-8.5	-9.41				-17.91
nscaf1681 /length=5888100 /lengthwogaps=5377136	bmo-miR-31-5p	127463	127455	1899-12-31 08:01:00	0	-17.9	-6.9	-11				-17.9
nscaf1681 /length=5888100 /lengthwogaps=5377136	bmo-miR-31-5p	1684130	1684123	1899-12-31 07:00:01	0	-17.9	-6.8	-11.1				-17.9
nscaf1681 /length=5888100 /lengthwogaps=5377136	bmo-miR-31-5p	1710971	1710963	1899-12-31 08:00:00	0	-17.9	-10.6	-7.3				-17.9		hypothetical protein,IONOTROPIC GLUTAMATE RECEPTOR
nscaf1681 /length=5888100 /lengthwogaps=5377136	bmo-miR-31-5p	2418769	2418761	1899-12-31 08:01:00	0	-17.9	-4.8	-13.1				-17.9	XP_969158.1|	PHD finger protein 22	BGIBMGA000304-TA
nscaf1681 /length=5888100 /lengthwogaps=5377136	bmo-miR-31-5p	2762494	2762486	1899-12-31 08:01:00	0	-17.9	-7.7	-10.2				-17.9
nscaf1681 /length=5888100 /lengthwogaps=5377136	bmo-miR-31-5p	2857447	2857441	1899-12-31 06:00:00	0	-17.9	-8.5	-9.4				-17.9
nscaf1681 /length=5888100 /lengthwogaps=5377136	bmo-miR-31-5p	3836594	3836587	1899-12-31 07:00:01	0	-17.9	-6.8	-11.1				-17.9
nscaf1681 /length=5888100 /lengthwogaps=5377136	bmo-miR-31-5p	4651572	4651564	1899-12-31 08:00:00	0	-17.9	-10.6	-7.3				-17.9		N-ethylmaleimide sensitive fusion protein ,ATPases
nscaf1681 /length=5888100 /lengthwogaps=5377136	bmo-miR-31-5p	642617	642611	1899-12-31 06:00:00	0	-17.9	-8	-9.9				-17.9
nscaf1690 /length=7983491 /lengthwogaps=7414637	bmo-miR-31-5p	7605174	7605166	1899-12-31 08:00:01	0	-17.9	-9.5	-8.4				-17.9
nscaf1690 /length=7983491 /lengthwogaps=7414637	bmo-miR-31-5p	7717802	7717794	1899-12-31 08:01:01	0	-17.9	-4.5	-13.4				-17.9
nscaf1681 /length=5888100 /lengthwogaps=5377136	bmo-miR-31-5p	1822950	1822944	1899-12-31 06:00:00	0	-17.81	-8.5	-9.31				-17.81
nscaf1681 /length=5888100 /lengthwogaps=5377136	bmo-miR-31-5p	1923274	1923268	1899-12-31 06:00:00	0	-17.81	-8.5	-9.31				-17.81
nscaf1681 /length=5888100 /lengthwogaps=5377136	bmo-miR-31-5p	1937329	1937323	1899-12-31 06:00:00	0	-17.81	-8.5	-9.31				-17.81
nscaf1681 /length=5888100 /lengthwogaps=5377136	bmo-miR-31-5p	2707327	2707321	1899-12-31 06:00:00	0	-17.81	-8	-9.81				-17.81
nscaf1681 /length=5888100 /lengthwogaps=5377136	bmo-miR-31-5p	501403	501395	1899-12-31 08:00:01	0	-17.81	-8.9	-8.91				-17.81
nscaf1681 /length=5888100 /lengthwogaps=5377136	bmo-miR-31-5p	920748	920742	1899-12-31 06:00:00	0	-17.81	-8.5	-9.31				-17.81
nscaf1681 /length=5888100 /lengthwogaps=5377136	bmo-miR-31-5p	1140172	1140164	1899-12-31 08:01:01	0	-17.8	-4.8	-13				-17.8
nscaf1681 /length=5888100 /lengthwogaps=5377136	bmo-miR-31-5p	2104362	2104354	1899-12-31 08:00:00	0	-17.8	-11	-6.8				-17.8
nscaf1681 /length=5888100 /lengthwogaps=5377136	bmo-miR-31-5p	3297588	3297582	1899-12-31 06:00:00	0	-17.8	-8	-9.8				-17.8
nscaf1681 /length=5888100 /lengthwogaps=5377136	bmo-miR-31-5p	3932994	3932986	1899-12-31 08:01:00	0	-17.8	-6.9	-10.9				-17.8
nscaf1681 /length=5888100 /lengthwogaps=5377136	bmo-miR-31-5p	4007611	4007605	1899-12-31 06:00:00	0	-17.8	-8.5	-9.3				-17.8
nscaf1681 /length=5888100 /lengthwogaps=5377136	bmo-miR-31-5p	4149536	4149528	1899-12-31 08:01:00	0	-17.8	-7.7	-10.1				-17.8
nscaf1681 /length=5888100 /lengthwogaps=5377136	bmo-miR-31-5p	4716838	4716830	1899-12-31 08:01:00	0	-17.8	-7.7	-10.1				-17.8		CG31048-PA DOCK (Dedicator of cytokinesis) FAMILY
nscaf1681 /length=5888100 /lengthwogaps=5377136	bmo-miR-31-5p	5381078	5381071	1899-12-31 07:00:00	0	-17.8	-8.5	-9.3				-17.8	gb|EAT45617.1|	acyl-coa dehydrogenase	BGIBMGA000236-TA
nscaf1681 /length=5888100 /lengthwogaps=5377136	bmo-miR-31-5p	81001	80993	1899-12-31 08:01:01	0	-17.8	-5.1	-12.7				-17.8
nscaf1690 /length=7983491 /lengthwogaps=7414637	bmo-miR-31-5p	7602947	7602940	1899-12-31 07:00:00	0	-17.8	-9.4	-8.4				-17.8	XP_001355013.1|	GA20757-PA NO RESULT	BGIBMGA000358-TA
nscaf1681 /length=5888100 /lengthwogaps=5377136	bmo-miR-31-5p	116742	116734	1899-12-31 08:01:01	0	-17.7	-3.9	-13.8				-17.7
nscaf1681 /length=5888100 /lengthwogaps=5377136	bmo-miR-31-5p	121064	121056	1899-12-31 08:00:01	0	-17.7	-8.9	-8.8				-17.7			BGIBMGA000356-TA
nscaf1681 /length=5888100 /lengthwogaps=5377136	bmo-miR-31-5p	1931314	1931306	1899-12-31 08:01:00	0	-17.7	-7.4	-10.3				-17.7	XP_966819.1|	similar to growth differentiation factor 8	BGIBMGA000363-TA
nscaf1681 /length=5888100 /lengthwogaps=5377136	bmo-miR-31-5p	2411091	2411084	1899-12-31 07:00:01	0	-17.7	-7.4	-10.3				-17.7
nscaf1681 /length=5888100 /lengthwogaps=5377136	bmo-miR-31-5p	298246	298238	1899-12-31 08:01:00	0	-17.7	-7.4	-10.3				-17.7
nscaf1681 /length=5888100 /lengthwogaps=5377136	bmo-miR-31-5p	3283863	3283855	1899-12-31 08:01:01	0	-17.7	-4.8	-12.9				-17.7
nscaf1681 /length=5888100 /lengthwogaps=5377136	bmo-miR-31-5p	3975836	3975828	1899-12-31 08:01:00	0	-17.7	-5.3	-12.4				-17.7
nscaf1681 /length=5888100 /lengthwogaps=5377136	bmo-miR-31-5p	4119145	4119137	1899-12-31 08:01:01	0	-17.7	-3.9	-13.8				-17.7
nscaf1681 /length=5888100 /lengthwogaps=5377136	bmo-miR-31-5p	4228920	4228913	1899-12-31 07:00:00	0	-17.7	-8.9	-8.8				-17.7
nscaf1681 /length=5888100 /lengthwogaps=5377136	bmo-miR-31-5p	4323021	4323013	1899-12-31 08:01:01	0	-17.7	-5.4	-12.3				-17.7	gb|AAV91427.1|	protease inhibitor 5	BGIBMGA000453-TA
nscaf1681 /length=5888100 /lengthwogaps=5377136	bmo-miR-31-5p	4570306	4570299	1899-12-31 07:00:00	0	-17.7	-9.4	-8.3				-17.7
nscaf1681 /length=5888100 /lengthwogaps=5377136	bmo-miR-31-5p	4598193	4598186	1899-12-31 07:00:00	0	-17.7	-9.4	-8.3				-17.7
nscaf1681 /length=5888100 /lengthwogaps=5377136	bmo-miR-31-5p	5214830	5214822	1899-12-31 08:00:01	0	-17.7	-9.5	-8.2				-17.7
nscaf1681 /length=5888100 /lengthwogaps=5377136	bmo-miR-31-5p	5392415	5392408	1899-12-31 07:00:01	0	-17.7	-6.3	-11.4				-17.7	gb|EAT35281.1|	hypothetical protein AaeL_AAEL012536,Actin filament bundle assembly
nscaf1681 /length=5888100 /lengthwogaps=5377136	bmo-miR-31-5p	5469907	5469899	1899-12-31 08:01:01	0	-17.7	-5.4	-12.3				-17.7
nscaf1681 /length=5888100 /lengthwogaps=5377136	bmo-miR-31-5p	5672140	5672132	1899-12-31 08:01:00	0	-17.7	-7.7	-10				-17.7
nscaf1690 /length=7983491 /lengthwogaps=7414637	bmo-miR-31-5p	7925589	7925581	1899-12-31 08:00:01	0	-17.69	-9.5	-8.19				-17.69	|XP_968555.1|	PREDICTED: similar to CG11069-PA Histone like transcription factor domain
nscaf1681 /length=5888100 /lengthwogaps=5377136	bmo-miR-31-5p	2238489	2238481	1899-12-31 08:01:00	0	-17.66	-6.9	-10.76				-17.66
nscaf1681 /length=5888100 /lengthwogaps=5377136	bmo-miR-31-5p	3935625	3935617	1899-12-31 08:00:01	0	-17.62	-8.9	-8.72				-17.62
nscaf1681 /length=5888100 /lengthwogaps=5377136	bmo-miR-31-5p	4757466	4757459	1899-12-31 07:00:00	0	-17.61	-8.9	-8.71				-17.61
nscaf1681 /length=5888100 /lengthwogaps=5377136	bmo-miR-31-5p	4758988	4758981	1899-12-31 07:00:00	0	-17.61	-8.9	-8.71				-17.61
nscaf1681 /length=5888100 /lengthwogaps=5377136	bmo-miR-31-5p	1901214	1901206	1899-12-31 08:00:01	0	-17.6	-8.4	-9.2				-17.6
nscaf1681 /length=5888100 /lengthwogaps=5377136	bmo-miR-31-5p	2073886	2073878	1899-12-31 08:01:01	0	-17.6	-4.8	-12.8				-17.6			BGIBMGA000297-TA
nscaf1681 /length=5888100 /lengthwogaps=5377136	bmo-miR-31-5p	2141220	2141213	1899-12-31 07:00:01	0	-17.6	-5.9	-11.7				-17.6	|XP_393246.3	Multiple inositol polyphosphate phosphatase 1	BGIBMGA000402-TA
nscaf1681 /length=5888100 /lengthwogaps=5377136	bmo-miR-31-5p	2728197	2728189	1899-12-31 08:01:01	0	-17.6	-4.3	-13.3				-17.6
nscaf1681 /length=5888100 /lengthwogaps=5377136	bmo-miR-31-5p	3822571	3822564	1899-12-31 07:00:01	0	-17.6	-6.8	-10.8				-17.6	gb|EAT40256.1|	3-hydroxyacyl-coa dehyrogenase	BGIBMGA000419-TA
nscaf1681 /length=5888100 /lengthwogaps=5377136	bmo-miR-31-5p	3972118	3972110	1899-12-31 08:00:01	0	-17.6	-8.9	-8.7				-17.6	|XP_393863.2|	scaf6 CG33522-PA	BGIBMGA000244-TA
nscaf1681 /length=5888100 /lengthwogaps=5377136	bmo-miR-31-5p	4838324	4838316	1899-12-31 08:01:00	0	-17.6	-4.9	-12.7				-17.6
nscaf1681 /length=5888100 /lengthwogaps=5377136	bmo-miR-31-5p	487454	487446	1899-12-31 08:01:01	0	-17.6	-5.4	-12.2				-17.6
nscaf1681 /length=5888100 /lengthwogaps=5377136	bmo-miR-31-5p	60945	60937	1899-12-31 08:00:01	0	-17.6	-9.5	-8.1				-17.6
nscaf1681 /length=5888100 /lengthwogaps=5377136	bmo-miR-31-5p	761497	761489	1899-12-31 08:01:01	0	-17.6	-5.4	-12.2				-17.6
nscaf1681 /length=5888100 /lengthwogaps=5377136	bmo-miR-31-5p	766303	766295	1899-12-31 08:01:00	0	-17.6	-6.6	-11				-17.6
nscaf1681 /length=5888100 /lengthwogaps=5377136	bmo-miR-31-5p	945913	945905	1899-12-31 08:00:01	0	-17.6	-8.9	-8.7				-17.6
nscaf1690 /length=7983491 /lengthwogaps=7414637	bmo-miR-31-5p	7502362	7502356	1899-12-31 06:00:00	0	-17.6	-8.5	-9.1				-17.6
nscaf1690 /length=7983491 /lengthwogaps=7414637	bmo-miR-31-5p	7599672	7599664	1899-12-31 08:01:00	0	-17.58	-7.7	-9.88				-17.58
nscaf1681 /length=5888100 /lengthwogaps=5377136	bmo-miR-31-5p	1138530	1138522	1899-12-31 08:01:00	0	-17.57	-6.2	-11.37				-17.57
nscaf1681 /length=5888100 /lengthwogaps=5377136	bmo-miR-31-5p	221181	221173	1899-12-31 08:01:01	0	-17.57	-4.8	-12.77				-17.57
nscaf1681 /length=5888100 /lengthwogaps=5377136	bmo-miR-31-5p	2845030	2845022	1899-12-31 08:01:00	0	-17.56	-6.5	-11.06				-17.56	XP_972621.1	Probable cation-transporting ATPase 13A3	BGIBMGA000366-TA
nscaf1681 /length=5888100 /lengthwogaps=5377136	bmo-miR-31-5p	954956	954948	1899-12-31 08:00:00	0	-17.56	-10.6	-6.96				-17.56
nscaf1681 /length=5888100 /lengthwogaps=5377136	bmo-miR-31-5p	794335	794327	1899-12-31 08:00:00	0	-17.55	-11	-6.55				-17.55
nscaf1681 /length=5888100 /lengthwogaps=5377136	bmo-miR-31-5p	1703139	1703133	1899-12-31 06:00:00	0	-17.52	-8	-9.52				-17.52
nscaf1681 /length=5888100 /lengthwogaps=5377136	bmo-miR-31-5p	1285966	1285958	1899-12-31 08:01:01	0	-17.5	-5.8	-11.7				-17.5
nscaf1681 /length=5888100 /lengthwogaps=5377136	bmo-miR-31-5p	1836619	1836611	1899-12-31 08:00:01	0	-17.5	-9.5	-8				-17.5	XP_396025.2	Leucokinin receptor CG10626-PA	BGIBMGA000313-TA
nscaf1681 /length=5888100 /lengthwogaps=5377136	bmo-miR-31-5p	2405163	2405155	1899-12-31 08:01:01	0	-17.5	-4.3	-13.2				-17.5
nscaf1681 /length=5888100 /lengthwogaps=5377136	bmo-miR-31-5p	2630126	2630118	1899-12-31 08:01:00	0	-17.5	-7.7	-9.8				-17.5
nscaf1681 /length=5888100 /lengthwogaps=5377136	bmo-miR-31-5p	2918978	2918971	1899-12-31 07:00:00	0	-17.5	-9.4	-8.1				-17.5		CG31037-PA Regulator of chromosome condensation (RCC1) repeat
nscaf1681 /length=5888100 /lengthwogaps=5377136	bmo-miR-31-5p	4206309	4206301	1899-12-31 08:00:01	0	-17.5	-9.5	-8				-17.5
nscaf1681 /length=5888100 /lengthwogaps=5377136	bmo-miR-31-5p	423116	423109	1899-12-31 07:00:01	0	-17.5	-6.8	-10.7				-17.5	XP_623563.1	nnexin inx3 (Innexin-3) isoform 2	BGIBMGA000452-TA
nscaf1681 /length=5888100 /lengthwogaps=5377136	bmo-miR-31-5p	564918	564910	1899-12-31 08:01:00	0	-17.5	-6.5	-11				-17.5
nscaf1681 /length=5888100 /lengthwogaps=5377136	bmo-miR-31-5p	626815	626807	1899-12-31 08:01:01	0	-17.5	-4.8	-12.7				-17.5
nscaf1690 /length=7983491 /lengthwogaps=7414637	bmo-miR-31-5p	7569746	7569738	1899-12-31 08:01:01	0	-17.5	-4.3	-13.2				-17.5
nscaf1690 /length=7983491 /lengthwogaps=7414637	bmo-miR-31-5p	7797988	7797981	1899-12-31 07:00:01	0	-17.5	-6.8	-10.7				-17.5
nscaf1690 /length=7983491 /lengthwogaps=7414637	bmo-miR-31-5p	7806727	7806719	1899-12-31 08:01:01	0	-17.5	-5.4	-12.1				-17.5
nscaf1690 /length=7983491 /lengthwogaps=7414637	bmo-miR-31-5p	7970123	7970116	1899-12-31 07:00:00	0	-17.5	-8.5	-9				-17.5
nscaf1681 /length=5888100 /lengthwogaps=5377136	bmo-miR-31-5p	3389491	3389483	1899-12-31 08:01:01	0	-17.45	-5.4	-12.05				-17.45	gb|EAT36690.1|	wd-repeat protein [
nscaf1681 /length=5888100 /lengthwogaps=5377136	bmo-miR-31-5p	3824759	3824752	1899-12-31 07:00:01	0	-17.44	-6.3	-11.14				-17.44
nscaf1681 /length=5888100 /lengthwogaps=5377136	bmo-miR-31-5p	68901	68894	1899-12-31 07:00:00	0	-17.44	-9.4	-8.04				-17.44		scaf6 CG33522-PA, isoform A,SPLICESOMAL COMPLEX
nscaf1681 /length=5888100 /lengthwogaps=5377136	bmo-miR-31-5p	878202	878194	1899-12-31 08:01:01	0	-17.42	-5.4	-12.02				-17.42	XP_969499.1	RIKEN cDNA 4921505C17	BGIBMGA000359-TA
nscaf1681 /length=5888100 /lengthwogaps=5377136	bmo-miR-31-5p	3505197	3505190	1899-12-31 07:00:01	0	-17.41	-7.4	-10.01				-17.41
nscaf1681 /length=5888100 /lengthwogaps=5377136	bmo-miR-31-5p	3518626	3518619	1899-12-31 07:00:01	0	-17.41	-7.4	-10.01				-17.41
nscaf1681 /length=5888100 /lengthwogaps=5377136	bmo-miR-31-5p	1208302	1208294	1899-12-31 08:01:00	0	-17.4	-7.4	-10				-17.4
nscaf1681 /length=5888100 /lengthwogaps=5377136	bmo-miR-31-5p	1894441	1894433	1899-12-31 08:01:01	0	-17.4	-5.4	-12				-17.4
nscaf1681 /length=5888100 /lengthwogaps=5377136	bmo-miR-31-5p	2654000	2653992	1899-12-31 08:01:00	0	-17.4	-6.9	-10.5				-17.4	NP_001037054.1	dihydrolipoamide dehydrogenase	BGIBMGA000292-TA
nscaf1681 /length=5888100 /lengthwogaps=5377136	bmo-miR-31-5p	2846285	2846277	1899-12-31 08:01:00	0	-17.4	-7.7	-9.7				-17.4
nscaf1681 /length=5888100 /lengthwogaps=5377136	bmo-miR-31-5p	30013	30005	1899-12-31 08:01:00	0	-17.4	-7.4	-10				-17.4
nscaf1681 /length=5888100 /lengthwogaps=5377136	bmo-miR-31-5p	3004663	3004657	1899-12-31 06:00:00	0	-17.4	-8.5	-8.9				-17.4	XP_787913.1	TraB	BGIBMGA000289-TA
nscaf1681 /length=5888100 /lengthwogaps=5377136	bmo-miR-31-5p	3291623	3291615	1899-12-31 08:01:01	0	-17.4	-4.2	-13.2				-17.4
nscaf1681 /length=5888100 /lengthwogaps=5377136	bmo-miR-31-5p	3503694	3503687	1899-12-31 07:00:01	0	-17.4	-6.8	-10.6				-17.4
nscaf1681 /length=5888100 /lengthwogaps=5377136	bmo-miR-31-5p	3726068	3726062	1899-12-31 06:00:00	0	-17.4	-8	-9.4				-17.4
nscaf1681 /length=5888100 /lengthwogaps=5377136	bmo-miR-31-5p	3908740	3908733	1899-12-31 07:00:01	0	-17.4	-5.9	-11.5				-17.4
nscaf1681 /length=5888100 /lengthwogaps=5377136	bmo-miR-31-5p	3931597	3931589	1899-12-31 08:01:00	0	-17.4	-6.2	-11.2				-17.4
nscaf1681 /length=5888100 /lengthwogaps=5377136	bmo-miR-31-5p	4103895	4103887	1899-12-31 08:00:01	0	-17.4	-8	-9.4				-17.4
nscaf1681 /length=5888100 /lengthwogaps=5377136	bmo-miR-31-5p	5721188	5721180	1899-12-31 08:01:00	0	-17.4	-4.4	-13				-17.4	XP_971881.1	Mes4	BGIBMGA000218-TA
nscaf1690 /length=7983491 /lengthwogaps=7414637	bmo-miR-31-5p	7868823	7868815	1899-12-31 08:01:01	0	-17.4	-4.5	-12.9				-17.4
nscaf1681 /length=5888100 /lengthwogaps=5377136	bmo-miR-31-5p	3369701	3369693	1899-12-31 08:01:00	0	-17.35	-7.4	-9.95				-17.35
nscaf1681 /length=5888100 /lengthwogaps=5377136	bmo-miR-31-5p	2101986	2101980	1899-12-31 06:00:00	0	-17.32	-8.5	-8.82				-17.32
nscaf1681 /length=5888100 /lengthwogaps=5377136	bmo-miR-31-5p	278761	278753	1899-12-31 08:01:01	0	-17.32	-5.4	-11.92				-17.32	NP_001036953.1	Cyp302a1	BGIBMGA000368-TA
nscaf1681 /length=5888100 /lengthwogaps=5377136	bmo-miR-31-5p	518167	518161	1899-12-31 06:00:00	0	-17.31	-8.5	-8.81				-17.31
nscaf1681 /length=5888100 /lengthwogaps=5377136	bmo-miR-31-5p	1137580	1137572	1899-12-31 08:01:00	0	-17.3	-7.7	-9.6				-17.3
nscaf1681 /length=5888100 /lengthwogaps=5377136	bmo-miR-31-5p	1164583	1164575	1899-12-31 08:01:01	0	-17.3	-4.5	-12.8				-17.3	XP_001122971.1	odorant response abnormal 4	BGIBMGA000383-TA
nscaf1681 /length=5888100 /lengthwogaps=5377136	bmo-miR-31-5p	1793176	1793168	1899-12-31 08:01:01	0	-17.3	-4.8	-12.5				-17.3	XP_316153.3	3-oxoacid CoA transferase 1	BGIBMGA000398-TA
nscaf1681 /length=5888100 /lengthwogaps=5377136	bmo-miR-31-5p	2963598	2963590	1899-12-31 08:01:00	0	-17.3	-7.4	-9.9				-17.3
nscaf1681 /length=5888100 /lengthwogaps=5377136	bmo-miR-31-5p	2970813	2970805	1899-12-31 08:00:01	0	-17.3	-9.5	-7.8				-17.3
nscaf1681 /length=5888100 /lengthwogaps=5377136	bmo-miR-31-5p	3262993	3262986	1899-12-31 07:00:00	0	-17.3	-9.4	-7.9				-17.3
nscaf1681 /length=5888100 /lengthwogaps=5377136	bmo-miR-31-5p	3266855	3266848	1899-12-31 07:00:00	0	-17.3	-9.4	-7.9				-17.3	NP_001036855.1	cuticle protein	BGIBMGA000429-TA
nscaf1681 /length=5888100 /lengthwogaps=5377136	bmo-miR-31-5p	3414823	3414815	1899-12-31 08:00:01	0	-17.3	-8.9	-8.4				-17.3
nscaf1681 /length=5888100 /lengthwogaps=5377136	bmo-miR-31-5p	3484313	3484306	1899-12-31 07:00:01	0	-17.3	-6.8	-10.5				-17.3
nscaf1681 /length=5888100 /lengthwogaps=5377136	bmo-miR-31-5p	4019480	4019474	1899-12-31 06:00:00	0	-17.3	-8	-9.3				-17.3
nscaf1690 /length=7983491 /lengthwogaps=7414637	bmo-miR-31-5p	7662169	7662161	1899-12-31 08:01:00	0	-17.3	-7.4	-9.9				-17.3	XP_394248.2	SPRY	BGIBMGA000742-TA
nscaf1681 /length=5888100 /lengthwogaps=5377136	bmo-miR-31-5p	1133565	1133557	1899-12-31 08:01:01	0	-17.29	-0.29	-17				-17.29
nscaf1681 /length=5888100 /lengthwogaps=5377136	bmo-miR-31-5p	1865094	1865088	1899-12-31 06:00:00	0	-17.26	-8.5	-8.76				-17.26	XP_625044.2	Nudix_hydrolase_3	BGIBMGA000298-TA
nscaf1681 /length=5888100 /lengthwogaps=5377136	bmo-miR-31-5p	3508044	3508036	1899-12-31 08:01:00	0	-17.25	-6.9	-10.35				-17.25
nscaf1681 /length=5888100 /lengthwogaps=5377136	bmo-miR-31-5p	5298286	5298278	1899-12-31 08:01:01	0	-17.24	-5.3	-11.94				-17.24
nscaf1681 /length=5888100 /lengthwogaps=5377136	bmo-miR-31-5p	2765628	2765620	1899-12-31 08:01:00	0	-17.23	-7.7	-9.53				-17.23
nscaf1681 /length=5888100 /lengthwogaps=5377136	bmo-miR-31-5p	362118	362112	1899-12-31 06:00:00	0	-17.22	-8	-9.22				-17.22
nscaf1681 /length=5888100 /lengthwogaps=5377136	bmo-miR-31-5p	1692257	1692251	1899-12-31 06:00:00	0	-17.2	-8.5	-8.7				-17.2	XP_971604.1	doublesex-Mab related 93B	BGIBMGA000305-TA
nscaf1681 /length=5888100 /lengthwogaps=5377136	bmo-miR-31-5p	2033846	2033838	1899-12-31 08:01:01	0	-17.2	-5.8	-11.4				-17.2	BAB85621.1	retinol-binding protein	BGIBMGA000296-TA
nscaf1681 /length=5888100 /lengthwogaps=5377136	bmo-miR-31-5p	240895	240887	1899-12-31 08:01:00	0	-17.2	-7.7	-9.5				-17.2	XP_967670.1	yurt, isoform A	BGIBMGA000351-TA
nscaf1681 /length=5888100 /lengthwogaps=5377136	bmo-miR-31-5p	2884923	2884915	1899-12-31 08:01:00	0	-17.2	-7.4	-9.8				-17.2
nscaf1681 /length=5888100 /lengthwogaps=5377136	bmo-miR-31-5p	2885205	2885199	1899-12-31 06:00:00	0	-17.2	-8	-9.2				-17.2	XP_971544.1	GNS1_SUR4	BGIBMGA000422-TA
nscaf1681 /length=5888100 /lengthwogaps=5377136	bmo-miR-31-5p	3409666	3409659	1899-12-31 07:00:01	0	-17.2	-6.8	-10.4				-17.2
nscaf1681 /length=5888100 /lengthwogaps=5377136	bmo-miR-31-5p	401878	401872	1899-12-31 06:00:00	0	-17.2	-8	-9.2				-17.2
nscaf1681 /length=5888100 /lengthwogaps=5377136	bmo-miR-31-5p	5240493	5240486	1899-12-31 07:00:01	0	-17.2	-7.4	-9.8				-17.2
nscaf1690 /length=7983491 /lengthwogaps=7414637	bmo-miR-31-5p	7549219	7549213	1899-12-31 06:00:00	0	-17.2	-8	-9.2				-17.2
nscaf1690 /length=7983491 /lengthwogaps=7414637	bmo-miR-31-5p	7598442	7598435	1899-12-31 07:00:01	0	-17.2	-6.3	-10.9				-17.2
nscaf1690 /length=7983491 /lengthwogaps=7414637	bmo-miR-31-5p	7790299	7790292	1899-12-31 07:00:00	0	-17.2	-8.9	-8.3				-17.2	XP_001121155.1	Thioredoxin	BGIBMGA000481-TA
nscaf1681 /length=5888100 /lengthwogaps=5377136	bmo-miR-31-5p	2814319	2814312	1899-12-31 07:00:01	0	-17.16	-6.3	-10.86				-17.16	XP_971599.1	GNS1/SUR4 membrane protein	BGIBMGA000291-TA
nscaf1108 /length=3459965 /lengthwogaps=3165538	bmo-miR-31-5p	1964129	1964121	1899-12-31 08:01:00	0	-24.7	-7.7	-17	-27.66	-20.12	-7.54	-17.15	XP_396779.2	mitogen-activated protein kinase kinase kinase kinase 3	BGIBMGA000144-TA
nscaf1681 /length=5888100 /lengthwogaps=5377136	bmo-miR-31-5p	401578	401570	1899-12-31 08:01:00	0	-17.15	-7.7	-9.45				-17.15
nscaf1681 /length=5888100 /lengthwogaps=5377136	bmo-miR-31-5p	3749699	3749691	1899-12-31 08:01:00	0	-17.11	-6.5	-10.61				-17.11
nscaf1681 /length=5888100 /lengthwogaps=5377136	bmo-miR-31-5p	1089980	1089972	1899-12-31 08:00:01	0	-17.1	-9.5	-7.6				-17.1	NP_996000.1	still life	BGIBMGA000379-TA
nscaf1681 /length=5888100 /lengthwogaps=5377136	bmo-miR-31-5p	1348690	1348682	1899-12-31 08:00:01	0	-17.1	-8	-9.1				-17.1	XP_975320.1	Cysteine-rich flanking region, C-terminal	BGIBMGA000387-TA
nscaf1681 /length=5888100 /lengthwogaps=5377136	bmo-miR-31-5p	1530990	1530983	1899-12-31 07:00:00	0	-17.1	-9.4	-7.7				-17.1	XP_971243.1	Synapsin_C	BGIBMGA000309-TA
nscaf1681 /length=5888100 /lengthwogaps=5377136	bmo-miR-31-5p	251922	251916	1899-12-31 06:00:00	0	-17.1	-7.6	-9.5				-17.1	XP_967670.1	yrt yurt	BGIBMGA000351-TA
nscaf1681 /length=5888100 /lengthwogaps=5377136	bmo-miR-31-5p	2588287	2588279	1899-12-31 08:01:00	0	-17.1	-6.5	-10.6				-17.1	XP_966917.1	Small GTP-binding protein domain	BGIBMGA000293-TA
nscaf1681 /length=5888100 /lengthwogaps=5377136	bmo-miR-31-5p	2624640	2624634	1899-12-31 06:00:00	0	-17.1	-8	-9.1				-17.1	XP_967208.1	Regulator of chromosome condensation 1/beta-lactamase-inhibitor protein II	BGIBMGA000415-TA
nscaf1681 /length=5888100 /lengthwogaps=5377136	bmo-miR-31-5p	3086142	3086134	1899-12-31 08:01:01	0	-17.1	-4.8	-12.3				-17.1
nscaf1681 /length=5888100 /lengthwogaps=5377136	bmo-miR-31-5p	3626471	3626463	1899-12-31 08:01:00	0	-17.1	-7.7	-9.4				-17.1
nscaf1681 /length=5888100 /lengthwogaps=5377136	bmo-miR-31-5p	3713797	3713789	1899-12-31 08:01:00	0	-17.1	-7.4	-9.7				-17.1	EAT35284.1	heparan sulfate n-deacetylase/n-sulfotransferase	BGIBMGA000442-TA
nscaf1681 /length=5888100 /lengthwogaps=5377136	bmo-miR-31-5p	4720138	4720130	1899-12-31 08:01:00	0	-17.1	-4.9	-12.2				-17.1	EAT42895.1	adenylsulfate kinase	BGIBMGA000235-TA
nscaf1681 /length=5888100 /lengthwogaps=5377136	bmo-miR-31-5p	4877579	4877573	1899-12-31 06:00:00	0	-17.1	-8	-9.1				-17.1
nscaf1681 /length=5888100 /lengthwogaps=5377136	bmo-miR-31-5p	5134523	5134515	1899-12-31 08:01:01	0	-17.1	-5.4	-11.7				-17.1
nscaf1681 /length=5888100 /lengthwogaps=5377136	bmo-miR-31-5p	5183954	5183946	1899-12-31 08:01:01	0	-17.1	-4.3	-12.8				-17.1	AAI24848.1	phospholipase A2-activating protein	BGIBMGA000230-TA
nscaf1681 /length=5888100 /lengthwogaps=5377136	bmo-miR-31-5p	5191404	5191396	1899-12-31 08:01:00	0	-17.1	-6.6	-10.5				-17.1	XP_968238.1	phospholipase A2	BGIBMGA000229-TA
nscaf1681 /length=5888100 /lengthwogaps=5377136	bmo-miR-31-5p	5384536	5384530	1899-12-31 06:00:00	0	-17.1	-8	-9.1				-17.1
nscaf1681 /length=5888100 /lengthwogaps=5377136	bmo-miR-31-5p	5478175	5478167	1899-12-31 08:01:00	0	-17.1	-4.9	-12.2				-17.1
nscaf1681 /length=5888100 /lengthwogaps=5377136	bmo-miR-31-5p	786276	786268	1899-12-31 08:01:00	0	-17.1	-7.9	-9.2				-17.1
nscaf1690 /length=7983491 /lengthwogaps=7414637	bmo-miR-31-5p	7940153	7940145	1899-12-31 08:01:01	0	-17.1	-4.2	-12.9				-17.1	XP_972704.1	WD repeat domain 10	BGIBMGA000478-TA
nscaf1681 /length=5888100 /lengthwogaps=5377136	bmo-miR-31-5p	350269	350261	1899-12-31 08:01:00	0	-17.04	-4.9	-12.14				-17.04
nscaf1681 /length=5888100 /lengthwogaps=5377136	bmo-miR-31-5p	5403170	5403164	1899-12-31 06:00:00	0	-17.03	-7.6	-9.43				-17.03
nscaf1681 /length=5888100 /lengthwogaps=5377136	bmo-miR-31-5p	854666	854659	1899-12-31 07:00:00	0	-17.01	-8.5	-8.51				-17.01	XP_001121357.1	Zinc finger C2H2-type/integrase DNA-binding domain	BGIBMGA000376-TA
nscaf1681 /length=5888100 /lengthwogaps=5377136	bmo-miR-31-5p	1438314	1438306	1899-12-31 08:01:00	0	-17	-7.4	-9.6				-17	ABF13207.1	glycine/tyrosine-rich eggshell protein	BGIBMGA000389-TA
nscaf1681 /length=5888100 /lengthwogaps=5377136	bmo-miR-31-5p	1832976	1832968	1899-12-31 08:01:01	0	-17	-4.8	-12.2				-17
nscaf1681 /length=5888100 /lengthwogaps=5377136	bmo-miR-31-5p	2076280	2076274	1899-12-31 06:00:00	0	-17	-8	-9				-17	XP_393246.3	Multiple inositol polyphosphate phosphatase 1	BGIBMGA000402-TA
nscaf1681 /length=5888100 /lengthwogaps=5377136	bmo-miR-31-5p	2354798	2354791	1899-12-31 07:00:01	0	-17	-6.8	-10.2				-17	XP_624082.2	Calcium/calmodulin-dependent protein kinase type II alpha chain	BGIBMGA000408-TA
nscaf1681 /length=5888100 /lengthwogaps=5377136	bmo-miR-31-5p	3004608	3004600	1899-12-31 08:01:01	0	-17	-5.4	-11.6				-17	XP_787913.1	TraB	BGIBMGA000289-TA
nscaf1681 /length=5888100 /lengthwogaps=5377136	bmo-miR-31-5p	3080363	3080355	1899-12-31 08:01:00	0	-17	-6.9	-10.1				-17
nscaf1681 /length=5888100 /lengthwogaps=5377136	bmo-miR-31-5p	3744999	3744991	1899-12-31 08:00:01	0	-17	-9.5	-7.5				-17
nscaf1681 /length=5888100 /lengthwogaps=5377136	bmo-miR-31-5p	383899	383892	1899-12-31 07:00:01	0	-17	-6.3	-10.7				-17
nscaf1681 /length=5888100 /lengthwogaps=5377136	bmo-miR-31-5p	4267397	4267390	1899-12-31 07:00:01	0	-17	-6.8	-10.2				-17
nscaf1681 /length=5888100 /lengthwogaps=5377136	bmo-miR-31-5p	5046077	5046069	1899-12-31 08:00:00	0	-17	-11	-6				-17
nscaf1681 /length=5888100 /lengthwogaps=5377136	bmo-miR-31-5p	512988	512980	1899-12-31 08:01:00	0	-17	-4.9	-12.1				-17
nscaf1681 /length=5888100 /lengthwogaps=5377136	bmo-miR-31-5p	523346	523338	1899-12-31 08:00:01	0	-17	-8.9	-8.1				-17
nscaf1681 /length=5888100 /lengthwogaps=5377136	bmo-miR-31-5p	5254860	5254852	1899-12-31 08:01:01	0	-17	-5.4	-11.6				-17
nscaf1681 /length=5888100 /lengthwogaps=5377136	bmo-miR-31-5p	5519147	5519141	1899-12-31 06:00:00	0	-17	-7.6	-9.4				-17
nscaf1681 /length=5888100 /lengthwogaps=5377136	bmo-miR-31-5p	669637	669629	1899-12-31 08:00:01	0	-17	-8.9	-8.1				-17
nscaf1690 /length=7983491 /lengthwogaps=7414637	bmo-miR-31-5p	7605158	7605151	1899-12-31 07:00:00	0	-17	-8.9	-8.1				-17
nscaf1690 /length=7983491 /lengthwogaps=7414637	bmo-miR-31-5p	7873379	7873372	1899-12-31 07:00:01	0	-17	-7.4	-9.6				-17
nscaf1690 /length=7983491 /lengthwogaps=7414637	bmo-miR-31-5p	7945190	7945183	1899-12-31 07:00:00	0	-17	-9.4	-7.6				-17	XP_972704.1	WD repeat domain 10	BGIBMGA000478-TA
nscaf1681 /length=5888100 /lengthwogaps=5377136	bmo-miR-31-5p	5522623	5522615	1899-12-31 08:01:00	0	-16.95	-7.9	-9.05				-16.95	XP_967463.1	Cystinosin/ERS1p repeat	BGIBMGA000222-TA
nscaf1681 /length=5888100 /lengthwogaps=5377136	bmo-miR-31-5p	2670600	2670592	1899-12-31 08:01:00	0	-16.91	-7.4	-9.51				-16.91
nscaf1681 /length=5888100 /lengthwogaps=5377136	bmo-miR-31-5p	1132136	1132128	1899-12-31 08:00:01	0	-16.9	-8	-8.9				-16.9	NP_001040262.1	nuclear migration protein nudC	BGIBMGA000381-TA
nscaf1681 /length=5888100 /lengthwogaps=5377136	bmo-miR-31-5p	1668621	1668615	1899-12-31 06:00:00	0	-16.9	-8.5	-8.4				-16.9	NP_001015755.1	carboxypeptidase N	BGIBMGA000307-TA
nscaf1681 /length=5888100 /lengthwogaps=5377136	bmo-miR-31-5p	1822197	1822189	1899-12-31 08:00:01	0	-16.9	-8.4	-8.5				-16.9
nscaf1681 /length=5888100 /lengthwogaps=5377136	bmo-miR-31-5p	2311578	2311570	1899-12-31 08:01:00	0	-16.9	-7.4	-9.5				-16.9	NP_729916.1	Sim4	BGIBMGA000407-TA
nscaf1681 /length=5888100 /lengthwogaps=5377136	bmo-miR-31-5p	3310193	3310185	1899-12-31 08:00:00	0	-16.9	-11	-5.9				-16.9
nscaf1681 /length=5888100 /lengthwogaps=5377136	bmo-miR-31-5p	3335682	3335674	1899-12-31 08:01:01	0	-16.9	-2.3	-14.6				-16.9
nscaf1681 /length=5888100 /lengthwogaps=5377136	bmo-miR-31-5p	3422169	3422161	1899-12-31 08:01:01	0	-16.9	-4.8	-12.1				-16.9
nscaf1681 /length=5888100 /lengthwogaps=5377136	bmo-miR-31-5p	3685699	3685693	1899-12-31 06:00:00	0	-16.9	-8	-8.9				-16.9	EAT35284.1	heparan sulfate n-deacetylase/n-sulfotransferase	BGIBMGA000442-TA
nscaf1681 /length=5888100 /lengthwogaps=5377136	bmo-miR-31-5p	4163108	4163100	1899-12-31 08:01:01	0	-16.9	-4.8	-12.1				-16.9	XP_001121716.1	cytokinesis protein 3	BGIBMGA000242-TA
nscaf1681 /length=5888100 /lengthwogaps=5377136	bmo-miR-31-5p	4755326	4755320	1899-12-31 06:00:00	0	-16.9	-8.5	-8.4				-16.9
nscaf1681 /length=5888100 /lengthwogaps=5377136	bmo-miR-31-5p	5488820	5488812	1899-12-31 08:01:00	0	-16.9	-4.4	-12.5				-16.9
nscaf1681 /length=5888100 /lengthwogaps=5377136	bmo-miR-31-5p	5520289	5520281	1899-12-31 08:01:01	0	-16.9	-5.4	-11.5				-16.9	XP_967463.1	TonB box	BGIBMGA000222-TA
nscaf1681 /length=5888100 /lengthwogaps=5377136	bmo-miR-31-5p	635856	635848	1899-12-31 08:01:00	0	-16.9	-7.4	-9.5				-16.9
nscaf1681 /length=5888100 /lengthwogaps=5377136	bmo-miR-31-5p	691998	691990	1899-12-31 08:01:00	0	-16.89	-5.3	-11.59				-16.89
nscaf1681 /length=5888100 /lengthwogaps=5377136	bmo-miR-31-5p	929814	929808	1899-12-31 06:00:00	0	-16.86	-7.6	-9.26				-16.86
nscaf1681 /length=5888100 /lengthwogaps=5377136	bmo-miR-31-5p	420394	420386	1899-12-31 08:01:00	0	-16.85	-1.95	-14.9				-16.85
nscaf1071 /length=1318628 /lengthwogaps=1232241	bmo-miR-31-5p	882919	882911	1899-12-31 08:01:00	0	-25	-7.1	-17.9	-34.42	-26.26	-8.15	-16.84
nscaf1690 /length=7983491 /lengthwogaps=7414637	bmo-miR-31-5p	7599646	7599639	1899-12-31 07:00:01	0	-16.83	-6.8	-10.03				-16.83
nscaf1690 /length=7983491 /lengthwogaps=7414637	bmo-miR-31-5p	7832093	7832087	1899-12-31 06:00:00	0	-16.81	-8	-8.81				-16.81	XP_972417.1	PTR2 family proton/oligopeptide symporter	BGIBMGA000748-TA
nscaf1681 /length=5888100 /lengthwogaps=5377136	bmo-miR-31-5p	1198292	1198284	1899-12-31 08:01:01	0	-16.8	-4.8	-12				-16.8
nscaf1681 /length=5888100 /lengthwogaps=5377136	bmo-miR-31-5p	170961	170953	1899-12-31 08:01:01	0	-16.8	-5.4	-11.4				-16.8	AAZ08496.1	Glyco_hydro_16	BGIBMGA000353-TA
nscaf1681 /length=5888100 /lengthwogaps=5377136	bmo-miR-31-5p	1853856	1853850	1899-12-31 06:00:00	0	-16.8	-8.5	-8.3				-16.8	NP_001037654.1	eIF2B-gamma protein	BGIBMGA000300-TA
nscaf1681 /length=5888100 /lengthwogaps=5377136	bmo-miR-31-5p	3017479	3017473	1899-12-31 06:00:00	0	-16.8	-7.6	-9.2				-16.8
nscaf1681 /length=5888100 /lengthwogaps=5377136	bmo-miR-31-5p	3018800	3018792	1899-12-31 08:01:00	0	-16.8	-7.1	-9.7				-16.8	XP_969585.1	TraB	BGIBMGA000288-TA
nscaf1681 /length=5888100 /lengthwogaps=5377136	bmo-miR-31-5p	3460427	3460419	1899-12-31 08:01:00	0	-16.8	-4.9	-11.9				-16.8
nscaf1681 /length=5888100 /lengthwogaps=5377136	bmo-miR-31-5p	3999618	3999610	1899-12-31 08:01:01	0	-16.8	-5.4	-11.4				-16.8
nscaf1681 /length=5888100 /lengthwogaps=5377136	bmo-miR-31-5p	4424377	4424369	1899-12-31 08:01:01	0	-16.8	-3.9	-12.9				-16.8
nscaf1681 /length=5888100 /lengthwogaps=5377136	bmo-miR-31-5p	5046272	5046266	1899-12-31 06:00:00	0	-16.8	-8	-8.8				-16.8
nscaf1681 /length=5888100 /lengthwogaps=5377136	bmo-miR-31-5p	5679204	5679198	1899-12-31 06:00:00	0	-16.8	-8.5	-8.3				-16.8	XP_969725.1	nuclear transcription factor-Y beta	BGIBMGA000219-TA
nscaf1681 /length=5888100 /lengthwogaps=5377136	bmo-miR-31-5p	5374129	5374121	1899-12-31 08:01:00	0	-16.79	-4.8	-11.99				-16.79
nscaf1681 /length=5888100 /lengthwogaps=5377136	bmo-miR-31-5p	2738579	2738573	1899-12-31 06:00:00	0	-16.75	-8	-8.75				-16.75	EAT40256.1	3-hydroxyacyl-coa dehyrogenase	BGIBMGA000419-TA
nscaf1681 /length=5888100 /lengthwogaps=5377136	bmo-miR-31-5p	3009378	3009370	1899-12-31 08:01:00	0	-16.74	-7.1	-9.64				-16.74	XP_787913.1	TraB	BGIBMGA000289-TA
nscaf1681 /length=5888100 /lengthwogaps=5377136	bmo-miR-31-5p	278706	278699	1899-12-31 07:00:00	0	-16.72	-9.4	-7.32				-16.72	NP_001036953.1	ecdysteroidogenic P450 Cyp302a1/disembodied	BGIBMGA000368-TA
nscaf1681 /length=5888100 /lengthwogaps=5377136	bmo-miR-31-5p	1555027	1555019	1899-12-31 08:01:01	0	-16.71	-5.1	-11.61				-16.71
nscaf1681 /length=5888100 /lengthwogaps=5377136	bmo-miR-31-5p	2967226	2967219	1899-12-31 07:00:00	0	-16.71	-9.4	-7.31				-16.71
nscaf1681 /length=5888100 /lengthwogaps=5377136	bmo-miR-31-5p	4491902	4491895	1899-12-31 07:00:01	0	-16.71	-7.4	-9.31				-16.71
nscaf1681 /length=5888100 /lengthwogaps=5377136	bmo-miR-31-5p	1048471	1048463	1899-12-31 08:01:01	0	-16.7	-5.4	-11.3				-16.7	NP_996000.1	still life	BGIBMGA000379-TA
nscaf1681 /length=5888100 /lengthwogaps=5377136	bmo-miR-31-5p	1498531	1498524	1899-12-31 07:00:01	0	-16.7	-6.8	-9.9				-16.7	XP_970082.1	Pyridoxal phosphate-dependent transferase	BGIBMGA000391-TA
nscaf1681 /length=5888100 /lengthwogaps=5377136	bmo-miR-31-5p	1692238	1692230	1899-12-31 08:01:00	0	-16.7	-7.4	-9.3				-16.7	XP_971604.1	doublesex-Mab related 93B	BGIBMGA000305-TA
nscaf1681 /length=5888100 /lengthwogaps=5377136	bmo-miR-31-5p	1935065	1935059	1899-12-31 06:00:00	0	-16.7	-8	-8.7				-16.7
nscaf1681 /length=5888100 /lengthwogaps=5377136	bmo-miR-31-5p	2342877	2342870	1899-12-31 07:00:00	0	-16.7	-8.9	-7.8				-16.7
nscaf1681 /length=5888100 /lengthwogaps=5377136	bmo-miR-31-5p	2344128	2344121	1899-12-31 07:00:00	0	-16.7	-8.9	-7.8				-16.7
nscaf1681 /length=5888100 /lengthwogaps=5377136	bmo-miR-31-5p	2651562	2651554	1899-12-31 08:00:00	0	-16.7	-11.5	-5.2				-16.7	NP_001037054.1	dihydrolipoamide dehydrogenase	BGIBMGA000292-TA
nscaf1681 /length=5888100 /lengthwogaps=5377136	bmo-miR-31-5p	2655456	2655449	1899-12-31 07:00:01	0	-16.7	-6.8	-9.9				-16.7
nscaf1681 /length=5888100 /lengthwogaps=5377136	bmo-miR-31-5p	3019951	3019943	1899-12-31 08:00:01	0	-16.7	-9.5	-7.2				-16.7	XP_969585.1	TraB	BGIBMGA000288-TA
nscaf1681 /length=5888100 /lengthwogaps=5377136	bmo-miR-31-5p	3255710	3255703	1899-12-31 07:00:01	0	-16.7	-7.4	-9.3				-16.7
nscaf1681 /length=5888100 /lengthwogaps=5377136	bmo-miR-31-5p	3371074	3371066	1899-12-31 08:01:00	0	-16.7	-4.8	-11.9				-16.7
nscaf1681 /length=5888100 /lengthwogaps=5377136	bmo-miR-31-5p	3459911	3459905	1899-12-31 06:00:00	0	-16.7	-7.6	-9.1				-16.7
nscaf1681 /length=5888100 /lengthwogaps=5377136	bmo-miR-31-5p	3485312	3485304	1899-12-31 08:01:00	0	-16.7	-7.4	-9.3				-16.7
nscaf1681 /length=5888100 /lengthwogaps=5377136	bmo-miR-31-5p	3536899	3536891	1899-12-31 08:01:00	0	-16.7	-7.4	-9.3				-16.7	NP_648209.1	cuticular protein 66Cb	BGIBMGA000248-TA
nscaf1681 /length=5888100 /lengthwogaps=5377136	bmo-miR-31-5p	3717872	3717864	1899-12-31 08:01:01	0	-16.7	-3.3	-13.4				-16.7	EAT35284.1	heparan sulfate n-deacetylase/n-sulfotransferase	BGIBMGA000442-TA
nscaf1681 /length=5888100 /lengthwogaps=5377136	bmo-miR-31-5p	4348215	4348207	1899-12-31 08:01:01	0	-16.7	-3.9	-12.8				-16.7
nscaf1681 /length=5888100 /lengthwogaps=5377136	bmo-miR-31-5p	4657573	4657567	1899-12-31 06:00:00	0	-16.7	-8	-8.7				-16.7
nscaf1681 /length=5888100 /lengthwogaps=5377136	bmo-miR-31-5p	4835546	4835538	1899-12-31 08:01:01	0	-16.7	-4.8	-11.9				-16.7
nscaf1681 /length=5888100 /lengthwogaps=5377136	bmo-miR-31-5p	4893701	4893693	1899-12-31 08:01:00	0	-16.7	-4.9	-11.8				-16.7
nscaf1681 /length=5888100 /lengthwogaps=5377136	bmo-miR-31-5p	785224	785217	1899-12-31 07:00:00	0	-16.7	-8.5	-8.2				-16.7
nscaf1690 /length=7983491 /lengthwogaps=7414637	bmo-miR-31-5p	7468456	7468449	1899-12-31 07:00:01	0	-16.7	-3.6	-13.1				-16.7
nscaf1690 /length=7983491 /lengthwogaps=7414637	bmo-miR-31-5p	7646512	7646505	1899-12-31 07:00:00	0	-16.7	-9.4	-7.3				-16.7	XP_394248.2	SPRY	BGIBMGA000742-TA
nscaf1681 /length=5888100 /lengthwogaps=5377136	bmo-miR-31-5p	3350763	3350756	1899-12-31 07:00:01	0	-16.69	-7.4	-9.29				-16.69
nscaf1681 /length=5888100 /lengthwogaps=5377136	bmo-miR-31-5p	3817082	3817075	1899-12-31 07:00:01	0	-16.69	-7.4	-9.29				-16.69	XP_624016.1	misato	BGIBMGA000446-TA
nscaf1681 /length=5888100 /lengthwogaps=5377136	bmo-miR-31-5p	3665706	3665699	1899-12-31 07:00:00	0	-16.65	-8.5	-8.15				-16.65
nscaf1681 /length=5888100 /lengthwogaps=5377136	bmo-miR-31-5p	4359109	4359101	1899-12-31 08:01:00	0	-16.65	-7.7	-8.95				-16.65
nscaf1681 /length=5888100 /lengthwogaps=5377136	bmo-miR-31-5p	3694278	3694270	1899-12-31 08:01:00	0	-16.62	-3.52	-13.1				-16.62	EAT35284.1	heparan sulfate n-deacetylase/n-sulfotransferase	BGIBMGA000442-TA
nscaf1681 /length=5888100 /lengthwogaps=5377136	bmo-miR-31-5p	2851651	2851643	1899-12-31 08:01:00	0	-16.61	-4.2	-12.41				-16.61
nscaf1681 /length=5888100 /lengthwogaps=5377136	bmo-miR-31-5p	1288096	1288088	1899-12-31 08:01:01	0	-16.6	-5.4	-11.2				-16.6
nscaf1681 /length=5888100 /lengthwogaps=5377136	bmo-miR-31-5p	1737210	1737204	1899-12-31 06:00:00	0	-16.6	-8	-8.6				-16.6	XP_975278.1	P-loop containing nucleoside triphosphate hydrolase	BGIBMGA000394-TA
nscaf1681 /length=5888100 /lengthwogaps=5377136	bmo-miR-31-5p	2209457	2209449	1899-12-31 08:01:01	0	-16.6	-5	-11.6				-16.6
nscaf1681 /length=5888100 /lengthwogaps=5377136	bmo-miR-31-5p	2406332	2406326	1899-12-31 06:00:00	0	-16.6	-7.6	-9				-16.6
nscaf1681 /length=5888100 /lengthwogaps=5377136	bmo-miR-31-5p	2488702	2488695	1899-12-31 07:00:00	0	-16.6	-9.4	-7.2				-16.6
nscaf1681 /length=5888100 /lengthwogaps=5377136	bmo-miR-31-5p	2735636	2735628	1899-12-31 08:01:00	0	-16.6	-4.9	-11.7				-16.6	EAT40256.1	3-hydroxyacyl-coa dehyrogenase	BGIBMGA000419-TA
nscaf1681 /length=5888100 /lengthwogaps=5377136	bmo-miR-31-5p	3024690	3024682	1899-12-31 08:00:00	0	-16.6	-10.6	-6				-16.6	XP_974817.1	O-sialoglycoprotein endopeptidase	BGIBMGA000287-TA
nscaf1681 /length=5888100 /lengthwogaps=5377136	bmo-miR-31-5p	3321348	3321340	1899-12-31 08:01:00	0	-16.6	-6.9	-9.7				-16.6
nscaf1681 /length=5888100 /lengthwogaps=5377136	bmo-miR-31-5p	3841768	3841762	1899-12-31 06:00:00	0	-16.6	-8	-8.6				-16.6
nscaf1681 /length=5888100 /lengthwogaps=5377136	bmo-miR-31-5p	3842279	3842271	1899-12-31 08:01:00	0	-16.6	-6.9	-9.7				-16.6	AAF18300.1	N-ethylmaleimide sensitive fusion protein	BGIBMGA000447-TA
nscaf1681 /length=5888100 /lengthwogaps=5377136	bmo-miR-31-5p	3949756	3949749	1899-12-31 07:00:00	0	-16.6	-9.4	-7.2				-16.6	XP_972045.1	GATA-binding factor C	BGIBMGA000449-TA
nscaf1681 /length=5888100 /lengthwogaps=5377136	bmo-miR-31-5p	421174	421167	1899-12-31 07:00:00	0	-16.6	-8.5	-8.1				-16.6
nscaf1681 /length=5888100 /lengthwogaps=5377136	bmo-miR-31-5p	4585541	4585533	1899-12-31 08:01:00	0	-16.6	-4.4	-12.2				-16.6	XP_967241.1	Peroxidase	BGIBMGA000238-TA
nscaf1681 /length=5888100 /lengthwogaps=5377136	bmo-miR-31-5p	4741303	4741295	1899-12-31 08:01:01	0	-16.6	-4.2	-12.4				-16.6
nscaf1681 /length=5888100 /lengthwogaps=5377136	bmo-miR-31-5p	4747585	4747577	1899-12-31 08:00:00	0	-16.6	-10.6	-6				-16.6	XP_970563.1	Papss PAPS synthetase	BGIBMGA000234-TA
nscaf1681 /length=5888100 /lengthwogaps=5377136	bmo-miR-31-5p	5393535	5393529	1899-12-31 06:00:00	0	-16.6	-8	-8.6				-16.6
nscaf1681 /length=5888100 /lengthwogaps=5377136	bmo-miR-31-5p	589496	589488	1899-12-31 08:01:01	0	-16.6	-4.3	-12.3				-16.6
nscaf1681 /length=5888100 /lengthwogaps=5377136	bmo-miR-31-5p	717401	717395	1899-12-31 06:00:00	0	-16.6	-8	-8.6				-16.6	XP_975229.1	XRCC5	BGIBMGA000323-TA
nscaf1690 /length=7983491 /lengthwogaps=7414637	bmo-miR-31-5p	7886629	7886621	1899-12-31 08:01:00	0	-16.6	-7.1	-9.5				-16.6
nscaf1681 /length=5888100 /lengthwogaps=5377136	bmo-miR-31-5p	3243258	3243251	1899-12-31 07:00:00	0	-16.59	-8.9	-7.69				-16.59
nscaf1681 /length=5888100 /lengthwogaps=5377136	bmo-miR-31-5p	3247704	3247697	1899-12-31 07:00:00	0	-16.59	-8.9	-7.69				-16.59
nscaf1681 /length=5888100 /lengthwogaps=5377136	bmo-miR-31-5p	4331611	4331603	1899-12-31 08:01:00	0	-16.59	-4.9	-11.69				-16.59
nscaf1681 /length=5888100 /lengthwogaps=5377136	bmo-miR-31-5p	2255686	2255678	1899-12-31 08:01:00	0	-16.56	-6.9	-9.66				-16.56	XP_969222.1	Hip1	BGIBMGA000405-TA
nscaf1681 /length=5888100 /lengthwogaps=5377136	bmo-miR-31-5p	4353793	4353787	1899-12-31 06:00:00	0	-16.55	-8	-8.55				-16.55
nscaf1681 /length=5888100 /lengthwogaps=5377136	bmo-miR-31-5p	5249438	5249431	1899-12-31 07:00:01	0	-16.55	-7.4	-9.15				-16.55
nscaf1681 /length=5888100 /lengthwogaps=5377136	bmo-miR-31-5p	3032546	3032540	1899-12-31 06:00:00	0	-16.51	-8.5	-8.01				-16.51	XP_970017.1	Acyltransferase	BGIBMGA000425-TA
nscaf1681 /length=5888100 /lengthwogaps=5377136	bmo-miR-31-5p	3657200	3657194	1899-12-31 06:00:00	0	-16.51	-8.5	-8.01				-16.51
nscaf1681 /length=5888100 /lengthwogaps=5377136	bmo-miR-31-5p	1217567	1217560	1899-12-31 07:00:00	0	-16.5	-9.4	-7.1				-16.5
nscaf1681 /length=5888100 /lengthwogaps=5377136	bmo-miR-31-5p	1676504	1676497	1899-12-31 07:00:00	0	-16.5	-9.4	-7.1				-16.5
nscaf1681 /length=5888100 /lengthwogaps=5377136	bmo-miR-31-5p	1685432	1685424	1899-12-31 08:01:01	0	-16.5	-5.8	-10.7				-16.5
nscaf1681 /length=5888100 /lengthwogaps=5377136	bmo-miR-31-5p	179502	179495	1899-12-31 07:00:01	0	-16.5	-7.4	-9.1				-16.5
nscaf1681 /length=5888100 /lengthwogaps=5377136	bmo-miR-31-5p	1903467	1903459	1899-12-31 08:00:01	0	-16.5	-8.9	-7.6				-16.5
nscaf1681 /length=5888100 /lengthwogaps=5377136	bmo-miR-31-5p	1981469	1981461	1899-12-31 08:00:01	0	-16.5	-9.5	-7				-16.5
nscaf1681 /length=5888100 /lengthwogaps=5377136	bmo-miR-31-5p	2271713	2271705	1899-12-31 08:01:00	0	-16.5	-4.8	-11.7				-16.5
nscaf1681 /length=5888100 /lengthwogaps=5377136	bmo-miR-31-5p	2611864	2611858	1899-12-31 06:00:00	0	-16.5	-7.6	-8.9				-16.5	NP_001071920.1	zinc finger protein	BGIBMGA000414-TA
nscaf1681 /length=5888100 /lengthwogaps=5377136	bmo-miR-31-5p	2654909	2654901	1899-12-31 08:01:01	0	-16.5	-5.4	-11.1				-16.5
nscaf1681 /length=5888100 /lengthwogaps=5377136	bmo-miR-31-5p	2756146	2756139	1899-12-31 07:00:01	0	-16.5	-6.3	-10.2				-16.5
nscaf1681 /length=5888100 /lengthwogaps=5377136	bmo-miR-31-5p	3312760	3312752	1899-12-31 08:01:01	0	-16.5	-5.4	-11.1				-16.5
nscaf1681 /length=5888100 /lengthwogaps=5377136	bmo-miR-31-5p	3666194	3666186	1899-12-31 08:01:01	0	-16.5	-4.5	-12				-16.5	NP_523946.1	heparan sulfate N-deacetylase/N-sulfotransferase	BGIBMGA000441-TA
nscaf1681 /length=5888100 /lengthwogaps=5377136	bmo-miR-31-5p	4060	4052	1899-12-31 08:01:00	0	-16.5	-3.7	-12.8				-16.5
nscaf1681 /length=5888100 /lengthwogaps=5377136	bmo-miR-31-5p	4330021	4330013	1899-12-31 08:01:01	0	-16.5	-4.3	-12.2				-16.5
nscaf1681 /length=5888100 /lengthwogaps=5377136	bmo-miR-31-5p	4424678	4424672	1899-12-31 06:00:00	0	-16.5	-8.5	-8				-16.5
nscaf1681 /length=5888100 /lengthwogaps=5377136	bmo-miR-31-5p	4444808	4444801	1899-12-31 07:00:00	0	-16.5	-8.5	-8				-16.5
nscaf1681 /length=5888100 /lengthwogaps=5377136	bmo-miR-31-5p	4920946	4920940	1899-12-31 06:00:00	0	-16.5	-7.6	-8.9				-16.5	NP_001040396.1	calcyphosphine isoform 2	BGIBMGA000232-TA
nscaf1681 /length=5888100 /lengthwogaps=5377136	bmo-miR-31-5p	5074431	5074424	1899-12-31 07:00:00	0	-16.5	-8.5	-8				-16.5
nscaf1681 /length=5888100 /lengthwogaps=5377136	bmo-miR-31-5p	5158762	5158754	1899-12-31 08:00:00	0	-16.5	-11	-5.5				-16.5	NP_001040169.1	vacuolar ATP synthase	BGIBMGA000231-TA
nscaf1681 /length=5888100 /lengthwogaps=5377136	bmo-miR-31-5p	5203105	5203097	1899-12-31 08:01:01	0	-16.5	-4.8	-11.7				-16.5
nscaf1681 /length=5888100 /lengthwogaps=5377136	bmo-miR-31-5p	5380337	5380329	1899-12-31 08:01:00	0	-16.5	-4.8	-11.7				-16.5
nscaf1681 /length=5888100 /lengthwogaps=5377136	bmo-miR-31-5p	5509944	5509936	1899-12-31 08:01:01	0	-16.5	-4.2	-12.3				-16.5	XP_967463.1	Lysosomal cystine transporter	BGIBMGA000222-TA
nscaf1681 /length=5888100 /lengthwogaps=5377136	bmo-miR-31-5p	61004	60996	1899-12-31 08:01:01	0	-16.5	-4.8	-11.7				-16.5
nscaf1690 /length=7983491 /lengthwogaps=7414637	bmo-miR-31-5p	7758303	7758296	1899-12-31 07:00:01	0	-16.5	-6.8	-9.7				-16.5	XP_308381.3	Flotillin	BGIBMGA000743-TA
nscaf1690 /length=7983491 /lengthwogaps=7414637	bmo-miR-31-5p	7820243	7820235	1899-12-31 08:01:00	0	-16.5	-6.9	-9.6				-16.5
nscaf1681 /length=5888100 /lengthwogaps=5377136	bmo-miR-31-5p	3898723	3898717	1899-12-31 06:00:00	0	-16.49	-8	-8.49				-16.49
nscaf1681 /length=5888100 /lengthwogaps=5377136	bmo-miR-31-5p	5114584	5114576	1899-12-31 08:00:00	0	-16.47	-10.6	-5.87				-16.47	XP_968232.1	Protocadherin-like wing polarity protein stan precursor	BGIBMGA000467-TA
nscaf1681 /length=5888100 /lengthwogaps=5377136	bmo-miR-31-5p	5629537	5629529	1899-12-31 08:01:01	0	-16.45	-5.4	-11.05				-16.45
nscaf1681 /length=5888100 /lengthwogaps=5377136	bmo-miR-31-5p	4461560	4461553	1899-12-31 07:00:01	0	-16.43	-6.8	-9.63				-16.43
nscaf1681 /length=5888100 /lengthwogaps=5377136	bmo-miR-31-5p	281647	281641	1899-12-31 06:00:00	0	-16.41	-8.5	-7.91				-16.41	NP_001036953.1	ecdysteroidogenic P450 Cyp302a1/disembodied	BGIBMGA000368-TA
nscaf1681 /length=5888100 /lengthwogaps=5377136	bmo-miR-31-5p	1032844	1032836	1899-12-31 08:00:01	0	-16.4	-9.5	-6.9				-16.4
nscaf1681 /length=5888100 /lengthwogaps=5377136	bmo-miR-31-5p	1088026	1088018	1899-12-31 08:01:01	0	-16.4	-5.8	-10.6				-16.4
nscaf1681 /length=5888100 /lengthwogaps=5377136	bmo-miR-31-5p	1184971	1184964	1899-12-31 07:00:01	0	-16.4	-7.4	-9				-16.4
nscaf1681 /length=5888100 /lengthwogaps=5377136	bmo-miR-31-5p	1257299	1257293	1899-12-31 06:00:00	0	-16.4	-8.5	-7.9				-16.4	XP_725453.1	rhoptry protein	BGIBMGA000314-TA
nscaf1681 /length=5888100 /lengthwogaps=5377136	bmo-miR-31-5p	1510506	1510498	1899-12-31 08:01:01	0	-16.4	-5.4	-11				-16.4	XP_393843.2	TRIO and F-actin binding protein isoform 6	BGIBMGA000310-TA
nscaf1681 /length=5888100 /lengthwogaps=5377136	bmo-miR-31-5p	1662486	1662479	1899-12-31 07:00:01	0	-16.4	-6.8	-9.6				-16.4	NP_001017266.1	carboxypeptidase N	BGIBMGA000307-TA
nscaf1681 /length=5888100 /lengthwogaps=5377136	bmo-miR-31-5p	1741328	1741320	1899-12-31 08:01:00	0	-16.4	-6.5	-9.9				-16.4	XP_397351.3	constitutive coactivator of PPAR-gamma-like protein 1	BGIBMGA000302-TA
nscaf1681 /length=5888100 /lengthwogaps=5377136	bmo-miR-31-5p	1866150	1866142	1899-12-31 08:01:00	0	-16.4	-7.4	-9				-16.4	XP_625044.2	thiamin pyrophosphokinase	BGIBMGA000298-TA
nscaf1681 /length=5888100 /lengthwogaps=5377136	bmo-miR-31-5p	1924151	1924143	1899-12-31 08:01:00	0	-16.4	-7.7	-8.7				-16.4
nscaf1681 /length=5888100 /lengthwogaps=5377136	bmo-miR-31-5p	1999588	1999580	1899-12-31 08:01:01	0	-16.4	-5.4	-11				-16.4
nscaf1681 /length=5888100 /lengthwogaps=5377136	bmo-miR-31-5p	2079482	2079476	1899-12-31 06:00:00	0	-16.4	-8.5	-7.9				-16.4	XP_393246.3	Multiple inositol polyphosphate phosphatase 1	BGIBMGA000402-TA
nscaf1681 /length=5888100 /lengthwogaps=5377136	bmo-miR-31-5p	2299541	2299533	1899-12-31 08:01:01	0	-16.4	-5.4	-11				-16.4
nscaf1681 /length=5888100 /lengthwogaps=5377136	bmo-miR-31-5p	2317834	2317827	1899-12-31 07:00:00	0	-16.4	-8.5	-7.9				-16.4
nscaf1681 /length=5888100 /lengthwogaps=5377136	bmo-miR-31-5p	2405618	2405610	1899-12-31 08:01:01	0	-16.4	-5.4	-11				-16.4
nscaf1681 /length=5888100 /lengthwogaps=5377136	bmo-miR-31-5p	3000172	3000164	1899-12-31 08:01:01	0	-16.4	-5.4	-11				-16.4	XP_787913.1	TraB	BGIBMGA000289-TA
nscaf1681 /length=5888100 /lengthwogaps=5377136	bmo-miR-31-5p	3149583	3149575	1899-12-31 08:01:01	0	-16.4	-5.4	-11				-16.4	NP_001036864.1	cuticle protein	BGIBMGA000280-TA
nscaf1681 /length=5888100 /lengthwogaps=5377136	bmo-miR-31-5p	3375945	3375937	1899-12-31 08:01:01	0	-16.4	-5.4	-11				-16.4
nscaf1681 /length=5888100 /lengthwogaps=5377136	bmo-miR-31-5p	3380865	3380857	1899-12-31 08:01:00	0	-16.4	-6.9	-9.5				-16.4
nscaf1681 /length=5888100 /lengthwogaps=5377136	bmo-miR-31-5p	3395415	3395408	1899-12-31 07:00:01	0	-16.4	-6.8	-9.6				-16.4
nscaf1681 /length=5888100 /lengthwogaps=5377136	bmo-miR-31-5p	340017	340009	1899-12-31 08:01:01	0	-16.4	-4.8	-11.6				-16.4
nscaf1681 /length=5888100 /lengthwogaps=5377136	bmo-miR-31-5p	3407702	3407695	1899-12-31 07:00:01	0	-16.4	-6.8	-9.6				-16.4
nscaf1681 /length=5888100 /lengthwogaps=5377136	bmo-miR-31-5p	3869468	3869462	1899-12-31 06:00:00	0	-16.4	-8	-8.4				-16.4
nscaf1681 /length=5888100 /lengthwogaps=5377136	bmo-miR-31-5p	3955630	3955622	1899-12-31 08:01:01	0	-16.4	-5.4	-11				-16.4	XP_972045.1	GATA-binding factor C	BGIBMGA000449-TA
nscaf1681 /length=5888100 /lengthwogaps=5377136	bmo-miR-31-5p	4650823	4650815	1899-12-31 08:01:01	0	-16.4	-4.5	-11.9				-16.4
nscaf1681 /length=5888100 /lengthwogaps=5377136	bmo-miR-31-5p	5569341	5569333	1899-12-31 08:01:01	0	-16.4	-5.4	-11				-16.4
nscaf1681 /length=5888100 /lengthwogaps=5377136	bmo-miR-31-5p	5703453	5703445	1899-12-31 08:01:01	0	-16.4	-5.4	-11				-16.4	XP_974750.1	5-3 exoribonuclease 1	BGIBMGA000473-TA
nscaf1681 /length=5888100 /lengthwogaps=5377136	bmo-miR-31-5p	689420	689412	1899-12-31 08:01:01	0	-16.4	-5.4	-11				-16.4
nscaf1681 /length=5888100 /lengthwogaps=5377136	bmo-miR-31-5p	861398	861391	1899-12-31 07:00:00	0	-16.4	-8.5	-7.9				-16.4	XP_001121357.1	Zinc finger C2H2-type/integrase	BGIBMGA000376-TA
nscaf1681 /length=5888100 /lengthwogaps=5377136	bmo-miR-31-5p	917446	917438	1899-12-31 08:00:01	0	-16.4	-8	-8.4				-16.4
nscaf1690 /length=7983491 /lengthwogaps=7414637	bmo-miR-31-5p	7654136	7654130	1899-12-31 06:00:00	0	-16.4	-8.5	-7.9				-16.4	XP_394248.2	SPRY	BGIBMGA000742-TA
nscaf1690 /length=7983491 /lengthwogaps=7414637	bmo-miR-31-5p	7872292	7872284	1899-12-31 08:01:01	0	-16.4	-5.4	-11				-16.4
nscaf1681 /length=5888100 /lengthwogaps=5377136	bmo-miR-31-5p	2629848	2629842	1899-12-31 06:00:00	0	-16.36	-8	-8.36				-16.36	XP_967208.1	RCC1; Regulator of chromosome condensation 1/beta-lactamase-inhibitor protein II	BGIBMGA000415-TA
nscaf1690 /length=7983491 /lengthwogaps=7414637	bmo-miR-31-5p	7975511	7975504	1899-12-31 07:00:00	0	-16.35	-8.9	-7.45				-16.35
nscaf1681 /length=5888100 /lengthwogaps=5377136	bmo-miR-31-5p	1126159	1126153	1899-12-31 06:00:00	0	-16.32	-8.5	-7.82				-16.32	XP_972302.1	Broad-complex core-protein isoform 6,nuclear migration protein nudC	BGIBMGA000316-TA
nscaf1681 /length=5888100 /lengthwogaps=5377136	bmo-miR-31-5p	4698340	4698333	1899-12-31 07:00:01	0	-16.32	-7.4	-8.92				-16.32
nscaf1681 /length=5888100 /lengthwogaps=5377136	bmo-miR-31-5p	2408057	2408051	1899-12-31 06:00:00	0	-16.31	-8.5	-7.81				-16.31
nscaf1681 /length=5888100 /lengthwogaps=5377136	bmo-miR-31-5p	4279709	4279701	1899-12-31 08:01:01	0	-16.31	-4.8	-11.51				-16.31	XP_971877.1	rho-gtpase-activating protein	BGIBMGA000454-TA
nscaf1681 /length=5888100 /lengthwogaps=5377136	bmo-miR-31-5p	1002825	1002817	1899-12-31 08:01:00	0	-16.3	-6.9	-9.4				-16.3	XP_316614.3	Pleckstrin homology	BGIBMGA000378-TA
nscaf1681 /length=5888100 /lengthwogaps=5377136	bmo-miR-31-5p	1131811	1131804	1899-12-31 07:00:01	0	-16.3	-6.8	-9.5				-16.3	NP_001040262.1	nuclear migration protein nudC	BGIBMGA000381-TA
nscaf1681 /length=5888100 /lengthwogaps=5377136	bmo-miR-31-5p	1285782	1285774	1899-12-31 08:01:01	0	-16.3	-2.3	-14				-16.3	XP_396025.2	Leucokinin receptor	BGIBMGA000313-TA
nscaf1681 /length=5888100 /lengthwogaps=5377136	bmo-miR-31-5p	1379245	1379237	1899-12-31 08:01:00	0	-16.3	-4.4	-11.9				-16.3
nscaf1681 /length=5888100 /lengthwogaps=5377136	bmo-miR-31-5p	1533341	1533333	1899-12-31 08:01:01	0	-16.3	-4.5	-11.8				-16.3	XP_971243.1	Synapsin	BGIBMGA000309-TA
nscaf1681 /length=5888100 /lengthwogaps=5377136	bmo-miR-31-5p	1551830	1551823	1899-12-31 07:00:01	0	-16.3	-6.3	-10				-16.3
nscaf1681 /length=5888100 /lengthwogaps=5377136	bmo-miR-31-5p	1697211	1697203	1899-12-31 08:00:01	0	-16.3	-8	-8.3				-16.3	XP_971604.1	doublesex-Mab related 93B	BGIBMGA000305-TA
nscaf1681 /length=5888100 /lengthwogaps=5377136	bmo-miR-31-5p	1736245	1736237	1899-12-31 08:01:01	0	-16.3	-4.5	-11.8				-16.3	XP_975278.1	P-loop containing nucleoside triphosphate hydrolase	BGIBMGA000394-TA
nscaf1681 /length=5888100 /lengthwogaps=5377136	bmo-miR-31-5p	2034644	2034637	1899-12-31 07:00:00	0	-16.3	-9.4	-6.9				-16.3	BAB85621.1	retinol-binding protein	BGIBMGA000296-TA
nscaf1681 /length=5888100 /lengthwogaps=5377136	bmo-miR-31-5p	218463	218456	1899-12-31 07:00:01	0	-16.3	-7.4	-8.9				-16.3	XP_972621.1	cation-transporting ATPase 13A3	BGIBMGA000366-TA
nscaf1681 /length=5888100 /lengthwogaps=5377136	bmo-miR-31-5p	2319533	2319525	1899-12-31 08:01:01	0	-16.3	-5.2	-11.1				-16.3
nscaf1681 /length=5888100 /lengthwogaps=5377136	bmo-miR-31-5p	2408035	2408028	1899-12-31 07:00:01	0	-16.3	-7.4	-8.9				-16.3
nscaf1681 /length=5888100 /lengthwogaps=5377136	bmo-miR-31-5p	2504475	2504467	1899-12-31 08:01:01	0	-16.3	-5.4	-10.9				-16.3
nscaf1681 /length=5888100 /lengthwogaps=5377136	bmo-miR-31-5p	3035641	3035633	1899-12-31 08:01:01	0	-16.3	-4.5	-11.8				-16.3	XP_970017.1	Phospholipid/glycerol acyltransferase	BGIBMGA000425-TA
nscaf1681 /length=5888100 /lengthwogaps=5377136	bmo-miR-31-5p	3224127	3224119	1899-12-31 08:01:01	0	-16.3	-5.4	-10.9				-16.3
nscaf1681 /length=5888100 /lengthwogaps=5377136	bmo-miR-31-5p	3577030	3577022	1899-12-31 08:00:00	0	-16.3	-11.5	-4.8				-16.3	XP_314252.3	band 7.2b stomatin	BGIBMGA000439-TA
nscaf1681 /length=5888100 /lengthwogaps=5377136	bmo-miR-31-5p	4280659	4280651	1899-12-31 08:01:01	0	-16.3	-5.4	-10.9				-16.3	XP_971877.1	rho-gtpase-activating protein	BGIBMGA000454-TA
nscaf1681 /length=5888100 /lengthwogaps=5377136	bmo-miR-31-5p	4742761	4742753	1899-12-31 08:01:01	0	-16.3	-4.5	-11.8				-16.3	XP_970563.1	Papss PAPS synthetase	BGIBMGA000234-TA
nscaf1681 /length=5888100 /lengthwogaps=5377136	bmo-miR-31-5p	5254830	5254822	1899-12-31 08:01:00	0	-16.3	-7.4	-8.9				-16.3
nscaf1681 /length=5888100 /lengthwogaps=5377136	bmo-miR-31-5p	5265667	5265659	1899-12-31 08:01:01	0	-16.3	-4.8	-11.5				-16.3
nscaf1681 /length=5888100 /lengthwogaps=5377136	bmo-miR-31-5p	5285561	5285553	1899-12-31 08:01:01	0	-16.3	-3.3	-13				-16.3
nscaf1681 /length=5888100 /lengthwogaps=5377136	bmo-miR-31-5p	5305241	5305233	1899-12-31 08:01:01	0	-16.3	-5.4	-10.9				-16.3
nscaf1681 /length=5888100 /lengthwogaps=5377136	bmo-miR-31-5p	5588455	5588447	1899-12-31 08:01:01	0	-16.3	-5.7	-10.6				-16.3
nscaf1681 /length=5888100 /lengthwogaps=5377136	bmo-miR-31-5p	5717281	5717273	1899-12-31 08:01:01	0	-16.3	-5.4	-10.9				-16.3
nscaf1681 /length=5888100 /lengthwogaps=5377136	bmo-miR-31-5p	628733	628727	1899-12-31 06:00:00	0	-16.3	-7.6	-8.7				-16.3
nscaf1681 /length=5888100 /lengthwogaps=5377136	bmo-miR-31-5p	785218	785210	1899-12-31 08:01:01	0	-16.3	-4.2	-12.1				-16.3
nscaf1681 /length=5888100 /lengthwogaps=5377136	bmo-miR-31-5p	922183	922175	1899-12-31 08:00:01	0	-16.3	-9.5	-6.8				-16.3
nscaf1681 /length=5888100 /lengthwogaps=5377136	bmo-miR-31-5p	954933	954925	1899-12-31 08:01:01	0	-16.3	-4.8	-11.5				-16.3	XP_975245.1	lin-28	BGIBMGA000377-TA
nscaf1690 /length=7983491 /lengthwogaps=7414637	bmo-miR-31-5p	7747678	7747670	1899-12-31 08:01:01	0	-16.3	-5.4	-10.9				-16.3
nscaf1690 /length=7983491 /lengthwogaps=7414637	bmo-miR-31-5p	7800232	7800224	1899-12-31 08:01:01	0	-16.3	-4.8	-11.5				-16.3
nscaf1690 /length=7983491 /lengthwogaps=7414637	bmo-miR-31-5p	7858758	7858751	1899-12-31 07:00:00	0	-16.3	-9.4	-6.9				-16.3
nscaf1681 /length=5888100 /lengthwogaps=5377136	bmo-miR-31-5p	3035211	3035204	1899-12-31 07:00:01	0	-16.28	-6.8	-9.48				-16.28	XP_970017.1	Phospholipid/glycerol acyltransferase	BGIBMGA000425-TA
nscaf1681 /length=5888100 /lengthwogaps=5377136	bmo-miR-31-5p	4083319	4083311	1899-12-31 08:00:01	0	-16.26	-8.9	-7.36				-16.26
nscaf1681 /length=5888100 /lengthwogaps=5377136	bmo-miR-31-5p	1866138	1866131	1899-12-31 07:00:00	0	-16.25	-9.4	-6.85				-16.25	XP_625044.2	thiamin pyrophosphokinase	BGIBMGA000298-TA
nscaf1681 /length=5888100 /lengthwogaps=5377136	bmo-miR-31-5p	2431326	2431318	1899-12-31 08:01:00	0	-16.25	-6.9	-9.35				-16.25
nscaf1681 /length=5888100 /lengthwogaps=5377136	bmo-miR-31-5p	4019950	4019943	1899-12-31 07:00:00	0	-16.25	-8.5	-7.75				-16.25
nscaf1681 /length=5888100 /lengthwogaps=5377136	bmo-miR-31-5p	2595480	2595472	1899-12-31 08:01:00	0	-16.24	-7.7	-8.54				-16.24
nscaf1108 /length=3459965 /lengthwogaps=3165538	bmo-miR-31-5p	2713857	2713849	1899-12-31 08:00:00	0	-22	-11	-11	-42.02	-36.23	-5.78	-16.21
nscaf1681 /length=5888100 /lengthwogaps=5377136	bmo-miR-31-5p	1430693	1430687	1899-12-31 06:00:00	0	-16.21	-8	-8.21				-16.21
nscaf1681 /length=5888100 /lengthwogaps=5377136	bmo-miR-31-5p	1430782	1430776	1899-12-31 06:00:00	0	-16.21	-8	-8.21				-16.21
nscaf1681 /length=5888100 /lengthwogaps=5377136	bmo-miR-31-5p	1431026	1431020	1899-12-31 06:00:00	0	-16.21	-8	-8.21				-16.21
nscaf1681 /length=5888100 /lengthwogaps=5377136	bmo-miR-31-5p	1702540	1702533	1899-12-31 07:00:01	0	-16.21	-6.8	-9.41				-16.21	XP_971604.1	doublesex-Mab related 93B	BGIBMGA000305-TA
nscaf1681 /length=5888100 /lengthwogaps=5377136	bmo-miR-31-5p	2657561	2657553	1899-12-31 08:01:01	0	-16.21	-2.7	-13.51				-16.21
nscaf1690 /length=7983491 /lengthwogaps=7414637	bmo-miR-31-5p	7759173	7759166	1899-12-31 07:00:00	0	-16.21	-8.9	-7.31				-16.21	XP_308381.3	Flotillin-1	BGIBMGA000743-TA
nscaf1681 /length=5888100 /lengthwogaps=5377136	bmo-miR-31-5p	1008476	1008469	1899-12-31 07:00:01	0	-16.2	-6.8	-9.4				-16.2	XP_316614.3	Tiam-1	BGIBMGA000378-TA
nscaf1681 /length=5888100 /lengthwogaps=5377136	bmo-miR-31-5p	1441577	1441569	1899-12-31 08:01:01	0	-16.2	-5.1	-11.1				-16.2	NP_001026665.1	serine/arginine repetitive matrix 1	BGIBMGA000312-TA
nscaf1681 /length=5888100 /lengthwogaps=5377136	bmo-miR-31-5p	1489317	1489310	1899-12-31 07:00:00	0	-16.2	-9.4	-6.8				-16.2	XP_970082.1	Pyridoxal phosphate-dependent transferase	BGIBMGA000391-TA
nscaf1681 /length=5888100 /lengthwogaps=5377136	bmo-miR-31-5p	1576896	1576888	1899-12-31 08:01:00	0	-16.2	-6.5	-9.7				-16.2
nscaf1681 /length=5888100 /lengthwogaps=5377136	bmo-miR-31-5p	1796254	1796246	1899-12-31 08:01:01	0	-16.2	-4.3	-11.9				-16.2	XP_316153.3	Succinyl-CoA:3-ketoacid-coenzyme A transferase	BGIBMGA000398-TA
nscaf1681 /length=5888100 /lengthwogaps=5377136	bmo-miR-31-5p	1824389	1824381	1899-12-31 08:01:01	0	-16.2	-5.7	-10.5				-16.2
nscaf1681 /length=5888100 /lengthwogaps=5377136	bmo-miR-31-5p	1888002	1887994	1899-12-31 08:01:01	0	-16.2	-4.8	-11.4				-16.2
nscaf1681 /length=5888100 /lengthwogaps=5377136	bmo-miR-31-5p	2483283	2483276	1899-12-31 07:00:01	0	-16.2	-6.8	-9.4				-16.2
nscaf1681 /length=5888100 /lengthwogaps=5377136	bmo-miR-31-5p	271169	271161	1899-12-31 08:01:00	0	-16.2	-6.9	-9.3				-16.2	XP_974817.1	O-sialoglycoprotein endopeptidase-like 1	BGIBMGA000349-TA
nscaf1681 /length=5888100 /lengthwogaps=5377136	bmo-miR-31-5p	2981262	2981256	1899-12-31 06:00:00	0	-16.2	-8	-8.2				-16.2	XP_968784.1	GNS1/SUR4 membrane protein	BGIBMGA000424-TA
nscaf1681 /length=5888100 /lengthwogaps=5377136	bmo-miR-31-5p	3624145	3624137	1899-12-31 08:00:01	0	-16.2	-9.5	-6.7				-16.2
nscaf1681 /length=5888100 /lengthwogaps=5377136	bmo-miR-31-5p	3972076	3972068	1899-12-31 08:01:00	0	-16.2	-7.1	-9.1				-16.2
nscaf1681 /length=5888100 /lengthwogaps=5377136	bmo-miR-31-5p	405868	405861	1899-12-31 07:00:01	0	-16.2	-7.4	-8.8				-16.2
nscaf1681 /length=5888100 /lengthwogaps=5377136	bmo-miR-31-5p	4353618	4353611	1899-12-31 07:00:01	0	-16.2	-6.8	-9.4				-16.2
nscaf1681 /length=5888100 /lengthwogaps=5377136	bmo-miR-31-5p	4702245	4702238	1899-12-31 07:00:01	0	-16.2	-6.8	-9.4				-16.2
nscaf1681 /length=5888100 /lengthwogaps=5377136	bmo-miR-31-5p	4874797	4874789	1899-12-31 08:01:00	0	-16.2	-7.9	-8.3				-16.2
nscaf1681 /length=5888100 /lengthwogaps=5377136	bmo-miR-31-5p	4998586	4998579	1899-12-31 07:00:01	0	-16.2	-6.8	-9.4				-16.2
nscaf1681 /length=5888100 /lengthwogaps=5377136	bmo-miR-31-5p	544713	544706	1899-12-31 07:00:01	0	-16.2	-7.4	-8.8				-16.2
nscaf1681 /length=5888100 /lengthwogaps=5377136	bmo-miR-31-5p	5574711	5574705	1899-12-31 06:00:00	0	-16.2	-8	-8.2				-16.2
nscaf1681 /length=5888100 /lengthwogaps=5377136	bmo-miR-31-5p	5631661	5631655	1899-12-31 06:00:00	0	-16.2	-8	-8.2				-16.2
nscaf1681 /length=5888100 /lengthwogaps=5377136	bmo-miR-31-5p	791287	791279	1899-12-31 08:01:00	0	-16.2	-6.9	-9.3				-16.2	XP_969333.1	DUF 2046	BGIBMGA000321-TA
nscaf1690 /length=7983491 /lengthwogaps=7414637	bmo-miR-31-5p	7485625	7485619	1899-12-31 06:00:00	0	-16.2	-8.5	-7.7				-16.2
nscaf1690 /length=7983491 /lengthwogaps=7414637	bmo-miR-31-5p	7681260	7681252	1899-12-31 08:01:00	0	-16.2	-6.9	-9.3				-16.2
nscaf1690 /length=7983491 /lengthwogaps=7414637	bmo-miR-31-5p	7918820	7918812	1899-12-31 08:01:00	0	-16.19	-6.9	-9.29				-16.19
nscaf1289 /length=99776 /lengthwogaps=93690	bmo-miR-31-5p	51987	51980	1899-12-31 07:00:00	0	-17.42	-8.9	-8.52	-42.84	-41.59	-1.24	-16.17
nscaf1681 /length=5888100 /lengthwogaps=5377136	bmo-miR-31-5p	2951059	2951051	1899-12-31 08:01:01	0	-16.16	-5.4	-10.76				-16.16
nscaf1681 /length=5888100 /lengthwogaps=5377136	bmo-miR-31-5p	524069	524061	1899-12-31 08:01:01	0	-16.16	-5.1	-11.06				-16.16
nscaf1690 /length=7983491 /lengthwogaps=7414637	bmo-miR-31-5p	7730553	7730545	1899-12-31 08:00:00	0	-16.16	-11	-5.16				-16.16
nscaf1108 /length=3459965 /lengthwogaps=3165538	bmo-miR-31-5p	1769517	1769509	1899-12-31 08:00:01	0	-17.63	-9.5	-8.13	-23.8	-22.33	-1.47	-16.15	EAT36135.1	actin	BGIBMGA000082-TA
nscaf1681 /length=5888100 /lengthwogaps=5377136	bmo-miR-31-5p	2481189	2481181	1899-12-31 08:01:01	0	-16.13	-4.8	-11.33				-16.13
nscaf1681 /length=5888100 /lengthwogaps=5377136	bmo-miR-31-5p	392267	392259	1899-12-31 08:01:01	0	-16.13	-4.8	-11.33				-16.13
nscaf1681 /length=5888100 /lengthwogaps=5377136	bmo-miR-31-5p	1389109	1389101	1899-12-31 08:01:00	0	-16.11	-7.4	-8.71				-16.11
nscaf1681 /length=5888100 /lengthwogaps=5377136	bmo-miR-31-5p	4091735	4091729	1899-12-31 06:00:00	0	-16.11	-8	-8.11				-16.11
nscaf1681 /length=5888100 /lengthwogaps=5377136	bmo-miR-31-5p	1296810	1296802	1899-12-31 08:01:00	0	-16.1	-7.4	-8.7				-16.1
nscaf1681 /length=5888100 /lengthwogaps=5377136	bmo-miR-31-5p	1814095	1814087	1899-12-31 08:01:01	0	-16.1	-4.8	-11.3				-16.1	XP_969219.1	pancreatic lipase precursor	BGIBMGA000301-TA
nscaf1681 /length=5888100 /lengthwogaps=5377136	bmo-miR-31-5p	1986930	1986922	1899-12-31 08:01:00	0	-16.1	-7.4	-8.7				-16.1
nscaf1681 /length=5888100 /lengthwogaps=5377136	bmo-miR-31-5p	2052086	2052078	1899-12-31 08:01:00	0	-16.1	-6.9	-9.2				-16.1	XP_969367.1	Glutamate [NMDA] receptor subunit 3A	BGIBMGA000400-TA
nscaf1681 /length=5888100 /lengthwogaps=5377136	bmo-miR-31-5p	226178	226172	1899-12-31 06:00:00	0	-16.1	-8	-8.1				-16.1	XP_972621.1	cation-transporting ATPase 13A3	BGIBMGA000366-TA
nscaf1681 /length=5888100 /lengthwogaps=5377136	bmo-miR-31-5p	2332603	2332595	1899-12-31 08:01:00	0	-16.1	-6.6	-9.5				-16.1
nscaf1681 /length=5888100 /lengthwogaps=5377136	bmo-miR-31-5p	2568165	2568158	1899-12-31 07:00:01	0	-16.1	-7.4	-8.7				-16.1
nscaf1681 /length=5888100 /lengthwogaps=5377136	bmo-miR-31-5p	2716991	2716985	1899-12-31 06:00:00	0	-16.1	-8	-8.1				-16.1	NP_001037426.1	yellow3	BGIBMGA000418-TA
nscaf1681 /length=5888100 /lengthwogaps=5377136	bmo-miR-31-5p	2868417	2868411	1899-12-31 06:00:00	0	-16.1	-8	-8.1				-16.1
nscaf1681 /length=5888100 /lengthwogaps=5377136	bmo-miR-31-5p	3128095	3128088	1899-12-31 07:00:01	0	-16.1	-5.9	-10.2				-16.1	NP_647668.1	Cuticular protein 62Bc	BGIBMGA000282-TA
nscaf1681 /length=5888100 /lengthwogaps=5377136	bmo-miR-31-5p	321380	321372	1899-12-31 08:01:00	0	-16.1	-7.4	-8.7				-16.1	XP_970663.1	Lethal(3)malignant blood neoplasm-1 protein	BGIBMGA000347-TA
nscaf1681 /length=5888100 /lengthwogaps=5377136	bmo-miR-31-5p	3320693	3320686	1899-12-31 07:00:01	0	-16.1	-6.8	-9.3				-16.1	NP_001036868.1	cuticle protein	BGIBMGA000433-TA
nscaf1681 /length=5888100 /lengthwogaps=5377136	bmo-miR-31-5p	3663962	3663954	1899-12-31 08:01:01	0	-16.1	-4.8	-11.3				-16.1	NP_523946.1	Bifunctional heparan sulfate N-deacetylase/N-sulfotransferase	BGIBMGA000441-TA
nscaf1681 /length=5888100 /lengthwogaps=5377136	bmo-miR-31-5p	3677755	3677748	1899-12-31 07:00:01	0	-16.1	-6.8	-9.3				-16.1	EAT35284.1	heparan sulfate n-deacetylase/n-sulfotransferase	BGIBMGA000442-TA
nscaf1681 /length=5888100 /lengthwogaps=5377136	bmo-miR-31-5p	3782837	3782830	1899-12-31 07:00:01	0	-16.1	-6.8	-9.3				-16.1
nscaf1681 /length=5888100 /lengthwogaps=5377136	bmo-miR-31-5p	3945689	3945682	1899-12-31 07:00:01	0	-16.1	-6.8	-9.3				-16.1
nscaf1681 /length=5888100 /lengthwogaps=5377136	bmo-miR-31-5p	4182382	4182375	1899-12-31 07:00:00	0	-16.1	-9.4	-6.7				-16.1
nscaf1681 /length=5888100 /lengthwogaps=5377136	bmo-miR-31-5p	4193986	4193979	1899-12-31 07:00:01	0	-16.1	-6.8	-9.3				-16.1
nscaf1681 /length=5888100 /lengthwogaps=5377136	bmo-miR-31-5p	4435932	4435924	1899-12-31 08:01:01	0	-16.1	-5.4	-10.7				-16.1
nscaf1681 /length=5888100 /lengthwogaps=5377136	bmo-miR-31-5p	5062485	5062477	1899-12-31 08:01:01	0	-16.1	-4.5	-11.6				-16.1
nscaf1681 /length=5888100 /lengthwogaps=5377136	bmo-miR-31-5p	509340	509332	1899-12-31 08:01:00	0	-16.1	-4.9	-11.2				-16.1
nscaf1681 /length=5888100 /lengthwogaps=5377136	bmo-miR-31-5p	516929	516921	1899-12-31 08:00:01	0	-16.1	-8.9	-7.2				-16.1
nscaf1681 /length=5888100 /lengthwogaps=5377136	bmo-miR-31-5p	5327054	5327047	1899-12-31 07:00:01	0	-16.1	-7.4	-8.7				-16.1
nscaf1681 /length=5888100 /lengthwogaps=5377136	bmo-miR-31-5p	5328238	5328230	1899-12-31 08:01:00	0	-16.1	-5	-11.1				-16.1
nscaf1681 /length=5888100 /lengthwogaps=5377136	bmo-miR-31-5p	5343270	5343262	1899-12-31 08:01:00	0	-16.1	-7.4	-8.7				-16.1
nscaf1681 /length=5888100 /lengthwogaps=5377136	bmo-miR-31-5p	5343758	5343752	1899-12-31 06:00:00	0	-16.1	-8.5	-7.6				-16.1
nscaf1681 /length=5888100 /lengthwogaps=5377136	bmo-miR-31-5p	5577911	5577903	1899-12-31 08:00:01	0	-16.1	-8.9	-7.2				-16.1
nscaf1681 /length=5888100 /lengthwogaps=5377136	bmo-miR-31-5p	5585733	5585725	1899-12-31 08:01:00	0	-16.1	-7.4	-8.7				-16.1	EAT47743.1	DNA photolyase	BGIBMGA000221-TA
nscaf1681 /length=5888100 /lengthwogaps=5377136	bmo-miR-31-5p	754148	754140	1899-12-31 08:01:00	0	-16.1	-5.3	-10.8				-16.1	NP_001034532.1	brachyury , emb	BGIBMGA000322-TA
nscaf1681 /length=5888100 /lengthwogaps=5377136	bmo-miR-31-5p	798975	798967	1899-12-31 08:00:00	0	-16.1	-11.5	-4.6				-16.1	XP_969333.1	DUF2046	BGIBMGA000321-TA
nscaf1690 /length=7983491 /lengthwogaps=7414637	bmo-miR-31-5p	7529148	7529140	1899-12-31 08:00:01	0	-16.1	-9.5	-6.6				-16.1
nscaf1690 /length=7983491 /lengthwogaps=7414637	bmo-miR-31-5p	7579571	7579563	1899-12-31 08:01:00	0	-16.1	-7.4	-8.7				-16.1
nscaf1690 /length=7983491 /lengthwogaps=7414637	bmo-miR-31-5p	7937333	7937325	1899-12-31 08:01:00	0	-16.1	-6.4	-9.7				-16.1
nscaf1681 /length=5888100 /lengthwogaps=5377136	bmo-miR-31-5p	2752869	2752862	1899-12-31 07:00:00	0	-16.09	-9.4	-6.69				-16.09	XP_623596.1	lkb1	BGIBMGA000420-TA
nscaf1681 /length=5888100 /lengthwogaps=5377136	bmo-miR-31-5p	4349225	4349218	1899-12-31 07:00:01	0	-16.06	-6.8	-9.26				-16.06
nscaf1681 /length=5888100 /lengthwogaps=5377136	bmo-miR-31-5p	672745	672737	1899-12-31 08:01:01	0	-16.06	-4.8	-11.26				-16.06
nscaf1690 /length=7983491 /lengthwogaps=7414637	bmo-miR-31-5p	7647555	7647547	1899-12-31 08:01:00	0	-16.03	-7.1	-8.93				-16.03	XP_394248.2	RING finger and SPRY domain-containing protein 1	BGIBMGA000742-TA
nscaf1681 /length=5888100 /lengthwogaps=5377136	bmo-miR-31-5p	2456856	2456848	1899-12-31 08:01:01	0	-16.02	-5.4	-10.62				-16.02	XP_001120835.1	beaten path Ic	BGIBMGA000294-TA
nscaf1681 /length=5888100 /lengthwogaps=5377136	bmo-miR-31-5p	2380125	2380119	1899-12-31 06:00:00	0	-16.01	-8.5	-7.51				-16.01	ABJ67170.1	Subtilisin-like serine protease	BGIBMGA000410-TA
nscaf1681 /length=5888100 /lengthwogaps=5377136	bmo-miR-31-5p	3451614	3451606	1899-12-31 08:00:01	0	-16.01	-8.9	-7.11				-16.01
nscaf1681 /length=5888100 /lengthwogaps=5377136	bmo-miR-31-5p	1493029	1493022	1899-12-31 07:00:01	0	-16	-6.8	-9.2				-16	XP_970082.1	Pyridoxal phosphate-dependent transferase	BGIBMGA000391-TA
nscaf1681 /length=5888100 /lengthwogaps=5377136	bmo-miR-31-5p	1517103	1517095	1899-12-31 08:01:01	0	-16	-4.2	-11.8				-16	XP_393843.2	TRIO and F-actin binding protein isoform 6	BGIBMGA000310-TA
nscaf1681 /length=5888100 /lengthwogaps=5377136	bmo-miR-31-5p	1992292	1992284	1899-12-31 08:01:01	0	-16	-5.4	-10.6				-16
nscaf1681 /length=5888100 /lengthwogaps=5377136	bmo-miR-31-5p	2523678	2523670	1899-12-31 08:01:01	0	-16	-4.7	-11.3				-16
nscaf1681 /length=5888100 /lengthwogaps=5377136	bmo-miR-31-5p	2832395	2832389	1899-12-31 06:00:00	0	-16	-8.5	-7.5				-16	XP_971599.1	GNS1/SUR4 membrane protein	BGIBMGA000291-TA
nscaf1681 /length=5888100 /lengthwogaps=5377136	bmo-miR-31-5p	3500106	3500098	1899-12-31 08:00:01	0	-16	-9.5	-6.5				-16
nscaf1681 /length=5888100 /lengthwogaps=5377136	bmo-miR-31-5p	3686754	3686746	1899-12-31 08:01:01	0	-16	-5.4	-10.6				-16	EAT35284.1	heparan sulfate n-deacetylase/n-sulfotransferase	BGIBMGA000442-TA
nscaf1681 /length=5888100 /lengthwogaps=5377136	bmo-miR-31-5p	3828701	3828694	1899-12-31 07:00:00	0	-16	-9.4	-6.6				-16	XP_393863.2	scaf6	BGIBMGA000244-TA
nscaf1681 /length=5888100 /lengthwogaps=5377136	bmo-miR-31-5p	4365057	4365049	1899-12-31 08:01:01	0	-16	-4.8	-11.2				-16
nscaf1681 /length=5888100 /lengthwogaps=5377136	bmo-miR-31-5p	4414869	4414861	1899-12-31 08:01:01	0	-16	-5.4	-10.6				-16
nscaf1681 /length=5888100 /lengthwogaps=5377136	bmo-miR-31-5p	5122081	5122073	1899-12-31 08:01:00	0	-16	-6.5	-9.5				-16
nscaf1681 /length=5888100 /lengthwogaps=5377136	bmo-miR-31-5p	5129512	5129504	1899-12-31 08:01:01	0	-16	-5.4	-10.6				-16	XP_968232.1	Starry night protein	BGIBMGA000467-TA
nscaf1681 /length=5888100 /lengthwogaps=5377136	bmo-miR-31-5p	573431	573424	1899-12-31 07:00:01	0	-16	-6.8	-9.2				-16
nscaf1681 /length=5888100 /lengthwogaps=5377136	bmo-miR-31-5p	61559	61552	1899-12-31 07:00:00	0	-16	-8.5	-7.5				-16
nscaf1690 /length=7983491 /lengthwogaps=7414637	bmo-miR-31-5p	7600815	7600808	1899-12-31 07:00:01	0	-16	-6.8	-9.2				-16
nscaf1690 /length=7983491 /lengthwogaps=7414637	bmo-miR-31-5p	7710888	7710880	1899-12-31 08:00:00	0	-16	-11	-5				-16
nscaf1690 /length=7983491 /lengthwogaps=7414637	bmo-miR-31-5p	7935027	7935021	1899-12-31 06:00:00	0	-16	-8.5	-7.5				-16
nscaf1690 /length=7983491 /lengthwogaps=7414637	bmo-miR-31-5p	7943372	7943365	1899-12-31 07:00:01	0	-16	-6.8	-9.2				-16	XP_972704.1	WD repeat domain 10	BGIBMGA000478-TA
nscaf1681 /length=5888100 /lengthwogaps=5377136	bmo-miR-31-5p	1788161	1788155	1899-12-31 06:00:00	0	-15.99	-8.5	-7.49				-15.99
nscaf1681 /length=5888100 /lengthwogaps=5377136	bmo-miR-31-5p	489251	489243	1899-12-31 08:01:01	0	-15.99	-4.5	-11.49				-15.99	XP_974125.1	cuticular protein 78	BGIBMGA000338-TA
nscaf1681 /length=5888100 /lengthwogaps=5377136	bmo-miR-31-5p	2749092	2749084	1899-12-31 08:01:01	0	-15.97	-5.3	-10.67				-15.97	XP_623596.1	LKB1	BGIBMGA000420-TA
nscaf1681 /length=5888100 /lengthwogaps=5377136	bmo-miR-31-5p	3572760	3572752	1899-12-31 08:01:01	0	-15.96	-4.3	-11.66				-15.96
nscaf1681 /length=5888100 /lengthwogaps=5377136	bmo-miR-31-5p	3615043	3615037	1899-12-31 06:00:00	0	-15.95	-8	-7.95				-15.95
nscaf1681 /length=5888100 /lengthwogaps=5377136	bmo-miR-31-5p	4750510	4750502	1899-12-31 08:01:01	0	-15.93	-5.4	-10.53				-15.93	XP_970563.1	PAPS synthetase	BGIBMGA000234-TA
nscaf1681 /length=5888100 /lengthwogaps=5377136	bmo-miR-31-5p	2758627	2758619	1899-12-31 08:01:01	0	-15.92	-4.2	-11.72				-15.92
nscaf1690 /length=7983491 /lengthwogaps=7414637	bmo-miR-31-5p	7572735	7572727	1899-12-31 08:01:00	0	-15.92	-7.4	-8.52				-15.92
nscaf1681 /length=5888100 /lengthwogaps=5377136	bmo-miR-31-5p	1599807	1599799	1899-12-31 08:01:01	0	-15.9	-5.4	-10.5				-15.9	XP_624128.1	Synapsin	BGIBMGA000308-TA
nscaf1681 /length=5888100 /lengthwogaps=5377136	bmo-miR-31-5p	1843047	1843039	1899-12-31 08:01:01	0	-15.9	-5.4	-10.5				-15.9
nscaf1681 /length=5888100 /lengthwogaps=5377136	bmo-miR-31-5p	1844787	1844780	1899-12-31 07:00:00	0	-15.9	-8.9	-7				-15.9
nscaf1681 /length=5888100 /lengthwogaps=5377136	bmo-miR-31-5p	2060714	2060706	1899-12-31 08:01:00	0	-15.9	-7.9	-8				-15.9	XP_969367.1	Glutamate [NMDA] receptor subunit 3A precursor	BGIBMGA000401-TA
nscaf1681 /length=5888100 /lengthwogaps=5377136	bmo-miR-31-5p	2341356	2341349	1899-12-31 07:00:01	0	-15.9	-6.8	-9.1				-15.9
nscaf1681 /length=5888100 /lengthwogaps=5377136	bmo-miR-31-5p	2484511	2484503	1899-12-31 08:01:00	0	-15.9	-7.7	-8.2				-15.9
nscaf1681 /length=5888100 /lengthwogaps=5377136	bmo-miR-31-5p	2923833	2923825	1899-12-31 08:01:00	0	-15.9	-6.5	-9.4				-15.9
nscaf1681 /length=5888100 /lengthwogaps=5377136	bmo-miR-31-5p	4647970	4647963	1899-12-31 07:00:00	0	-15.9	-8.5	-7.4				-15.9	XP_969600.1	Peroxidase precursor (DmPO)	BGIBMGA000457-TA
nscaf1681 /length=5888100 /lengthwogaps=5377136	bmo-miR-31-5p	4849593	4849585	1899-12-31 08:01:00	0	-15.9	-4.4	-11.5				-15.9	NP_001036878.1	p27K	BGIBMGA000462-TA
nscaf1681 /length=5888100 /lengthwogaps=5377136	bmo-miR-31-5p	4959601	4959593	1899-12-31 08:01:00	0	-15.9	-7.4	-8.5				-15.9
nscaf1681 /length=5888100 /lengthwogaps=5377136	bmo-miR-31-5p	5161177	5161169	1899-12-31 08:01:00	0	-15.9	-7.4	-8.5				-15.9
nscaf1681 /length=5888100 /lengthwogaps=5377136	bmo-miR-31-5p	5519295	5519287	1899-12-31 08:01:01	0	-15.9	-5.4	-10.5				-15.9	XP_967463.1	Lysosomal cystine transporter	BGIBMGA000222-TA
nscaf1681 /length=5888100 /lengthwogaps=5377136	bmo-miR-31-5p	5579891	5579883	1899-12-31 08:01:01	0	-15.9	-5.4	-10.5				-15.9
nscaf1681 /length=5888100 /lengthwogaps=5377136	bmo-miR-31-5p	5586660	5586652	1899-12-31 08:01:01	0	-15.9	-5.3	-10.6				-15.9
nscaf1681 /length=5888100 /lengthwogaps=5377136	bmo-miR-31-5p	5732986	5732978	1899-12-31 08:01:00	0	-15.9	-6.6	-9.3				-15.9	XP_968555.1	ABC transporter-like	BGIBMGA000472-TA
[truncated: 428 more rows]

## Sheet: GO clustering
GO_id	Term	NumberOfGenes	p-value	p-value_fdr	p-value_bonferroni
[truncated: 2,773 more rows]
